# Supplementary material for: Cotyledon opening during seedling deetiolation is determined by ABA-mediated splicing regulation
Source: EMBO Rep. 2025 Jun 18;26(14):3663–78. doi: 10.1038/s44319-025-00495-5 (PMC12287322; doi:10.1038/s44319-025-00495-5)
Supplement: Supplementary file 3 — Dataset EV1 [file 44319_2025_495_MOESM3_ESM.xlsx]

## Sheet: Legend
	Dataset EV1. List of the 2,715 genes whose mRNA levels were differentially regulated by light in wild-type cotyledons. Columns indicate the gene locus, name, and expression values (cRPKMs) in the three biological replicates of 3-day-old wild-type etiolated seedlings (Dark) and exposed to white light for three hours in the absence (Light) or presence (ABA) of ABA. See Methods for details on cRPKM …

## Sheet: Expression values
Light-regulated genes in wild-type cotyledons
LOCUS	GENE	Light regulation	DARK_a.cRPKM	DARK_b.cRPKM	DARK_c.cRPKM	LIGHT_a.cRPKM	LIGHT_b.cRPKM	LIGHT_c.cRPKM	ABA_a.cRPKM	ABA_b.cRPKM	ABA_c.cRPKM
AT1G01060	LHY	Light_Down	107.501	109.408	109.64	37.3682	38.5302	35.4551	21.9389	16.46	15.4122
AT1G01110	IQD18	Light_Down	5.33333	5.18941	5.4641	1.5733	1.45	1.59778	0.945801	0.811994	1.05111
AT1G01200	RABA3	Light_Down	7.98234	7.86457	7.79958	3.22652	3.42623	3.5734	2.93433	2.66222	2.04942
AT1G01240	NA	Light_Down	35.8739	36.3779	35.2111	14.1184	13.5438	15.5697	17.0001	20.8883	19.4091
AT1G01260	BHLH13	Light_Down	16.5389	15.9379	15.9956	8.05389	8.18736	7.91916	8.90636	7.45494	7.80889
AT1G01380	ETC1	Light_Down	6.56184	6.00783	7.51324	2.19222	2.65333	2.62556	1.70986	2.74659	1.83657
AT1G01390	UGT72B2	Light_Down	35.9722	36.2086	38.5332	16.061	17.1208	18.1295	24.8849	26.7102	32.4105
AT1G01420	UGT72B3	Light_Up	2.44333	2.15444	2.48222	6.09877	5.70111	5.41658	4.77389	4.78642	4.24889
AT1G01448	NA	Light_Down	15.5054	16.092	15.1586	7.16955	7.30176	8.10222	7.26556	7.9022	8.58056
AT1G01520	RVE3	Light_Up	0.322222	0.252276	0.322222	9.06353	8.27372	9.31162	17.2632	21.9982	23.1022
AT1G01600	CYP86A4	Light_Down	11.9231	12.365	13.1853	3.60573	3.6996	3.04222	4.435	4.0206	3.27998
AT1G01630	NA	Light_Up	24.0478	26.2438	25.175	54.7503	56.1686	54.6285	62.3506	60.0482	60.4217
AT1G01720	NAC002	Light_Down	47.1828	42.0102	43.5799	19.746	19.4828	20.6348	31.3716	38.2032	33.614
AT1G01725	NA	Light_Down	13.3983	14.2113	12.7489	6.18889	6.85804	6.4664	4.63705	7.26556	6.15833
AT1G01790	KEA1	Light_Up	47.6441	49.1885	46.9367	97.6323	101.808	101.433	90.8021	89.5991	99.706
AT1G02050	PKSA	Light_Down	6.98885	7.6589	6.82328	2.33347	2.39886	2.57308	2.19556	2.32167	2.50005
AT1G02060	NA	Light_Down	6.23585	6.38889	6.35389	1.85333	2.108	1.95077	2.26333	1.67804	1.97106
AT1G02100	NA	Light_Down	43.4335	45.4675	41.3098	18.4541	19.5587	19.1697	19.746	21.3509	20.9384
AT1G02260	NA	Light_Down	14.1867	13.968	12.4473	6.16	5.74604	6.0787	7.16667	7.5117	7.06426
AT1G02280	TOC33	Light_Down	254.413	254.028	249.235	121.107	116.884	113.55	85.6765	86.2306	82.9782
AT1G02305	NA	Light_Down	71.2455	72.2333	76.7713	29.7647	29.1901	29.4576	36.1577	35.4821	34.4781
AT1G02340	HFR1	Light_Down	66.979	71.2081	68.2545	12.8873	13.5018	15.444	20.1049	18.9757	19.9221
AT1G02400	GA2OX6	Light_Down	29.1915	26.9197	28.437	1.23384	1.48276	1.48381	3.22423	4.67105	4.1805
AT1G02460	NA	Light_Down	7.73884	8.01969	7.10716	2.30278	2.92167	2.41278	0.97606	1.10455	1.38201
AT1G02610	NA	Light_Down	5.5494	5.64276	6.08774	1.21	1.07333	1.12778	1.21	1.0969	1.22111
AT1G02640	BXL2	Light_Down	208.881	214.51	219.22	23.2702	26.0674	26.2346	15.8138	11.6794	13.21
AT1G02660	NA	Light_Down	8.42544	8.19355	8.81372	1.96111	1.94833	2.00778	3.35833	3.63318	3.68889
AT1G02800	CEL2	Light_Down	83.9735	87.3381	90.2987	3.58556	3.80719	3.80889	4.0401	3.86296	4.45761
AT1G02820	NA	Light_Up	1.5523	1.63247	1.35719	9.41889	8.28667	9.22841	7.40278	6.47684	6.95273
AT1G02850	BGLU11	Light_Down	40.3771	37.5544	38.3735	11.3001	12.47	8.37117	110.536	76.9987	59.7887
AT1G03055	D27	Light_Up	0.468889	0.395556	0.278916	9.17833	8.65278	8.15475	5.48	6.37011	8.03059
AT1G03090	MCCA	Light_Down	58.3398	60.8897	55.776	5.88551	5.79273	7.01056	4.30948	5.97827	6.39329
AT1G03106	NA	Light_Down	5.86655	6.65	5.20225	1.25207	0.981311	0.783333	2.41654	1.63222	1.42889
AT1G03110	TRM82	Light_Up	7.48556	7.5501	7.53768	14.9871	15.0995	15.6772	9.61737	10.28	11.3206
AT1G03200	NA	Light_Down	14.9289	16.2711	15.214	6.30321	6.05564	6.05328	9.45775	7.20525	9.03111
AT1G03210	NA	Light_Down	9.80179	10.1606	9.67468	4.13111	3.44445	3.67667	3.57011	3.43279	3.98111
AT1G03230	NA	Light_Down	36.4518	35.3038	39.9803	14.9123	15.7039	14.0884	9.99889	8.86774	9.44655
AT1G03290	NA	Light_Down	13.4794	13.0964	14.1944	5.40667	5.44167	5.47444	8.2236	9.9195	9.10944
AT1G03300	ATDUF1	Light_Up	2.86137	2.83454	2.89444	5.74566	5.75611	5.82889	3.9387	4.15389	4.3555
AT1G03310	ISA2	Light_Up	15.9464	16.092	16.3428	36.7146	37.2905	40.5722	54.5839	55.8651	58.1031
AT1G03440	NA	Light_Up	10.0166	9.68224	10.1139	21.2852	21.6486	20.9706	20.4422	17.1139	19.362
AT1G03457	BRN2	Light_Up	8.72569	8.80162	8.73657	42.7898	44.1256	41.6554	23.9932	20.7905	19.7471
AT1G03550	SCAMP2	Light_Down	10.3328	10.3731	8.84111	3.80882	4.52217	5.36274	7.3858	8.00722	6.15833
AT1G03630	PORC	Light_Up	105.607	104.413	107.717	218.267	218.127	223.625	248.002	257.212	285.684
AT1G03790	SOM	Light_Down	8.39273	7.94804	8.72556	0.73	0.58	0.582214	2.80069	3.61504	3.06779
AT1G03940	3AT1	Light_Up	0	0.166667	0.0511111	7.24557	7.57333	7.61111	9.61737	19.5377	19.8936
AT1G04110	SBT1.2	Light_Up	3.125	2.96881	3.13778	7.11554	7.25889	7.43506	5.50038	5.07058	5.82944
AT1G04310	ERS2	Light_Down	20.108	20.8106	21.0594	2.63778	3.08789	2.82778	9.86111	12.548	11.5778
AT1G04350	NA	Light_Up	9.08248	7.95556	8.6934	35.6046	33.7765	36.5596	42.0722	39.5933	41.7366
AT1G04520	CRRSP3	Light_Up	16.7137	16.5103	17.8662	37.1877	34.3867	33.602	27.6237	24.9535	26.5233
AT1G04530	TPR4	Light_Up	46.3192	46.4224	45.3504	116.884	116.274	113.266	91.0062	86.6973	88.7548
AT1G04610	YUC3	Light_Down	5.73667	6.37974	6.63778	0.405556	0.417778	0.455	0.0677778	0.0555556	0.104444
AT1G04620	HCAR	Light_Down	55.0359	51.9122	51.4991	9.96556	10.8518	10.6847	10.3354	9.28889	9.48606
AT1G04770	NA	Light_Up	17.1629	20.1656	19.5683	45.4524	46.2576	43.6637	85.4951	43.2516	26.4506
AT1G05000	NA	Light_Down	6.81307	6.40314	7.03276	1.6639	2.02111	1.79943	1.34659	1.21	0.898889
AT1G05065	CLE20	Light_Up	2.47831	2.21444	3.36581	8.78969	6.13243	9.47045	8.30736	7.4375	8.91556
AT1G05200	GLR3.4	Light_Up	5.09389	5.42944	5.28892	15.0477	15.1382	16.12	10.8933	12.0972	12.8556
AT1G05560	UGT75B1	Light_Down	64.4793	58.3398	60.4125	16.3673	16.4078	15.9017	16.766	15.1921	15.1644
AT1G05562	NA	Light_Up	7.82339	7.57167	7.25577	22.6206	21.0401	23.3423	19.3185	19.2268	21.2191
AT1G05630	5PTASE13	Light_Up	4.73281	4.6534	4.35679	12.3001	13.4289	12.4797	9.20155	8.31167	8.32654
AT1G05680	UGT74E2	Light_Up	5.07111	3.20167	3.95031	9.96556	10.47	8.41889	31.5826	24.2299	22.6678
AT1G05810	ARA	Light_Down	45.618	43.7724	43.3381	21.3378	21.3442	20.3478	14.2815	14.8292	14.6192
AT1G05835	NA	Light_Down	119.511	122.255	125.626	21.2045	21.7689	22.1478	21.3344	25.02	25.7757
AT1G05840	NA	Light_Down	20.6141	20.4822	22.1407	8.58559	8.08396	8.71327	8.73954	8.23424	9.17027
AT1G05890	ARI5	Light_Down	69.1391	70.1187	67.8515	20.4806	20.3421	20.7025	20.8006	21.2475	21.3509
AT1G05960	NA	Light_Down	64.5528	67.0612	65.0013	30.1656	30.6266	30.2687	37.6577	34.6061	32.7812
AT1G06000	UGT89C1	Light_Up	9.59645	9.01219	9.47333	65.6363	67.4663	58.8341	101.433	107.004	106.52
AT1G06040	BBX24	Light_Up	84.9044	94.2306	98.3635	289.087	281.226	293.22	335.912	314.396	315.564
AT1G06050	NA	Light_Up	3.17611	3.02444	3.24724	6.54257	6.74238	6.99889	4.5484	5.10113	5.38222
AT1G06080	ADS1	Light_Down	104.822	110.536	127.206	5.4664	5.86316	5.05418	25.4494	31.8484	39.1138
AT1G06110	SKIP16	Light_Down	41.6878	42.1879	41.9344	15.0767	15.5677	16.1536	17.5391	19.8278	19.8239
AT1G06180	ATMYB13	Light_Up	4.61308	3.66222	4.26419	24.1022	17.8956	26.1806	37.772	36.4071	34.3342
AT1G06240	NA	Light_Up	8.05444	8.20546	7.57772	16.2744	15.945	17.134	16.4952	16.5422	17.944
AT1G06265	NA	Light_Down	11.8739	12.8744	9.56667	3.96777	4.05611	3.88556	4.86664	4.68274	4.41319
AT1G06350	NA	Light_Down	23.7597	21.2024	23.235	1.35105	1.50509	0.924444	1.07542	0.889757	0.649847
AT1G06475	NA	Light_Up	1.96667	3.00082	2.43495	6.06889	5.30556	5.20333	5.79335	4.78642	5.84989
AT1G06550	NA	Light_Up	31.8047	30.0916	28.0228	72.5036	75.8044	67.8278	60.4051	77.186	76.688
AT1G06690	NA	Light_Up	30.4398	29.4446	30.9634	80.9304	85.0422	73.8684	81.1697	77.8476	80.3099
AT1G06700	PTI11	Light_Down	119.362	116.058	114.846	56.2895	55.5049	56.8179	63.3627	64.6567	57.5744
AT1G06830	GRXS11	Light_Up	2.23996	1.99667	2.02	33.2128	32.4661	34.4281	5.66845	4.74283	5.06667
AT1G06850	AtbZIP52	Light_Down	19.9911	20.3985	19.7109	9.6836	8.81627	9.415	8.92383	8.10222	7.65381
AT1G07010	NA	Light_Up	27.85	27.8022	26.5413	61.3267	61.9333	63.3718	71.7839	72.0293	74.028
AT1G07040	NA	Light_Down	18.9656	18.8422	20.9022	6.11889	6.55307	6.4664	20.6866	17.2632	18.401
AT1G07150	MAPKKK13	Light_Up	3.325	2.96881	3.31444	14.1339	12.9213	15.5806	16.3111	12.5221	11.8186
AT1G07180	NDA1	Light_Up	0.223333	0.104444	0.19	35.818	34.577	34.0411	23.1448	24.8024	33.4327
AT1G07250	UGT71C4	Light_Up	11.2282	11.0654	12.2939	35.1435	34.5228	35.4264	42.7443	35.4439	40.252
AT1G07370	PCNA	Light_Up	11.1385	10.8739	10.0092	25.99	25.0744	25.931	16.8004	18.1949	18.9199
AT1G07380	NA	Light_Down	12.8699	12.7583	12.7789	6.06889	5.68574	6.14769	4.74122	5.18863	5.43502
AT1G07410	RABA2B	Light_Down	5.85667	5.43935	6.24495	2.1547	2.2399	2.63611	4.24328	3.10827	3.11279
AT1G07520	SCL31	Light_Down	7.51395	7.07172	6.9829	2.91222	3.37611	3.30995	3.79056	3.16879	2.92222
AT1G07610	MT1C	Light_Up	12.7095	12.1222	15.1012	38.4883	34.7422	37.886	30.9833	27.8941	31.5594
AT1G07985	NA	Light_Down	63.759	59.0864	67.4347	22.9331	22.9833	22.3541	86.05	96.022	75.9725
AT1G08010	GATA11	Light_Down	45.8314	45.2522	44.4311	19.4027	18.3394	19.2324	19.9563	18.2749	17.8734
AT1G08500	ENODL18	Light_Down	49.0047	50.2654	52.0135	4.69606	5.33444	4.03556	16.3253	19.5135	16.8094
AT1G08590	PXL1	Light_Down	8.33994	8.47778	9.36378	2.8162	2.77095	2.56337	3.49833	2.95138	2.53667
AT1G08630	THA1	Light_Up	4.09222	5.364	5.17778	12.365	12.7167	11.8478	19.5524	25.9344	22.8911
AT1G08650	PPCK1	Light_Up	2.20556	2.18278	2.41223	20.3233	18.8378	18.6054	10.1761	9.01323	8.10222
AT1G08900	SUGTL3	Light_Down	30.6861	31.7178	29.2167	12.2327	13.7978	13.9638	10.8677	10.3328	10.4345
AT1G08920	SUGTL2	Light_Up	18.6002	19.5599	17.8299	39.0864	40.8	40.1649	50.745	42.835	45.2466
AT1G08980	AMI1	Light_Down	66.2327	68.9218	64.2263	24.4456	25.9361	28.198	23.0656	22.1911	23.5194
AT1G09010	EBM	Light_Down	51.166	51.2551	49.5034	23.2702	23.6	24.1144	22.0586	23.3031	23.1151
AT1G09280	STR6	Light_Down	22.5678	21.0866	21.9752	10.0535	10.4289	10.302	9.38784	9.5731	9.88862
AT1G09340	CSP41B	Light_Up	211.192	209.873	200.755	715.137	725.103	756.096	583.532	590.316	656.411
AT1G09420	G6PD4	Light_Down	10.5217	10.9816	10.2278	4.44241	4.94923	4.88773	6.57233	6.08805	6.00106
AT1G09430	ACLA-3	Light_Down	55.8651	57.3979	56.0957	15.8182	16.7691	16.5467	15.8789	16.4743	16.6542
AT1G09470	NA	Light_Up	2.39727	2.87889	2.83321	5.99942	5.85027	5.27876	3.91469	3.61504	4.50138
AT1G09530	PIF3	Light_Down	76.688	77.4251	74.3608	22.1567	24.1389	21.4338	46.0979	60.2515	54.79
AT1G09570	PHYA	Light_Down	569.117	598.339	564.694	106.803	110.172	109.64	173.567	157.674	143.662
AT1G09710	NA	Light_Down	5.99722	5.59132	5.67777	2.18161	1.68895	1.88938	1.99889	2.42889	2.30444
AT1G09770	CDC5	Light_Down	78.1644	79.4373	79.0034	35.6729	37.2466	37.2162	39.331	38.4883	37.9561
AT1G09910	NA	Light_Down	11.0277	11.7324	12.0683	3.77167	4.15951	3.86889	5.80604	5.80395	5.69162
AT1G10020	NA	Light_Up	7.01212	7.46894	7.28613	25.751	22.8911	23.4845	14.8617	11.8911	13.1688
AT1G10070	BCAT2	Light_Down	68.4982	75.8044	70.7583	0.695556	0.723333	0.655556	2.2955	1.71863	1.75278
AT1G10140	NA	Light_Down	12.6544	13.2617	14.5644	2.83151	2.5367	1.96728	2.6733	3.82715	3.38127
AT1G10210	MPK1	Light_Down	9.20395	9.38754	9.28	3.81889	4.09894	3.91556	4.35556	4.0206	4.40167
AT1G10370	GSTU17	Light_Up	7.93102	7.07172	9.08471	79.2443	74.028	71.3506	160.831	183.357	182.415
AT1G10470	ARR4	Light_Up	16.5903	16.1622	15.2667	76.3485	80.5126	76.5324	74.5123	46.99	42.5086
AT1G10610	BHLH90	Light_Down	12.6121	12.8322	11.9704	4.68165	5.21722	5.30556	5.8991	5.94327	5.75778
AT1G10640	NA	Light_Up	8.64278	8.38889	9.33722	116.819	117.14	114.964	119.916	136.232	158.484
AT1G10650	NA	Light_Up	12.3618	11.6567	10.5906	41.5517	40.2222	39.1138	35.9601	37.9748	36.9939
AT1G10657	NA	Light_Up	3.41272	3.00563	2.75976	50.1875	53.4414	58.0653	62.6462	55.8507	61.4285
AT1G10660	NA	Light_Down	55.9172	56.7164	54.6794	26.7691	25.175	26.037	27.0768	26.8278	26.5339
AT1G10730	AP1M1	Light_Down	7.67671	7.85222	7.8456	3.71333	3.88397	3.83833	5.14781	4.85506	5.05444
AT1G10900	PIP5K7	Light_Up	10.8999	11.6567	10.8573	39.6827	38.7098	39.0796	38.0744	40.6149	39.2096
AT1G11000	MLO4	Light_Down	18.8554	18.8244	19.5135	1.91092	1.96944	1.75498	1.96168	1.26605	1.25988
AT1G11120	NA	Light_Down	16.4835	17.0189	17.7334	3.79307	4.58062	3.97642	4.69439	3.40056	2.7364
AT1G11130	SUB	Light_Up	4.0206	4.39357	4.55227	8.88556	9.56556	8.35444	4.69439	4.91114	6.22778
AT1G11175	NA	Light_Down	12.6121	12.7669	11.8271	4.03041	3.64085	4.39235	4.29392	4.8731	4.10833
AT1G11260	STP1	Light_Down	116.884	122.603	127.462	16.6038	17.1944	17.6694	20.1484	15.6996	16.2486
AT1G11330	NA	Light_Up	1.66	1.89789	2.01328	7.07942	6.62888	7.12759	3.72679	3.67444	4.50783
AT1G11410	NA	Light_Up	5.08436	5.43935	5.85307	11.39	11.0378	11.6555	11.7957	10.9462	10.0476
AT1G11530	CXXS1	Light_Down	44.4151	40.8397	43.3942	17.7866	15.6337	16.9565	11.6211	17.0883	17.1324
AT1G11545	XTH8	Light_Down	172.606	170.423	182.178	35.2816	37.3033	36.6289	33.8545	23.1783	19.5511
AT1G11700	NA	Light_Up	4.30767	4.31832	4.31889	20.4489	22.8051	20.9968	20.0062	21.19	22.5412
AT1G11790	ADT1	Light_Up	14.5698	14.5956	13.7695	33.8192	32.75	32.4372	33.6896	38.0384	39.142
AT1G12070	NA	Light_Down	11.8228	10.6951	10.1139	4.5922	4.54247	3.96281	4.98828	4.29025	4.61382
AT1G12080	NA	Light_Down	2187.7	1978.36	2071.13	280.232	304.472	276.096	321.557	385.069	275.759
AT1G12230	NA	Light_Down	117.111	122.922	117.501	52.2945	55.5882	55.4742	60.5889	54.3675	56.1686
AT1G12370	PHR1	Light_Up	2.15906	2.2036	1.91333	10.191	10.2517	9.90333	7.68657	9.498	9.53138
AT1G12460	NA	Light_Up	9.25321	9.18393	9.17027	25.405	23.2317	24.6339	21.27	21.2686	22.2599
AT1G12780	UGE1	Light_Down	77.3841	76.2631	78.2305	30.1462	31.2709	31.6588	38.2774	31.9741	30.1656
AT1G12860	SCRM2	Light_Up	24.2489	24.7399	23.6922	64.3071	65.522	69.3632	70.8872	70.9121	73.3908
AT1G12880	NUDT12	Light_Up	4.1892	4.48444	4.39693	11.5254	11.2999	10.9016	18.8711	17.9375	15.8277
AT1G12900	GAPA2	Light_Up	577.683	583.532	541.373	1657.98	1628.44	1657.98	1549.01	1587.86	1657.98
AT1G13080	CYP71B2	Light_Up	17.039	16.4975	18.7528	59.8422	59.3542	65.8867	64.8204	72.064	79.7214
AT1G13110	CYP71B7	Light_Up	5.70056	4.84899	6.18882	24.1022	25.2673	25.6168	11.2127	13.6385	15.5591
AT1G13145	NA	Light_Down	7.80881	8.28568	9.19839	3.28385	3.90546	3.88556	3.79942	3.92568	3.74946
AT1G13245	RTFL17	Light_Up	21.3184	20.5282	20.5983	39.2402	41.0456	46.1256	20.7738	26.9977	30.189
AT1G13260	RAV1	Light_Down	118.173	104.776	109.18	21.0922	21.0934	20.3693	20.2198	26.5001	26.5662
AT1G13270	MAP1B	Light_Down	25.9592	24.9146	23.6272	10.6089	10.4423	10.1944	8.415	9.07667	8.36717
AT1G13280	AOC4	Light_Down	56.5422	57.7912	59.8183	15.4754	15.9622	15.0488	25.0857	23.7511	25.1021
AT1G13440	GAPC2	Light_Up	447.323	444.836	436.44	1121.22	1112.55	987.468	558.307	613.273	577.683
AT1G13570	NA	Light_Down	25.9119	26.4116	25.7067	10.112	9.82734	11.3662	11.0808	11.1431	11.1411
AT1G13590	PSK1	Light_Down	6.37582	6.94282	7.05611	0.233593	0.241111	0.374444	0.0966667	0.277196	0.104444
AT1G13640	PI4KG6	Light_Down	102.739	107.066	106.613	36.4446	37.0424	37.7111	33.2585	32.6198	33.3747
AT1G13650	NA	Light_Up	0.468889	0.524444	0.436652	28.8794	27.7633	37.1824	21.1223	19.6015	24.4185
AT1G13670	NA	Light_Up	5.71129	5.00102	5.30155	16.1067	16.4514	17.5598	17.1935	16.3261	14.1399
AT1G13700	PGL1	Light_Up	5.44769	6.1329	5.01941	19.2167	18.6216	18.2978	8.42544	6.96384	8.30736
AT1G13730	NA	Light_Up	11.0738	11.4033	11.5889	24.5923	24.1389	23.5835	19.7738	19.0883	20.3755
AT1G13930	NA	Light_Up	47.1089	46.1377	46.0324	368.927	335.117	350.869	618.914	715.137	676.992
AT1G14345	NA	Light_Up	65.8711	66.9092	65.6603	249.498	233.869	273.126	277.197	251.014	267.708
AT1G14430	NA	Light_Up	2.33347	2.48944	2.44333	17.7247	17.6589	18.3589	9.8795	7.49347	8.69099
AT1G14580	IDD6	Light_Up	8.4946	8.925	8.32198	39.8363	39.2772	38.2533	51.88	46.1256	47.921
AT1G14600	NA	Light_Down	12.0753	12.1928	12.6111	2.54007	3.07357	2.72778	3.7036	4.18278	5.22938
AT1G14700	PAP3	Light_Up	61.7578	60.1558	60.1184	144.711	147.969	151.068	153.815	177.166	173.567
AT1G14740	OBE3	Light_Down	54.3675	54.669	55.8827	24.5077	23.6272	23.9054	21.9752	21.0525	20.0366
AT1G14820	NA	Light_Up	18.1722	19.316	19.0177	43.8824	42.6297	41.0784	45.0327	42.9205	41.5053
AT1G14860	NUDT18	Light_Down	39.8764	38.5186	37.4716	5.62279	5.41792	6.18882	3.84105	5.00102	4.74551
AT1G14870	PCR2	Light_Down	6.38765	5.92459	5.36196	1.27667	1.42543	1.84228	1.66274	1.2805	1.36496
AT1G14890	NA	Light_Down	70.1187	72.3291	81.8811	29.7956	29.5828	27.0752	40.3088	42.2138	42.7793
AT1G15010	NA	Light_Down	13.4975	13.3501	14.8967	5.19901	4.59444	6.00234	9.27803	6.79111	6.86994
AT1G15100	RHA2A	Light_Up	11.3639	11.4111	12.0431	26.0912	22.5343	23.0589	24.0205	20.0513	18.2273
AT1G15140	NA	Light_Up	33.0705	34.8797	32.6756	77.9979	78.3707	80.7576	64.8444	62.6709	70.5919
AT1G15165	NA	Light_Up	3.85622	4.48444	4.42914	10.9711	10.47	10.0944	10.5367	10.3544	11.3206
AT1G15210	ABCG35	Light_Down	16.8056	18.2332	18.0389	2.09833	2.42087	1.65504	2.75862	1.81086	1.53765
AT1G15230	NA	Light_Down	16.9706	16.1417	15.0033	6.84222	6.42111	6.57116	6.97333	8.32894	7.99274
AT1G15260	NA	Light_Up	39.4388	41.9823	43.6791	95.6919	97.2816	98.3635	98.2936	101.139	114.239
AT1G15290	NA	Light_Up	67.0357	69.1104	66.6557	144.021	147.476	149.987	166.489	154.073	156.89
AT1G15350	NA	Light_Down	70.731	75.8044	72.4035	20.736	22.5594	21.3156	26.4433	26.6918	21.9142
AT1G15500	AATP2	Light_Down	349.599	358.186	344.613	110.799	111.009	107.3	95.6561	97.6864	101.236
AT1G15670	NA	Light_Down	22.3801	22.4205	22.7269	4.16889	4.54247	4.61225	3.03423	2.26616	2.30444
AT1G15760	NA	Light_Down	9.66449	9.58447	10.7122	3.6184	3.729	3.63844	3.23556	2.6733	2.38556
AT1G15800	NA	Light_Down	14.8732	15.3701	13.5538	3.29551	2.78654	2.86693	3.57011	4.85506	5.31222
AT1G15830	NA	Light_Up	3.82715	3.88089	3.69095	16.6156	16.7691	15.3822	11.6211	10.572	11.961
AT1G15885	NA	Light_Down	7.93102	8.20546	8.62483	3.25646	2.90564	3.49944	3.19233	3.19726	3.06779
AT1G15950	CCR1	Light_Up	37.1421	36.1284	35.3091	122.603	119.916	115.093	97.2816	110.046	109.011
AT1G15980	PNSB1	Light_Up	63.1096	65.8711	64.9311	158.279	156.697	162.38	145.463	149.987	170.881
AT1G16220	NA	Light_Up	2.30058	2.01322	1.89	5.10611	5.14	5.10935	3.89667	4.12702	4.5621
AT1G16370	38991	Light_Down	5.64981	5.99439	6.5	1.02556	1.10222	0.81561	1.83389	1.26605	0.933599
AT1G16390	37895	Light_Up	8.06272	9.25321	8.55833	16.5705	18.2967	18.3726	7.18793	4.98248	3.88272
AT1G16515	NA	Light_Up	0.58	0.687778	1.2	5.67833	7.26831	5.71887	13.4771	16.9334	13.4578
AT1G16720	HCF173	Light_Up	53.5318	51.0435	50.0158	161.724	167.647	166.012	187.179	168.822	191.047
AT1G16850	NA	Light_Down	10.46	10.586	12.8309	0.742222	1.01884	0.684444	13.7172	14.8292	11.2399
AT1G17050	SPS2	Light_Up	14.2387	13.0444	13.8166	74.9386	72.5368	68.5819	75.7902	75.7603	82.9121
AT1G17090	NA	Light_Up	1.80444	1.96772	1.98667	9.98247	8.21093	9.92345	5.93503	6.61016	6.29333
AT1G17100	NA	Light_Up	38.9226	37.4181	39.4829	108.588	102.134	110.902	156.015	155.468	169.5
AT1G17220	FUG1	Light_Up	149.64	155.257	149.246	323.283	345.795	329.78	316.625	319.769	334.266
AT1G17230	NA	Light_Down	13.2757	13.6328	13.545	5.97394	6.32722	5.9168	7.55116	6.82506	8.12889
AT1G17360	NA	Light_Up	20.319	20.8106	21.1591	53.1542	52.806	52.7676	49.0859	42.0216	42.1444
AT1G17430	NA	Light_Down	12.9938	12.5789	15.2667	4.30444	4.77111	4.31882	3.34505	3.33921	2.84611
AT1G17470	DRG1	Light_Down	65.2184	65.2403	65.1015	28.5954	29.1139	28.0863	28.501	28.9894	29.0125
AT1G17530	TIM23-1	Light_Down	27.8185	24.4629	27.2209	8.58559	7.7467	8.092	9.11893	9.43667	8.25866
AT1G17640	NA	Light_Down	8.45451	8.49228	8.21222	4.15565	3.86674	4.38222	3.89667	4.0717	3.91552
AT1G17700	PRA1F1	Light_Down	14.338	16.5103	16.8899	7.44553	7.83331	7.37198	10.3233	9.17982	8.74083
AT1G17780	NA	Light_Up	8.17838	8.78358	9.40056	20.798	19.7537	20.8918	21.8079	19.3173	18.696
AT1G17830	NA	Light_Up	4.07495	4.23216	4.29025	13.6295	12.2414	12.13	13.8733	15.3822	13.1814
AT1G17860	NA	Light_Down	11.7547	9.89167	12.3057	4.66667	4.26053	4.48444	3.92534	3.6546	4.60228
AT1G17920	HDG12	Light_Up	9.00212	8.63876	8.58559	18.2889	19.3632	17.952	14.1635	13.436	13.6392
AT1G17970	NA	Light_Up	4.54143	4.87086	4.98309	10.8055	10.32	11.1313	9.28904	10.535	9.8372
AT1G17990	NA	Light_Up	7.56617	7.07172	7.46613	16.9036	16.5322	19.5703	22.8123	16.7111	14.8145
AT1G18060	NA	Light_Up	27.4764	27.1434	24.941	113.925	112.369	122.21	102.875	105.664	109.517
AT1G18330	RVE7	Light_Up	21.7558	24.1547	24.8672	58.5688	44.7718	64.0411	70.0402	54.0896	48.6624
AT1G18570	MYB51	Light_Down	20.8033	20.1378	19.6788	5.15661	6.14454	5.96716	6.05772	8.18736	9.28111
AT1G18650	PDCB3	Light_Up	48.1613	45.3261	44.6997	99.4814	96.3059	95.74	76.2035	75.4231	76.3787
AT1G18660	NA	Light_Up	27.7667	26.4973	24.0683	59.5285	61.6239	58.1471	59.1022	61.8477	60.6841
AT1G18773	NA	Light_Down	8.55174	8.85197	8.84111	4.01804	3.30667	3.70396	2.82561	3.74778	4.11673
AT1G18810	PKS3	Light_Up	1.08713	1.16689	1.21944	13.5497	13.8946	15.6022	14.5606	14.0078	16.7224
AT1G18880	NPF2.9	Light_Up	2.81823	2.59644	2.29692	6.54257	6.78067	5.86944	4.435	4.95842	4.83307
AT1G19050	ARR7	Light_Up	3.05555	2.62556	2.9	19.0056	22.0535	21.1873	12.798	7.31796	5.91111
AT1G19070	NA	Light_Down	6.35444	7.13097	6.06167	2.96444	2.98778	2.70863	2.97116	3.62556	2.53667
AT1G19180	TIFY10A	Light_Down	19.3867	13.8344	15.3806	6.89	6.99677	6.80466	18.1061	18.7923	16.5839
AT1G19300	GATL1	Light_Down	9.01384	9.25994	9.37342	4.3555	4.40274	4.33307	4.41502	3.88272	4.36889
AT1G19310	NA	Light_Down	6.65778	6.69085	6.61574	3.0384	3.23444	3.40381	3.4835	3.79	3.64222
AT1G19394	NA	Light_Down	15.4208	17.134	14.9559	3.32919	3.1564	2.58243	4.04726	4.27444	3.39284
AT1G19396	NA	Light_Down	18.218	17.7533	18.8711	3.99235	4.13279	3.77222	6.08889	5.68283	5.02167
AT1G19397	NA	Light_Down	18.5564	18.3095	15.5219	3.64333	4.0129	3.63844	5.51025	5.74951	4.79329
AT1G19450	NA	Light_Up	9.06	9.1449	10.3972	76.973	74.5876	72.3085	54.4651	46.1878	44.2226
AT1G19510	RL5	Light_Down	22.3383	19.0556	18.2433	3.29551	3.51	4.19902	6.21	5.03889	5.28974
AT1G19600	NA	Light_Down	62.6709	64.1071	63.2492	21.3378	22.1823	19.5836	19.2198	19.2167	19.292
AT1G19660	BBD2	Light_Down	83.5451	83.32	84.0139	28.2201	29.7177	32.7341	25.99	32.8822	37.7613
AT1G19670	CLH1	Light_Up	15.1601	15.2477	15.6122	31.465	32.351	34.9114	31.9831	28.4692	31.5145
AT1G19680	NA	Light_Down	40.7378	40.1596	41.988	11.6632	11.6416	11.3886	11.8411	12.7823	12.7867
AT1G19700	BLH10	Light_Up	12.7489	12.6715	12.8607	25.8926	25.2673	26.3219	28.3958	29.488	32.4202
AT1G19830	NA	Light_Down	8.96432	8.84095	9.60343	1.14222	0.692222	0.888889	0.768889	0.933333	0.592222
AT1G19840	NA	Light_Down	8.57833	9.69421	9.47333	3.11116	3.05667	3.13111	2.42976	2.08222	1.78556
AT1G20090	ARAC4	Light_Up	68.7189	67.0612	64.4207	191.829	186.583	190.03	185.765	164.768	153
AT1G20190	EXPA11	Light_Down	153.705	147.575	171.72	16.9189	16.2462	15.5518	25.9606	25.0962	22.0623
AT1G20220	NA	Light_Up	25.0438	25.8661	27.8039	56.192	54.5589	50.982	37.4376	41.8655	42.6166
AT1G20330	SMT2	Light_Up	78.2889	78.4682	83.8903	160.995	164.41	164.026	172.822	134.304	135.519
AT1G20470	NA	Light_Up	2.42724	2.65333	2.14444	11.9255	12.5842	12.2928	6.0445	5.89703	7.36778
AT1G20620	CAT3	Light_Down	1628.44	1628.44	1657.98	613.273	644.764	644.764	698.247	767.723	708.77
AT1G20693	HMGB2	Light_Down	191.047	188.414	178.771	69.9706	76.5864	80.833	135.187	138.462	138.347
AT1G20900	AHL27	Light_Down	23.4922	22.3918	23.9279	4.18167	4.00055	4.17623	3.30556	3.59647	2.69689
AT1G21000	NA	Light_Down	21.6079	20.7489	20.9184	7.3054	8.53655	7.46106	14.6957	17.4994	15.2206
AT1G21050	NA	Light_Down	24.1417	24.0516	24.5347	10.3634	10.9572	11.5104	7.41444	7.02167	8.79244
AT1G21130	NA	Light_Up	18.1949	18.5089	22.0904	74.9907	78.1159	81.8036	83.955	109.64	132.872
AT1G21400	F24J8.4	Light_Down	34.2156	35.9415	37.2193	7.86549	8.71393	8.90737	11.5316	14.8958	16.1892
AT1G21440	NA	Light_Down	11.3866	12.1658	11.3186	5.60864	5.6456	5.27876	7.15468	7.55219	7.45426
AT1G21460	SWEET1	Light_Up	14.7963	15.9878	16.4095	32.3783	33.9934	33.4144	51.5944	46.7178	48.6308
AT1G21500	NA	Light_Up	116.819	121.904	112.496	366.28	380.251	409.35	363.862	357.058	380.251
AT1G21680	NA	Light_Down	26.1093	23.8655	27.1541	3.39125	3.92976	3.83833	4.07833	4.35679	6.02434
AT1G21770	NA	Light_Down	61.7198	62.6709	63.3627	26.6956	28.8146	25.6733	27.2609	30.1408	29.5949
AT1G21980	PIP5K1	Light_Down	51.4368	50.9039	52.6562	18.5333	19.0022	19.195	27.708	25.8778	23.7185
AT1G22070	TGA3	Light_Up	3.74946	3.91469	3.90749	9.23322	10.1634	10.2478	9.51617	10.868	10.8744
AT1G22160	NA	Light_Up	2.96556	2.13631	3.15853	9.73365	9.32659	8.28429	17.3722	19.6773	16.9991
AT1G22180	NA	Light_Down	7.84234	7.17979	7.82395	3.38222	3.71333	3.5553	4.41111	4.62774	4.26333
AT1G22400	UGT85A1	Light_Up	4.35335	4.77332	4.41123	71.9342	73.4332	72.7831	33.0473	21.6161	23.989
AT1G22410	NA	Light_Up	38.9034	40.0114	39.2263	111.554	112.777	106.803	98.6896	103.72	102.514
AT1G22570	NPF5.15	Light_Up	2.15444	2.05783	2.15444	5.57242	5.94816	5.79333	2.92222	1.65729	2.00196
AT1G22590	AGL87	Light_Up	18.4367	18.7536	16.3855	44.64	43.6267	43.3871	35.149	35.3855	38.4157
AT1G22650	INVD	Light_Up	5.18137	5.3887	5.1	11.2606	13.7225	9.91671	3.96222	3.55889	4.06006
AT1G22690	GASA9	Light_Up	1.90444	1.89789	1.77434	43.6062	45.0231	43.6934	6.9829	8.66357	12.8235
AT1G22750	NA	Light_Up	22.4575	22.6088	23.279	47.8008	46.026	45.5711	48.5592	45.2002	48.7438
AT1G22770	GI	Light_Up	4.26932	4.5245	4.44371	21.2852	21.9465	21.7144	25.7411	26.788	30.9239
AT1G22882	NA	Light_Up	21.9834	22.5363	22.6922	53.0713	53.0331	51.9596	46.0109	34.8681	31.5427
AT1G22890	NA	Light_Down	10.6727	11.6751	12.9616	3.19327	3.51	2.88118	0.437202	1.04117	1.48
AT1G23000	NA	Light_Down	17.1456	16.7823	16.0827	6.23856	5.8745	6.23585	5.5679	5.95994	5.8991
AT1G23052	NA	Light_Down	56.578	58.1579	62.3859	3.83894	4.30767	3.79056	5.05801	4.95842	5.45928
AT1G23060	NA	Light_Down	12.8309	11.7987	12.1661	0.828818	1.01884	0.803333	2.34389	2.51161	1.53765
AT1G23130	NA	Light_Up	6.43787	7.53768	6.12501	18.3653	17.5186	18.9338	11.0932	12.0361	14.1899
AT1G23205	NA	Light_Up	3.05778	3.04757	3.55389	72.8907	68.4433	72.3798	86.904	88.6372	95.6919
AT1G23480	CSLA3	Light_Up	13.1058	13.6116	13.5234	54.4949	55.4595	55.8651	26.3102	20.5379	22.1788
AT1G23740	NA	Light_Up	70.1883	75.5517	73.7632	155.257	154.769	151.55	180.3	190.401	201.012
AT1G23870	TPS9	Light_Down	67.5634	66.4875	66.4875	26.3177	26.5371	28.2174	16.5198	17.9375	20.1868
AT1G23960	NA	Light_Down	51.7761	51.1379	53.4035	25.1805	24.8723	23.8011	27.0647	25.8083	26.0794
AT1G24020	MLP423	Light_Up	24.6846	25.3798	23.9911	100.307	108.112	101.28	66.9667	101.433	102.801
AT1G24170	GATL8	Light_Up	22.2477	22.6865	22.1855	62.5134	55.8507	58.6855	43.2976	35.0728	34.7372
AT1G24280	G6PD3	Light_Up	3.09886	3.05778	3.03556	22.4163	26.9077	15.7876	4.11377	4.23123	4.55161
AT1G24530	NA	Light_Up	4.97394	4.00238	5.15005	17.7702	18.4672	19.9018	12.3189	9.72604	10.59
AT1G25098	NA	Light_Down	618.914	590.316	432.779	217.196	220.389	227.489	256.102	291.508	229.186
AT1G25480	ALMT4	Light_Down	17.2022	16.2831	16.4975	6.83	7.3833	6.9	8.97915	8.44847	7.93089
AT1G25560	TEM1	Light_Down	46.6895	43.6934	44.8118	14.5967	15.0299	14.0392	13.9474	18.0656	19.0794
AT1G26210	ATSOFL1	Light_Up	2.38611	2.59644	2.61778	11.3272	9.96116	12.2358	8.75586	10.1553	10.4438
AT1G26260	BHLH76	Light_Down	9.58388	9.33276	8.46498	3.94752	4.34778	4.27444	5.88265	5.41168	5.74249
AT1G26270	PI4KG5	Light_Down	106.613	105.694	109.896	18.2155	17.5391	18.2483	23.2228	24.4315	22.0806
AT1G26290	NA	Light_Down	14.7132	14.475	14.9778	2.42939	2.8865	2.07136	2.53289	2.82444	2.79778
AT1G26440	UPS5	Light_Down	6.38765	6.45301	5.98778	2.75889	2.72111	2.88118	3.37385	3.52734	3.7149
AT1G26560	BGLU40	Light_Up	16.7347	16.8928	17.8988	52.3422	53.1598	51.8903	68.1525	69.7819	76.2283
AT1G26580	NA	Light_Down	100.173	98.2114	82.3267	43.246	43.8712	47.4459	46.5451	47.5089	42.0642
AT1G26665	MED10B	Light_Down	96.504	100.282	98.2114	9.07667	8.24222	8.77006	9.77438	10.4729	9.45718
AT1G26761	NA	Light_Up	3.54833	3.32614	3.56778	54.9556	55.4314	56.5918	52.778	44.4632	49.668
AT1G26770	EXPA10	Light_Up	26.9899	24.6472	27.0539	85.4461	86.1241	78.1159	64.7315	50.4485	42.0434
AT1G26780	MYB117	Light_Down	5.86655	5.71551	5.52276	1.45	1.2	1.54794	1.19333	0.943455	1.26734
AT1G26945	PRE6	Light_Down	134.084	127.334	134.304	48.0344	49.1711	54.3963	31.5198	39.1608	36.7378
AT1G26960	ATHB-23	Light_Down	9.75222	9.25994	9.85375	3.67446	3.79641	3.38127	4.4766	3.96147	3.04444
AT1G27030	NA	Light_Up	1.95	1.77681	1.55883	8.45605	8.37016	9.86222	8.59397	9.66212	9.54265
AT1G27050	ATHB54	Light_Up	5.14357	5.18941	5.63547	11.7442	11.2659	11.3195	6.59322	7.53768	7.895
AT1G27130	GSTU13	Light_Down	32.4578	30.7066	34.5824	15.2656	15.3503	14.7732	12.4839	13.536	12.8388
AT1G27330	NA	Light_Up	46.2491	46.266	47.8145	107.954	98.4393	110.046	99.4814	140.758	140.394
AT1G27480	LCAT1	Light_Up	23.7007	22.6288	23.1176	56.4784	56.7077	58.9016	58.9963	58.0448	63.6156
AT1G27510	EX2	Light_Down	61.3875	64.0833	64.4486	28.2603	28.429	25.8405	24.6756	24.8927	26.1461
AT1G27630	CYCT1-3	Light_Down	16.3509	15.9523	13.1628	6.79771	7.34465	7.46106	8.67189	10.1276	10.7656
AT1G27760	SAT32	Light_Up	34.2839	32.3696	32.9563	73.494	70.0402	69.0303	93.666	92.9845	88.6372
AT1G27921	NA	Light_Down	11.8478	12.9684	10.302	4.94673	5.37283	5.32667	5.65132	4.95842	5.78278
AT1G28130	GH3.17	Light_Up	11.0945	10.9816	11.3318	36.3951	36.3829	34.1466	29.9758	26.259	25.3617
AT1G28290	AGP31	Light_Down	78.4682	70.8725	68.7189	27.2078	26.1771	28.6273	25.8926	23.8011	25.2503
AT1G28330	DYL1	Light_Down	1191.36	1216.03	1203.44	18.7369	19.4091	23.0958	37.4784	58.5225	58.6492
AT1G28380	NSL1	Light_Up	7.42333	7.73126	7.00944	19.4278	19.5377	18.5922	15.7025	12.8122	13.7877
AT1G28600	NA	Light_Up	9.62438	9.56556	9.16002	58.0326	57.3311	54.158	52.1011	42.3383	43.0616
AT1G28610	NA	Light_Up	0.0211111	0.0855556	0.0733333	9.1449	9.2555	9.77729	7.1768	8.91551	9.96116
AT1G28670	ARAB-1	Light_Up	200.177	195.488	201.012	461.149	474.479	457.764	361.421	350.869	341.759
AT1G29120	NA	Light_Down	95.3981	95.6561	92.5354	35.7496	35.8118	35.5008	40.5399	42.3213	45.1893
AT1G29195	NA	Light_Down	15.9864	16.2711	16.4463	4.74556	4.96564	4.00602	5.12135	5.11447	4.67056
AT1G29330	ERD2A	Light_Down	8.75329	8.29057	9.25717	4.41448	3.51	4.08025	6.88278	6.89056	7.4945
AT1G29357	NA	Light_Down	19.5703	17.9839	15.8528	4.46776	4.96564	5.31598	10.9844	10.535	8.49561
AT1G29400	ML5	Light_Down	51.9952	51.5176	53.612	22.6206	23.7185	22.7378	32.3061	39.1608	38.5044
AT1G29530	NA	Light_Up	9.79248	9.04929	9.86507	57.1433	54.6285	53.3252	41.8163	45.0379	48.1724
AT1G29640	NA	Light_Up	4.66944	4.00238	4.84778	32.8856	29.1493	32.0273	59.0657	52.7129	36.7378
AT1G29660	NA	Light_Up	23.8611	26.0094	29.5583	126.195	125.756	127.78	95.8495	101.589	95.2239
AT1G29700	NA	Light_Up	12.9105	11.975	12.1977	61.0124	64.0726	62.4556	49.8861	52.444	56.3569
AT1G29910	LHCB1.2	Light_Up	343.58	379.041	387.523	2716.95	2716.95	2840.37	2403.99	2435.95	2716.95
AT1G29920	LHCB1.2	Light_Up	201.899	203.37	225.626	2559.39	2483.78	2559.39	2387.06	2640.83	2359.55
AT1G29970	RPL18AA	Light_Down	47.2796	47.1908	50.4602	21.6889	20.5905	21.1375	22.3514	23.9742	23.786
AT1G30040	GA2OX2	Light_Up	4.0828	2.85545	3.34597	9.16545	9.32659	9.10774	4.00852	3.91222	4.40167
AT1G30110	NUDT25	Light_Down	10.1913	10.7759	10.0005	4.28315	3.89327	3.92807	4.13115	6.6562	6.50339
AT1G30230	NA	Light_Down	493.914	491.871	484.524	179.627	170.247	170.956	166.33	169.893	169.355
AT1G30270	CIPK23	Light_Down	34.4033	33.6457	33.7162	15.7178	15.9738	16.0102	19.7878	20.0149	19.0291
AT1G30360	ERD4	Light_Up	87.9762	90.4852	96.6966	267.129	273.758	265.977	292.326	292.326	323.283
AT1G30440	NA	Light_Up	34.4746	35.99	34.6344	81.1697	80.7075	81.0312	65.3064	59.2994	61.0522
AT1G30510	RFNR2	Light_Up	10.4917	10.7556	11.2399	49.5703	55.8651	35.7541	11.7866	11.6794	10.8139
AT1G30520	AAE14	Light_Up	26.7416	25.5602	22.9654	75.7183	75.2773	80.2113	49.7826	52.4074	56.4352
AT1G30530	UGT78D1	Light_Up	10.959	10.1869	10.9746	60.9094	61.7198	54.4651	74.855	81.5632	80.0003
AT1G30750	NA	Light_Up	0.987222	0.766111	1.34774	8.74389	5.14	8.07996	4.07833	7.73354	6.19269
AT1G30755	NA	Light_Down	6.20449	6.37974	5.53444	2.00996	2.13773	1.98667	2.55138	2.25765	2.5655
AT1G30820	NA	Light_Down	29.5889	29.9547	29.2957	7.82274	7.58728	9.02111	3.42623	3.351	4.19026
AT1G31040	NA	Light_Down	7.51395	6.8164	7.24226	2.69438	2.46461	2.41278	2.09944	2.4878	2.89247
AT1G31310	NA	Light_Down	5.03666	5.24462	5.06	2.29145	2.79778	2.25111	2.48479	2.12125	2.61611
AT1G31420	FEI1	Light_Up	78.3209	77.6705	75.5079	158.924	154.073	157.873	153.705	143.509	145.041
AT1G31580	ECS1	Light_Up	2.72684	5.59132	4.57803	104.413	117.594	118.469	67.5823	83.9735	97.4535
AT1G31710	NA	Light_Up	5.05056	4.88501	5.62556	11.785	13.3149	13.1333	7.98444	7.99167	8.25866
AT1G31800	CYP97A3	Light_Up	47.3531	47.9728	44.5639	102.995	107.066	107.066	86.6973	92.2928	102.923
AT1G31812	ACBP6	Light_Down	1783.7	1657.98	1737.32	502.863	482.931	509.292	606.44	651.821	549.302
AT1G31835	NA	Light_Up	5.17556	5.37643	5.40333	12.4648	11.6239	13.16	8.02926	9.32444	9.36979
AT1G31850	NA	Light_Down	115.695	112.496	123.066	40.4785	41.5274	38.1498	45.583	42.0501	43.6062
AT1G32170	XTH30	Light_Down	29.0667	28.4183	33.5289	4.33138	4.24872	4.89433	4.21117	4.74283	3.68889
AT1G32220	NA	Light_Up	15.4327	14.9579	15.812	55.675	55.0738	53.5058	47.861	48.6441	56.3994
AT1G32260	NA	Light_Down	17.1269	16.6459	18.0389	8.31111	7.29333	7.52672	11.3606	11.713	12.9144
AT1G32440	PKP3	Light_Up	7.41167	7.58864	7.23111	29.2992	28.5569	26.4676	17.4115	17.6711	19.2344
AT1G32520	NA	Light_Up	1.5889	1.90444	1.46759	6.44111	7.11391	7.25509	10.1156	10.1128	10.6094
AT1G32640	MYC2	Light_Down	23.1211	17.1956	19.2933	8.68222	8.86556	9.61556	17.0298	15.6078	14.8882
AT1G32700	NA	Light_Down	56.2895	55.1764	57.0056	15.8944	17.0167	15.5806	16.9828	23.2036	22.8476
AT1G32900	GBSS1	Light_Up	6.5466	6.28395	7.76222	26.4206	25.9361	23.9054	38.4567	51.4905	62.875
AT1G33050	NA	Light_Down	47.0385	48.5111	48.5804	15.1941	15.2281	15.8168	15.9678	16.46	17.5756
AT1G33110	NA	Light_Up	12.2693	11.7324	12.1016	29.8668	30.7936	29.4977	31.5561	28.1396	30.6266
AT1G33170	NA	Light_Down	47.6645	50.0007	53.6966	16.7089	17.1492	17.134	20.0472	18.2934	24.3612
AT1G33265	FAX4	Light_Down	20.8164	20.5041	19.1961	6.06889	6.20222	6.32228	8.75586	8.55751	8.07135
AT1G33340	NA	Light_Up	1.66667	1.94997	1.6639	7.53667	6.67427	6.67827	5.65132	6.01667	5.57642
AT1G33600	NA	Light_Up	5.93625	5.63277	5.63547	15.7178	14.7102	17.7631	10.8589	12.4722	14.8305
AT1G34110	NA	Light_Down	53.5646	52.7234	57.7607	7.45801	7.65018	7.47289	8.29115	7.74556	7.87111
AT1G34245	EPF2	Light_Up	5.42444	5.40395	4.64102	12.9182	13.16	13.2706	10.3972	9.27691	8.77015
AT1G34370	STOP1	Light_Down	42.7529	40.3534	39.2988	19.2617	19.6613	18.403	15.7767	18.8854	19.7989
AT1G34570	NA	Light_Up	4.03228	3.24529	4.28333	12.0772	11.0277	11.4406	14.1867	13.4664	14.0801
AT1G34630	NA	Light_Down	81.9577	82.4244	75.7902	18.0286	16.9975	17.9394	13.852	13.4984	13.0677
AT1G35140	EXL1	Light_Up	0.187778	0.367778	0.382222	42.15	32.5579	32.9898	18.1684	8.8801	10.2517
AT1G35516	NA	Light_Down	219.77	219.462	196.157	46.6517	47.2517	51.4449	50.0901	54.689	51.4106
AT1G35720	ANN1	Light_Down	85.2524	85.0682	91.5228	36.9117	36.6853	35.8329	69.3441	81.7326	66.9667
AT1G42540	GLR3.3	Light_Up	8.00778	7.71101	7.86903	16.8569	17.7334	18.8433	18.0706	16.5198	18.696
AT1G43245	SDG41	Light_Down	9.04116	9.68224	8.74466	3.00111	2.92167	2.55112	3.075	2.65382	3.02463
AT1G43670	NA	Light_Up	75.2975	78.5388	76.9987	210.817	208.387	213.315	209.175	199.559	242.469
AT1G43675	NA	Light_Up	1.63222	2.17308	1.73444	8.6974	7.16727	10.8622	4.05938	5.46889	6.14454
AT1G44000	SGRL	Light_Up	84.2546	82.8873	80.4044	332.623	328.621	343.58	314.396	313.302	329.78
AT1G44446	CAO	Light_Up	130.527	132.724	132.024	318.891	323.283	341.759	342.749	345.795	350.869
AT1G44750	PUP11	Light_Down	28.6247	26.8988	27.0028	12.9675	12.9684	12.4953	16.6553	17.0883	17.7422
AT1G44830	ERF014	Light_Down	14.97	14.8735	15.4338	0.566667	0.434684	0.525288	0.752222	1.11778	0.592222
AT1G45010	NA	Light_Up	14.2569	14.5315	15.9572	46.3389	48.2389	42.934	36.375	54.2323	57.8234
AT1G45050	UBC15	Light_Down	39.2207	39.0267	41.7445	13.4778	13.322	13.4098	17.9156	18.5276	16.0851
AT1G45130	BGAL5	Light_Down	87.8222	86.9981	99.6442	30.5783	30.2987	27.9233	28.952	27.8185	25.9344
AT1G45145	TRX5	Light_Down	7.08357	7.74875	7.71844	3.66222	3.26688	3.11889	8.14006	7.94552	8.10222
AT1G45163	NA	Light_Down	8.13	7.59667	7.13721	3.11116	2.31111	3.89556	3.13889	2.54305	3.11279
AT1G45180	NA	Light_Up	4.06268	4.41781	4.43773	9.56667	9.98945	9.73724	8.70393	6.99889	7.13721
AT1G45191	BGLU1	Light_Up	1.33333	1.45992	1.11333	5.94573	6.62888	6.20006	4.23123	5.58167	5.30558
AT1G45201	ATTLL1	Light_Up	6.63008	6.31389	6.99616	23.1427	24.8011	23.6868	7.77247	10.535	11.8186
AT1G45474	LHCA5	Light_Up	95.0055	90.0703	89.8606	181.285	186.853	196.599	211.114	215.668	219.462
AT1G45688	NA	Light_Up	60.2769	59.9403	64.0306	153.969	147.969	144.454	162.988	139.964	134.749
AT1G46264	HSFB4	Light_Up	3.23454	2.96881	2.75	10.2467	10.7	9.93556	7.74444	6.69116	6.12471
AT1G46554	NA	Light_Down	17.0206	17.099	16.3536	3.77167	3.51	4.1044	6.3394	8.36451	7.91916
AT1G47270	TULP6	Light_Down	34.9765	37.2162	35.8364	9.64333	10.0826	9.74758	10.738	9.80092	11.3528
AT1G47960	C/VIF1	Light_Down	7.98234	7.71101	9.11787	3.71333	3.97302	4.5245	18.4894	26.1806	25.4094
AT1G48100	NA	Light_Up	1.77556	1.62	1.49003	64.3071	67.6946	58.7507	102.134	131.902	117.594
AT1G48120	NA	Light_Up	3.64085	3.64222	3.96341	11.5345	11.1978	10.6332	8.89754	8.61005	8.17488
AT1G48300	NA	Light_Down	74.9757	68.0464	75.2393	11.1762	9.10072	8.88086	6.99889	8.8801	7.88545
AT1G48430	NA	Light_Down	20.0202	20.1455	18.6947	7.10833	6.62888	6.97432	7.02167	6.63278	7.4769
AT1G48480	RKL1	Light_Up	28.0578	29.6078	31.6355	61.4093	60.8986	61.3604	42.4535	33.3774	37.0175
AT1G48550	NA	Light_Down	14.6348	14.6701	14.8201	7.39678	7.22056	7.23432	6.3394	7.71295	7.4416
AT1G48610	NA	Light_Up	14.8851	14.8735	15.6672	35.7217	33.2969	33.4235	30.0503	28.3934	27.6747
AT1G48750	NA	Light_Up	1.4231	1.07293	1.21	9.66212	7.83331	9.82485	14.11	16.2755	13.6151
AT1G48850	EMB1144	Light_Up	33.3321	33.4286	35.1828	82.2211	86.9373	75.7454	69.9864	73.0162	71.5332
AT1G49032	NA	Light_Down	42.2918	41.8381	37.6042	6.40889	6.36333	5.60943	5.3334	7.57831	6.78067
AT1G49130	COL8	Light_Down	96.6444	96.3059	101.317	12.6658	14.2338	14.5587	11.7462	13.952	13.3745
AT1G49170	NA	Light_Down	7.79541	7.76996	6.97273	3.45127	3.41778	3.42395	3.16655	3.46444	3.38127
AT1G49240	ACT8	Light_Down	373.952	380.251	377.232	166.662	166.906	163.833	190.03	166.012	152.454
AT1G49500	NA	Light_Down	46.2178	46.0547	49.635	20.2822	20.1233	18.6456	14.11	19.3867	18.401
AT1G49600	RBP47A	Light_Down	160.995	164.41	163.541	70.8234	69.516	69.3155	48.2618	45.4599	47.7144
AT1G49780	PUB26	Light_Up	4.45167	4.6534	5.03551	13.3074	12.6658	12.9144	8.96055	6.18775	8.19095
AT1G50020	NA	Light_Up	40.8343	39.7736	39.8989	132.872	127.99	134.749	161.936	154.194	148.692
AT1G50280	NA	Light_Up	2.19533	2.35889	2.70529	5.60864	6.35061	5.75278	6.89977	6.12389	5.96543
AT1G50460	HKL1	Light_Up	13.3807	14.4962	13.1772	32.3783	31.3872	31.4865	23.4922	19.8476	20.208
AT1G50732	NA	Light_Up	23.3017	20.3462	22.2914	65.6733	62.3859	68.0207	58.6077	60.4702	62.9436
AT1G51080	NA	Light_Up	2.90429	2.74778	2.82333	7.45801	7.52205	7.43506	5.10935	4.85506	5.03666
AT1G51110	PAP12	Light_Up	36.9079	36.4071	34.1132	81.0822	82.6732	90.0092	80.4657	90.3458	95.0055
AT1G51140	BHLH122	Light_Up	8.38229	7.52454	8.39605	21.5889	22.1635	21.2347	34.8681	53.6691	51.1233
AT1G51200	SAP2	Light_Down	232.472	232.939	229.186	104.936	102.222	106.52	122.21	113.041	106.582
AT1G51340	MATE	Light_Up	3.55605	3.46549	3.04983	7.49211	6.83106	7.73986	11.2412	10.7864	9.28111
AT1G51610	MTPC4	Light_Up	7.90529	8.67444	7.78196	17.8116	17.8299	17.8734	18.9668	20.5231	22.8051
AT1G51700	DOF1.7	Light_Up	2.74784	2.63222	2.97212	8.78969	7.99338	8.04045	12.2756	12.7583	12.9022
AT1G51805	NA	Light_Up	0.89	1.02667	1.02562	17.6913	19.1624	19.1601	11.2844	10.7817	14.6066
AT1G51950	IAA18	Light_Up	30.2738	30.3364	31.6104	63.759	60.5272	61.1601	55.2286	47.3032	47.861
AT1G52190	NPF1.2	Light_Down	169.742	177.166	182.756	40.3351	42.5161	38.6631	41.3994	40.8976	38.2209
AT1G52230	PSAH2	Light_Up	1044.75	1112.55	1112.55	2328.78	2403.99	2435.95	2302.08	2403.99	2328.78
AT1G52290	PERK15	Light_Up	3.96281	3.67909	4.07495	9.63444	10.2361	9.91111	5.14781	4.80556	4.17217
AT1G52510	NA	Light_Up	48.9826	49.3592	48.813	98.2936	99.6442	102.449	100.173	104.413	111.042
AT1G52710	NA	Light_Down	12.7364	11.8287	11.6822	4.97444	4.32204	4.81979	5.8194	5.96716	5.66281
AT1G52720	NA	Light_Down	48.1359	48.2234	49.0047	20.0607	18.6328	20.1332	25.9499	20.8061	19.7053
AT1G52830	IAA6	Light_Down	8.77015	9.27643	9.76592	0.591111	0.780205	0.354444	0.566639	0.552839	0.271111
AT1G52855	NA	Light_Down	5.75105	5.63277	7.53768	2.69438	3.05667	3.09241	6.72545	7.25162	6.91222
AT1G52930	NA	Light_Up	6.39447	6.328	6.40889	14.3773	14.2988	13.2525	6.31226	6.53774	8.03059
AT1G53030	COX17-2	Light_Down	10.2133	9.49439	10.3558	4.1046	4.87444	4.28725	5.47248	5.91778	6.10006
AT1G53070	NA	Light_Up	5.83	5.80125	6.77663	13.4102	14.8602	14.0713	16.7824	16.2689	14.2063
AT1G53090	SPA4	Light_Up	7.96781	8.25821	8.38335	20.8461	20.5216	20.9534	26.6473	24.8024	25.9499
AT1G53170	ERF8	Light_Down	19.4081	17.8252	19.1612	3.81889	4.17111	4.45111	7.98444	8.73662	8.17488
AT1G53180	NA	Light_Down	14.034	13.8794	15.2389	2.60873	2.89444	2.48479	4.4766	6.07778	5.70111
AT1G53280	DJ1B	Light_Down	40.4952	40.9447	40.7751	13.2894	12.9367	12.6121	13.0928	15.5114	17.2855
AT1G53320	TULP7	Light_Down	45.3695	46.4599	47.3988	16.7311	17.8146	17.7959	22.1456	22.4822	22.8911
AT1G53430	NA	Light_Up	10.5773	10.3563	11.2022	43.4869	43.7393	41.7445	33.3359	25.6688	26.9048
AT1G53450	NA	Light_Down	41.9996	43.3243	41.9687	9.1449	9.44889	9.32444	13.1616	14.3429	15.1111
AT1G53670	MSRB1	Light_Up	59.426	60.1184	61.095	124.469	126.51	126.781	142.409	139.091	138.191
AT1G53690	NRPB12L	Light_Down	5.96069	5.78506	6.22381	1.37556	0.89	0.972189	0.768889	1.29389	0.945556
AT1G53710	NA	Light_Down	8.56689	8.36451	8.65034	3.6184	3.91809	3.69251	4.55778	4.24	4.39235
AT1G53730	SRF6	Light_Up	33.4012	34.6496	37.1824	76.482	75.4619	73.309	61.7689	56.9095	58.5361
AT1G53785	NA	Light_Down	26.4148	27.0873	23.3183	11.2878	13.636	12.9795	14.6701	14.0812	14.2456
AT1G53920	GLIP5	Light_Up	2.69667	2.76881	2.54444	10.3345	10.0826	10.4589	10.385	14.0249	16.3789
AT1G54050	HSP17.4B	Light_Up	3.23454	2.72883	3.66556	13.6151	13.8356	14.0392	15.0328	15.3279	13.8994
AT1G54100	ALDH7B4	Light_Down	79.9387	80.6042	87.3031	17.0318	16.6004	16.3673	118.906	88.9601	73.7037
AT1G54120	NA	Light_Down	25.1138	23.5194	25.3233	11.0127	11.8239	11.8368	8.99025	12.08	12.4545
AT1G54250	NRPB8A	Light_Down	18.2841	16.6638	18.3232	8.87056	7.70444	9.77729	9.60343	9.73496	8.56197
AT1G54385	NA	Light_Up	3.36439	3.22456	3.00383	14.4956	14.0995	13.8794	10.4917	10.0203	9.54265
AT1G54570	NA	Light_Up	5.34439	5.35556	5.33	11.2709	12.0589	10.321	22.3689	18.9441	17.7206
AT1G54575	NA	Light_Up	4.13554	3.36468	4.11673	9.40944	9.095	8.93609	32.5278	34.6911	24.5502
AT1G54740	NA	Light_Up	2.03837	2.83454	2.41223	10.4167	9.58253	11.3886	8.05389	9.35111	10.6094
AT1G54820	NA	Light_Up	9.55885	9.35722	10.3558	51.6195	54.6975	57.2815	54.7414	56.6454	64.7786
AT1G54920	NA	Light_Down	42.1705	44.2536	44.033	20.7654	21.8323	20.5439	24.1933	23.4091	22
AT1G55152	NA	Light_Down	22.7378	21.442	19.3686	8.78969	9.58253	9.60333	10.8589	11.4849	11.3883
AT1G55200	NA	Light_Up	6.78556	6.36222	5.86727	18.7643	19.8695	20.2772	16.1162	14.9334	13.6151
AT1G55320	AAE18	Light_Up	3.79869	4.00238	3.81667	10.1611	10.3633	9.26611	9.35327	10.6845	11.3528
AT1G55330	AGP21	Light_Up	472.556	521.145	595.449	1138.57	1058.05	1082.93	900.057	796.598	698.247
AT1G55370	NDF5	Light_Up	21.7818	22.0088	21.0087	56.633	56.4603	56.4111	47.6329	49.4204	48.7221
AT1G55480	ZKT	Light_Up	76.4049	76.0829	76.4049	171.72	172.28	176.842	171.046	173.864	185.515
AT1G55675	NA	Light_Down	20.6141	18.4122	19.5845	5.21944	5.17833	5.15	6.36324	6.74491	6.43488
AT1G55760	NA	Light_Down	14.6455	15.1462	14.6943	7.04044	6.93462	7.76889	11.91	15.9344	15.3067
AT1G55810	UKL3	Light_Down	30.1824	31.4572	27.7833	13.7267	13.9622	15.6918	13.2894	12.991	13.3306
AT1G55880	NA	Light_Down	10.1571	10.6498	11.341	4.96332	4.8506	5.58167	4.91889	5.31333	5.65228
AT1G55910	ZIP11	Light_Up	1.96667	1.99667	2.10111	12.9011	11.6133	12.3972	15.7351	13.4079	16.5839
AT1G55960	NA	Light_Up	13.5922	12.7957	13.7695	253.649	234.915	258.026	193.307	166.489	225.827
AT1G56050	NA	Light_Up	23.0862	22.8655	22.1089	52.599	51.7934	50.8956	33.8445	36.7356	40.3911
AT1G56200	emb1303	Light_Down	224.726	224.726	207.163	80.2113	80.3397	77.186	70.3712	72.1487	67.55
AT1G56220	NA	Light_Down	970.878	947.705	987.468	83.6909	86.9647	94.8584	113.315	154.769	137.649
AT1G56280	ATDI19	Light_Down	761.591	774.449	774.449	158.484	148.235	162.552	246.032	239.226	225.106
AT1G56430	NAS4	Light_Up	0.987222	1.15389	0.807061	7.33955	7.48444	8.10222	3.37385	3.09677	3.53385
AT1G56510	WRR4	Light_Up	2.80834	2.50889	2.75976	17.3728	16.5852	17.5967	16.7516	15.0502	16.1642
AT1G56650	MYB75	Light_Up	0.566406	0.775633	1.23667	31.8508	32.6406	34.4089	100.076	111.207	94.3389
AT1G56660	NA	Light_Up	3.04165	2.3675	3.67895	7.77506	7.90578	8.07996	6.94212	7.40555	6.19269
AT1G56670	LIP4	Light_Up	2.79774	2.76881	2.66088	5.53284	6.36333	6.58728	8.38058	6.62444	6.015
AT1G57540	NA	Light_Down	11.1305	11.6704	11.8967	4.26932	4.78916	4.38222	5.48722	5.76222	5.54276
AT1G57770	NA	Light_Up	12.7591	14.6083	13.3589	39.3756	39.9741	39.2801	31.8773	34.0128	37.5818
AT1G58030	CAT2	Light_Down	174.604	182.467	180.557	36.2837	37.8972	34.8606	40.1649	38.5795	41.6357
AT1G58150	NA	Light_Down	11.4858	9.57531	9.51617	4.69606	4.77111	4.58722	4.5484	3.92568	3.62667
AT1G58235	NA	Light_Down	44.8171	43.3942	41.5875	16.8105	15.3038	16.2389	22.4383	18.394	17.5102
AT1G58290	HEMA1	Light_Up	222.077	228.177	218.267	543.913	546.114	537.986	590.316	525.304	558.307
AT1G58340	ZF14	Light_Up	1.06944	0.824444	0.945061	5.43502	5.83877	5.46161	6.28355	4.46751	3.90546
AT1G58400	NA	Light_Down	8.1206	8.65222	9.11787	2.35909	2.45778	2.34196	2.45908	2.57105	2.35889
AT1G58460	NA	Light_Up	1.22439	1.11833	1.34774	29.1901	31.2247	28.3233	16.6121	18.6756	12.3116
AT1G58520	RXW8	Light_Up	7.98234	7.60284	8.04045	21.1337	21.2456	19.9864	24.5485	30.4468	31.7511
AT1G59580	MPK2	Light_Down	29.2622	30.1543	31.0528	11.4841	11.3178	12.2289	12.3472	12.2911	12.5212
AT1G59710	NA	Light_Up	13.5223	13.536	13.4098	36.4786	36.0518	37.1672	46.4028	38.7576	35.2264
AT1G59900	E1 ALPHA	Light_Down	128.592	133.661	132.724	63.4651	66.6209	65.2004	72.1487	74.2395	72.5205
AT1G60060	NA	Light_Down	33.5962	32.3021	30.9475	8.3389	8.8801	8.38448	8.73954	6.95309	5.44718
AT1G60140	TPS10	Light_Down	58.0183	57.1918	57.386	15.6369	16.1067	16.2755	20.1644	22.1417	21.0525
AT1G60260	BGLU5	Light_Up	2.41336	2.71544	2.73783	5.80395	6.29278	6.53898	6.99168	7.39462	7.91916
AT1G60270	BGLU6	Light_Up	1.11222	1.02667	1.15839	27.7512	28.8146	27.9442	29.3654	30.8133	31.2709
AT1G60390	PG1	Light_Up	2.69667	2.57172	2.5946	6.18889	6.17111	5.57423	3.92534	3.6546	3.74946
AT1G60440	PANK1	Light_Down	46.0817	47.5676	43.4283	22.04	22.3123	22.1246	16.4743	17.3972	16.3521
AT1G60590	NA	Light_Up	4.05611	3.72337	4.13279	115.361	110.272	119.786	129.503	146.836	153.969
AT1G60890	PIP5K8	Light_Up	5.20616	4.83907	5.08667	11.2053	11.7973	10.9605	12.1087	12.8881	13.21
AT1G60989	SCRL7	Light_Down	10.0166	10.7122	11.8967	5.17167	5.06667	5.48999	6.74228	8.28049	7.77833
AT1G61190	NA	Light_Up	4.16019	3.85418	3.69095	14.6139	16.1315	15.3965	13.9609	11.8465	15.066
AT1G61255	NA	Light_Down	6.82506	6.42581	9.17027	3.14661	3.05667	2.53888	2.77556	5.01996	4.46776
AT1G61795	RIC9	Light_Up	1.82611	1.73444	2.22359	22.5363	20.1484	23.0081	10.41	12.332	13.89
AT1G61800	GPT2	Light_Up	2.39727	2.58434	2.67056	9.53936	8.94086	7.37198	37.6767	35.1346	24.1077
AT1G61820	BGLU46	Light_Up	2.37111	2.21444	2.48222	16.8471	16.1642	16.9811	10.875	10.7244	12.2539
AT1G62180	APR2	Light_Up	29.1915	30.2805	32.8889	175.379	177.492	171.72	354.773	225.827	177.492
AT1G62290	APA2	Light_Down	41.5326	40.3302	46.7401	13.1702	12.9095	12.6962	19.0607	18.1511	19.2517
AT1G62310	NA	Light_Down	14.3899	16.1158	14.1644	6.34871	6.61179	6.14769	8.24332	9.16674	9.06353
AT1G62380	ACO2	Light_Down	2359.55	2302.08	2435.95	468.295	489.81	447.323	632.353	670.59	590.316
AT1G62440	LRX2	Light_Down	9.62438	9.84171	10.985	0.136667	0.145556	0.0944444	0.341095	0.135556	0.125556
AT1G62480	NA	Light_Down	530.16	534.077	523.719	100.687	107.3	99.5766	104.936	102.383	82.4701
AT1G62510	NA	Light_Up	6.46238	7.83551	8.59327	104.822	100.594	109.949	252.051	256.679	296.107
AT1G62520	NA	Light_Up	2.48998	2.09167	2.7148	9.62438	10.0133	9.16056	6.55992	6.06599	6.46129
AT1G62570	FMOGS-OX4	Light_Down	29.6373	24.8211	28.0667	9.99889	10.8236	10.2295	49.4603	65.0013	51.8277
AT1G62610	NA	Light_Down	61.6737	59.2262	51.2933	12.6932	14.9439	13.7006	17.9734	21.5034	18.0678
AT1G62760	NA	Light_Down	9.53003	10.0646	10.4575	2.20444	2.29726	2.49364	2.18556	2.18893	2.68993
AT1G62770	NA	Light_Down	100.687	97.4535	111.435	25.2591	28.1723	27.0752	45.7118	54.6285	44.867
AT1G62810	NA	Light_Down	7.91873	8.49228	8.38335	3.49338	3.79641	3.51	7.22548	6.89056	7.21904
AT1G62960	ACS10	Light_Up	9.15043	8.96119	9.19	38.9562	37.8116	40.6477	30.5222	28.7351	30.8133
AT1G63140	NA	Light_Down	14.0428	12.9555	12.0361	1.64552	1.60889	1.12778	0.332222	0.195556	0.462459
AT1G63180	UGE3	Light_Down	30.4622	31.6159	30.3696	10.191	9.98945	9.70458	10.0513	9.44726	9.22716
AT1G63260	TET10	Light_Up	18.7262	18.2252	17.5549	39.6628	37.3912	37.4784	33.1703	30.2687	29.0767
AT1G63300	NA	Light_Down	13.7887	13.8721	13.4169	6.10841	6.55307	6.53898	6.11156	5.83445	5.79444
AT1G63360	NA	Light_Up	9.49222	10.4917	10.235	20.2553	20.1049	21.5706	16.4384	15.1111	16.2189
AT1G63420	NA	Light_Up	5.05056	4.69694	5.04735	10.7135	10.2261	12.0317	13.4933	16.6038	15.6444
AT1G63690	SPPL2	Light_Down	82.5696	79.911	81.2666	38.209	37.6288	36.3373	40.8343	39.5207	40.2222
AT1G63740	NA	Light_Down	6.20449	6.58611	6.81668	2.54007	2.61167	2.76889	2.80069	2.62556	2.97544
AT1G63880	NA	Light_Up	8.45451	8.09241	7.29439	16.8471	17.8299	18.8317	12.5361	10.4729	10.4928
AT1G63980	NA	Light_Down	66.7754	66.5507	67.1138	30.9372	30.4194	30.7383	27.9939	28.8206	29.7011
AT1G64110	NA	Light_Down	81.9057	80.7212	84.1934	5.58283	5.4806	4.37154	35.4439	32.2609	24.7501
AT1G64500	NA	Light_Up	23.7007	22.9394	23.7765	56.8948	55.7489	60.6564	76.9228	66.9523	73.7429
AT1G64640	ENODL8	Light_Down	186.583	179.366	189.129	45.3504	43.2905	41.1617	44.1922	29.961	29.5324
AT1G64660	MGL	Light_Down	117.676	114.126	113.783	8.87056	9.49062	9.72531	27.5711	36.7356	36.4786
AT1G64720	CP5	Light_Down	1216.03	1166.07	1138.57	530.16	525.304	561.426	555.166	537.986	543.913
AT1G64740	TUBA1	Light_Up	17.2588	18.11	18.6224	50.5377	48.02	48.8351	41.2761	38.77	42.1444
AT1G64780	AMT1-2	Light_Up	0.644944	0.568333	0.601111	18.1376	16.9523	17.6694	14.5434	15.5174	21.232
AT1G64900	CYP89A2	Light_Up	1.05778	0.88	1.06778	10.9564	10.9276	11.475	12.1912	12.4599	14.9972
AT1G65060	4CL3	Light_Up	2.14222	1.87333	1.76331	33.4182	34.3012	30.386	29.3999	32.2816	32.1585
AT1G65230	NA	Light_Up	46.4224	44.4151	44.1256	111.31	112.183	122.142	100.594	106.52	112.713
AT1G65295	NA	Light_Up	37.5766	36.8427	38.8169	110.272	107.643	111.27	95.0682	91.3729	88.6971
AT1G65310	XTH17	Light_Down	116.018	124.714	139.703	22.0603	23.1448	18.0644	24.9595	26.5393	19.3783
AT1G65370	NA	Light_Down	11.6737	12.095	10.1449	4.04345	4.56803	4.05938	4.61827	5.439	4.61382
AT1G65840	PAO4	Light_Up	39.1989	38.2698	37.3465	78.4428	82.064	73.9572	66.1489	62.553	55.7489
AT1G65900	NA	Light_Up	6.11734	6.20222	6.31728	13.4483	12.9569	12.6222	18.4658	18.9346	20.1656
AT1G65920	NA	Light_Down	22.1105	21.8775	21.3144	7.81106	9.00448	7.83339	12.5361	11.9144	10.896
AT1G66190	NA	Light_Up	3.04815	2.60495	2.75976	8.75937	9.11057	8.9984	7.01056	6.14302	6.51692
AT1G66200	GLN1-2	Light_Up	43.1287	41.3051	43.8158	109.64	111.207	108.665	94.6805	74.7814	80.0528
AT1G66330	NA	Light_Up	32.2334	31.992	30.6001	78.7499	78.0743	81.9577	77.06	79.8353	89.6622
AT1G66350	RGL1	Light_Down	14.7558	15.1066	15.6205	3.43778	4.49333	3.53385	6.3394	5.14093	5.00824
AT1G66725	MIR163	Light_Up	0.503333	0.475517	0.476667	17.8723	14.5322	19.256	29.4208	20.0904	22.2679
AT1G66760	NA	Light_Down	23.6514	24.4315	25.6555	8.97117	8.80413	9.24221	15.746	14.1933	16.6788
AT1G66840	PMI2	Light_Up	9.39222	8.98614	9.1251	25.9378	23.9989	27.0282	27.1605	26.8576	28.0578
AT1G66970	GDPDL1	Light_Up	4.21333	4.88501	4.86	12.7669	13.9761	14.4071	5.97778	4.76354	8.45893
AT1G67265	DVL3	Light_Down	37.7163	32.7341	35.7054	0.373082	0.746932	0.298889	2.2867	2.21615	1.73115
AT1G67360	NA	Light_Up	9.76328	9.08162	11.41	22.1072	20.0278	19.3889	66.4755	73.207	59.336
AT1G67470	NA	Light_Up	3.20783	3.11279	3.18174	7.07942	6.96432	6.80466	5.69087	4.80556	5.00824
AT1G67740	PSBY	Light_Up	502.863	517.628	521.145	1044.75	1099.12	1068.35	1226.03	1147.38	1226.03
AT1G67810	SUFE2	Light_Down	77.1694	70.3712	69.877	7.88825	9.34	7.79541	8.84222	9.16674	8.85234
AT1G67860	NA	Light_Down	7.86648	8.13401	8.75785	1.79997	1.73444	1.42889	2.79236	2.53099	2.05893
AT1G67900	NA	Light_Up	8.93333	9.11787	9.4083	53.2602	53.5058	56.6819	43.4781	38.3692	40.7378
AT1G67910	NA	Light_Down	481.01	468.295	474.479	112.619	116.639	112.713	138.191	120.122	121.944
AT1G68010	HPR	Light_Up	262.878	261.82	263.893	782.609	796.598	789.565	686.752	698.247	796.598
AT1G68140	NA	Light_Down	39.8576	40.3133	39.331	18.8767	18.8244	18.5821	20.3693	20.2015	19.6289
AT1G68238	NA	Light_Up	5.07111	5.91112	5.11173	13.7912	12.834	9.85351	4.07833	2.20605	4.50138
AT1G68440	NA	Light_Up	28.1085	27.1588	26.8433	68.6227	62.7811	70.2672	53.6691	60.7476	55.0359
AT1G68500	NA	Light_Down	9.86222	8.39704	8.58559	2.8162	3.54833	3.63844	8.81272	9.88833	9.13333
AT1G68560	XYL1	Light_Down	134.948	136.701	149.827	59.1621	62.5662	63.4993	69.877	69.1391	73.5663
AT1G68570	NPF3.1	Light_Up	1.11222	1.24556	1.49885	20.1552	19.1789	21.1259	47.1678	50.0491	55.5806
AT1G68690	PERK9	Light_Down	6.00444	5.98593	5.97778	3.01433	3.23444	2.62556	3.74946	3.38769	3.30667
AT1G68830	STN7	Light_Up	21.4654	23.6406	23.3511	71.8033	74.9622	77.0869	81.0312	75.9725	84.4796
AT1G68840	RAV2	Light_Down	71.0164	65.7522	65.2847	25.536	27.7027	27.0856	18.7505	20.1644	26.4266
AT1G68872	NA	Light_Down	5.28019	6.0164	5.62556	2.44357	2.58345	2.36778	2.72	2.61556	2.61611
AT1G69252	NA	Light_Down	150.516	147.367	157.511	53.3616	51.4649	55.2389	116.432	140.512	123.782
AT1G69260	AFP1	Light_Down	11.1723	10.1505	12.2939	3.13778	3.34597	2.92167	40.694	57.9778	47.8754
AT1G69420	PAT22	Light_Up	32.6864	33.812	34.5724	92.7456	93.3689	90.9116	86.3163	81.6912	82.9782
AT1G69490	NAC029	Light_Down	29.3955	28.3122	30.1309	2.52893	2.82274	2.84247	6.17122	10.2076	10.4478
AT1G69510	NA	Light_Down	159.073	156.015	151.55	52.7495	53.8077	58.1244	68.5173	74.5123	67.5255
AT1G69523	NA	Light_Up	2.45778	2.21444	2.08333	11.9476	10.7766	12.0956	13.2539	15.2064	16.3681
AT1G69526	NA	Light_Down	52.8166	49.8178	51.4167	15.7779	16.1913	14.7911	13.2633	14.2836	12.2362
AT1G69530	EXPA1	Light_Up	49.1378	45.9309	49.35	199.297	206.716	214.324	89.3035	70.4558	68.7739
AT1G69610	NA	Light_Up	2.27557	2.52216	2.29692	6.37497	6.52123	6.62556	8.09222	8.70809	8.80803
AT1G69690	TCP15	Light_Down	42.4535	42.2796	42.2741	20.4147	19.3726	21.2686	20.8918	17.3728	17.2244
AT1G69700	HVA22C	Light_Up	16.1433	16.3311	16.3709	31.8411	33.4958	33.264	33.8317	34.3913	35.88
AT1G69830	AMY3	Light_Up	10.2905	10.9267	11.6978	33.9704	34.7113	35.2215	27.9671	35.9498	41.6554
AT1G69870	NPF2.13	Light_Up	3.89667	4.10333	4.78778	20.7082	20.8197	20.5824	24.52	26.0008	29.8292
AT1G69890	NA	Light_Down	7.37	6.99027	6.28395	1.82332	2.108	2.27556	2.15444	2.36	3.30667
AT1G70000	NA	Light_Up	4.17818	3.91469	4.69654	23.0983	23.1317	23.9742	19.8506	19.2591	19.9647
AT1G70090	GATL9	Light_Up	32.4328	30.8797	32.6466	134.749	123.066	127.017	106.955	72.8344	71.9342
AT1G70230	AXY4	Light_Up	6.131	6.34062	6.87289	12.8641	13.0578	13.38	15.0754	14.0584	15.6754
AT1G70250	NA	Light_Up	1.93556	2.05783	2.02	6.28293	6.04606	6.38889	5.57904	5.50498	6.14454
AT1G70270	NA	Light_Down	14.3501	14.5587	16.5422	7.61222	5.79273	6.6661	4.11377	4.83784	5.22938
AT1G70280	NA	Light_Up	21.8167	22.3723	24.6383	49.7284	49.4603	49.9358	36.8745	37.8116	39.723
AT1G70470	NA	Light_Up	3.30667	2.18278	3.61504	6.67427	6.84222	7.42444	6.13177	7.18168	7.30671
AT1G70505	NA	Light_Up	1.89056	1.89	2.01328	5.18667	5.22604	5.10935	6.06889	5.77281	5.9344
AT1G70530	CRK3	Light_Down	39.1323	38.4465	37.9601	10.9139	12.1126	12.9795	8.12388	9.6398	10.8806
AT1G70560	TAA1	Light_Down	31.8372	31.7317	32.5095	11.8711	13.069	12.4067	11.7182	10.3	9.47389
AT1G70580	GGAT2	Light_Up	5.55295	5.45877	5.34497	65.8023	68.2904	64.0192	58.2851	65.7522	73.7429
AT1G70610	ABCB26	Light_Up	11.3866	11.8478	11.2594	42.3922	44.4869	40.3167	43.4335	40.3133	42.0102
AT1G70620	NA	Light_Down	63.5197	66.2667	56.123	27.7512	28.8146	30.9918	32.4284	34.7397	34.9718
AT1G70710	CEL1	Light_Down	221.56	218.941	223.073	23.4494	24.1193	25.1151	21.4565	21.8525	23.8628
AT1G70890	MLP43	Light_Up	1.15793	0.58	1.055	7.38755	5.59778	7.57889	2.44333	3.32919	4.12568
AT1G70985	NA	Light_Up	2.67222	3.25989	3.06916	8.14167	7.44553	8.89667	3.05764	3.55889	3.70281
AT1G70990	NA	Light_Down	6.25778	6.12389	6.71549	1.59541	2.08222	1.83333	1.29236	1.33553	1.17
AT1G71040	LPR2	Light_Up	3.64611	3.63328	4.26419	11.7442	12.9213	12.2358	12.1661	11.5442	14.702
AT1G71410	NA	Light_Down	46.5325	48.1167	49.7613	22.2406	22.6228	22.5987	20.6184	17.7469	17.322
AT1G71480	NA	Light_Up	6.31555	7.32484	6.71549	18.0867	17.7334	18.6319	25.6233	24.8837	28.3333
AT1G71710	NA	Light_Up	16.233	15.7147	16.2986	45.3849	45.7207	44.6238	41.7765	43.2706	42.4073
AT1G71790	NA	Light_Down	24.1997	23.0958	22.3383	9.96556	10.0734	10.6752	9.94938	9.86226	9.71167
AT1G71810	NA	Light_Up	10.0166	9.92216	9.25717	29.3495	31.0528	29.1963	31.7144	32.5002	35.4913
AT1G71970	NA	Light_Down	58.8749	60.5567	61.149	23.1427	23.3839	25.6733	15.8411	13.7887	14.1899
AT1G71990	FUT13	Light_Down	7.41752	7.48222	7.93821	3.21582	3.11228	3.325	3.88556	3.04883	3.39284
AT1G72060	NA	Light_Up	4.51612	5.65772	4.9005	12.3779	13.0182	11.4323	8.96679	7.80916	9.69707
AT1G72070	NA	Light_Down	196.95	189.011	182.986	80.7576	82.37	84.67	101.882	93.7056	83.6
AT1G72130	NPF5.11	Light_Up	10.634	10.2533	10.0783	23.6611	27.204	25.2937	22.1805	23.6424	21.8583
AT1G72230	NA	Light_Up	10.8462	12.7427	11.2944	30.1801	31.7366	30.8133	24.4687	27.7536	25.2811
AT1G72290	NA	Light_Down	14.1401	13.5617	17.3566	0.04	0.0588889	0.0211111	0.261111	0.104444	0.0944444
AT1G72300	PSYR1	Light_Up	5.82047	6.07883	6.42	13.8213	13.9305	14.3211	9.35327	6.7848	8.21968
AT1G72330	ALAAT2	Light_Down	16.5005	16.5973	16.5881	6.55444	6.92777	6.5136	6.97333	6.83391	7.52469
AT1G72410	NA	Light_Down	43.78	43.98	44.2536	16.0005	15.8099	15.7278	14.8171	14.0478	13.838
AT1G72430	NA	Light_Up	10.4917	9.87451	10.1621	135.402	117.758	124.891	98.3993	82.6315	82.6014
AT1G72450	TIFY11B	Light_Up	1.58215	1.57222	1.62007	7.52049	7.90578	8.26833	6.85804	5.60889	6.00106
AT1G72500	NA	Light_Up	10.1206	10.3217	10.7648	40.4338	40.5891	40.6477	35.2111	40.0172	38.5456
AT1G72510	NA	Light_Up	10.4423	9.96885	10.7916	39.9324	39.3952	39.9859	33.1439	34.9062	34.6344
AT1G72610	GLP1	Light_Up	359.415	367.807	378.092	3319.58	3319.58	3216.61	3319.58	2716.95	2840.37
AT1G72620	NA	Light_Up	0.427778	0.464444	0.436652	6.26241	5.96645	6.99168	6.55087	3.01556	2.59389
AT1G72680	CAD1	Light_Down	25.2905	25.5775	24.8837	6.11889	6.55307	5.74249	33.0293	21.968	16.9991
AT1G72690	NA	Light_Down	8.1206	8.01969	9.84462	3.58556	4.02136	2.81667	4.51204	6.11099	6.13482
AT1G72970	HTH	Light_Up	174.121	171.979	176.513	481.01	491.871	439.895	414.458	362.284	363.862
AT1G73120	NA	Light_Down	1121.22	1033.47	1166.07	152.171	169.617	167.162	249.235	377.663	354.773
AT1G73360	HDG11	Light_Up	2.65889	2.73783	2.61778	10.2156	9.8479	9.53529	7.72553	6.72863	6.52877
AT1G73590	PIN1	Light_Up	3.74	4.11063	3.74778	9.78582	9.63529	9.53936	7.5739	7.12759	6.62667
AT1G73630	CML26	Light_Up	2.99324	2.47228	2.57	13.3978	12.0589	14.1998	11.9723	11.0799	11.6492
AT1G73650	NA	Light_Up	15.2761	15.1222	15.5219	54.5316	53.9817	50.7589	50.8846	47.8145	52.1807
AT1G73670	MPK15	Light_Up	9.04116	9.16112	9.26611	42.6661	42.0879	41.7552	33.1924	30.5006	34.6106
AT1G73870	COL7	Light_Up	0.04	0.187778	0.181111	10.112	9.85375	12.5077	12.0101	11.7222	15.4318
AT1G74070	CYP26-2	Light_Up	21.8978	21.8371	21.5331	60.9938	58.7374	64.5084	62.8143	63.3627	65.03
AT1G74430	MYB95	Light_Up	2.72684	2.10889	2.42399	6.49278	7.67469	7.75389	8.67189	7.83115	9.09778
AT1G74470	CHLP	Light_Down	2781.39	2840.37	2781.39	1339.29	1339.29	1339.29	1412.13	1297.68	1382.33
AT1G74490	NA	Light_Down	6.50056	7.44549	6.91791	1.3074	1.28331	1.11444	0.742822	0.99249	0.933599
AT1G74640	NA	Light_Up	6.28938	6.49333	6.49098	25.1422	24.3956	25.6423	20.6184	21.576	25.9093
AT1G74660	MIF1	Light_Down	6.30461	5.78506	6.03167	2.35909	3.3619	2.78098	2.37167	2.27614	1.15889
AT1G74730	NA	Light_Up	92.3716	92.9845	85.4951	304.726	296.818	319.769	278.923	290.75	304.229
AT1G74920	ALDH10A8	Light_Down	98.2936	100.407	97.3903	38.4361	40.4062	40.252	52.778	50.4791	56.4984
AT1G74940	NA	Light_Up	3.71333	3.41944	3.31059	10.6089	11.2516	10.6189	7.55616	10.19	10.5139
AT1G74960	KAS2	Light_Up	49.515	50.2871	49.4603	110.871	113.161	113.647	98.1293	94.5006	104.644
AT1G75100	JAC1	Light_Up	15.0502	14.7783	15.2265	41.5002	42.6844	44.1585	35.1288	32.9722	35.7147
AT1G75120	RRA1	Light_Down	11.4209	11.5412	9.55885	4.0388	4.93122	4.92353	3.11556	3.77778	3.27998
AT1G75240	ZHD5	Light_Down	76.5324	77.4856	78.7857	17.1324	16.9975	15.1793	21.6144	14.6283	12.1441
AT1G75295	NA	Light_Down	17.6511	16.6638	15.1166	5.02395	5.59778	5.39117	6.83208	7.50419	6.54257
AT1G75450	CKX5	Light_Down	11.3073	11.9616	11.7633	2.0312	2.55456	2.23111	2.2511	1.67804	1.2805
AT1G75460	NA	Light_Up	16.1278	16.0381	16.3261	79.6795	76.5014	89.3035	76.1448	70.7711	84.3662
AT1G75540	BBX21	Light_Down	241.015	247.372	248.653	58.9839	65.8023	62.2872	68.966	70.0123	68.0763
AT1G75690	LQY1	Light_Up	138.951	138.347	139.048	346.878	325.115	353.786	315.564	323.283	348.051
AT1G75730	NA	Light_Up	4.35335	4.83907	4.19003	12.0772	12.0722	12.3273	14.4383	12.9311	11.99
AT1G75780	TUBB1	Light_Down	219.108	217.608	224.361	39.1566	41.1838	35.1965	45.7491	37.5439	32.3861
AT1G75840	ARAC5	Light_Up	52.5055	51.6859	50.7273	117.24	110.871	111.699	109.735	104.073	94.5006
AT1G76080	CDSP32	Light_Up	30.3262	31.3133	29.7375	359.415	354.773	369.997	296.818	274.605	313.302
AT1G76100	PETE	Light_Up	150.648	159.435	159.172	321.557	324.266	337.556	404.227	386.529	408.321
AT1G76110	HMGB9	Light_Up	6.43787	6.55836	6.10444	54.2819	51.2749	56.0722	46.4748	46.0979	48.7221
AT1G76130	AMY2	Light_Up	6.35444	6.38889	6.26495	28.0422	27.4212	27.8259	32.4885	33.1198	32.8389
AT1G76240	NA	Light_Down	53.2339	49.9295	51.2551	3.34359	3.48562	3.97642	3.74946	3.49783	1.49003
AT1G76460	NA	Light_Down	25.6423	26.3239	25.8521	10.6477	12.1016	11.5238	11.2231	12.7707	12.4067
AT1G76500	AHL29	Light_Down	11.1723	10.1928	11.0833	1.89872	2.108	1.74307	1.02529	1.63222	1.66667
AT1G76520	NA	Light_Up	13.9275	13.1987	12.3057	36.3829	37.1323	37.3374	36.4969	29.0558	31.5942
AT1G76560	CP12-3	Light_Down	5.37778	5.97244	6.10444	1.60889	1.96944	2.03095	2.18556	2.21615	2.34942
AT1G76570	NA	Light_Up	8.24111	7.87226	7.92897	20.8461	20.1362	20.3389	23.9639	24.0109	26.377
AT1G76790	NA	Light_Up	6.67505	6.35061	6.02366	16.1488	18.4473	16.6946	10.3634	14.667	19.5864
AT1G76990	ACR3	Light_Up	30.1033	29.4642	29.1139	76.1448	78.5388	83.1456	48.813	44.3999	47.6645
AT1G77090	PPD4	Light_Up	31.6546	30.9594	30.3523	70.1187	66.1741	68.8396	74.1363	77.9164	80.8522
AT1G77330	NA	Light_Down	54.012	56.4477	60.0175	1.55889	1.10222	1.23778	0.988829	1.42395	0.811111
AT1G77380	AAP3	Light_Down	21.8491	20.9519	20.8197	0.936789	0.981311	0.934444	1.49449	1.89167	1.92531
AT1G77500	NA	Light_Down	18.9427	18.1327	18.7737	6.95344	7.08466	7.44444	8.97915	7.85337	6.97839
AT1G77630	LYM3	Light_Up	7.46391	7.60284	7.58728	19.2045	19.3142	17.1208	10.4721	9.33586	10.5627
AT1G77690	LAX3	Light_Down	57.1698	61.3748	61.7465	19.9267	20.0472	18.7105	17.2367	12.5433	12.0322
AT1G77710	NA	Light_Down	59.5285	56.9972	56.578	28.0956	26.384	27.7861	32.6595	35.3447	34.119
AT1G77760	NIA1	Light_Down	434.552	432.779	386.529	58.9292	56.2279	49.7097	35.8483	30.7573	32.5863
AT1G77810	B3GALT7	Light_Down	8.67333	8.73102	8.12471	3.28385	3.55796	3.16895	3.95385	4.34571	4.12568
AT1G77870	MUB5	Light_Down	28.6753	27.1784	28.4209	2.12634	2.335	1.71999	3.04444	2.43948	2.20728
AT1G77930	NA	Light_Up	18.3073	18.1884	18.986	52.0345	52.4188	54.8918	56.6819	57.1698	56.5228
AT1G78020	NA	Light_Up	9.37222	8.41142	9.11	44.2132	48.6165	48.8351	37.2066	41.1091	39.4829
AT1G78050	PGM	Light_Up	2.75805	2.94626	2.61778	23.6514	26.2014	18.4122	5.19179	5.81143	5.39222
AT1G78070	NA	Light_Up	4.63839	3.64222	4.38114	16.8383	15.2667	16.0728	27.1294	31.4355	30.4704
AT1G78100	NA	Light_Up	17.9668	18.2523	17.8299	60.8058	59.6605	60.7191	64.1584	53.1333	56.3307
AT1G78130	UNE2	Light_Down	7.03392	7.29533	6.23556	2.06763	2.2305	2.44104	3.9387	3.82715	3.13889
AT1G78150	NA	Light_Down	116.532	114.239	114.484	55.0359	56.9837	56.0373	61.4183	57.9778	52.9587
AT1G78230	NA	Light_Up	3.29749	2.9309	3.18174	19.5398	17.5979	19.7971	15.4915	11.5238	14.1184
AT1G78270	UGT85A4	Light_Down	21.8766	20.4288	22.1089	6.80795	6.58611	6.5	4.78889	3.12039	2.65562
AT1G78290	SRK2C	Light_Up	4.20663	4.23216	4.34944	21.4808	21.6027	20.692	16.3111	17.8061	18.4978
AT1G78430	ICR4	Light_Up	2.76889	2.43389	2.49772	7.72329	8.09222	7.7605	5.44222	5.71656	5.43502
AT1G78440	GA2OX1	Light_Up	0.573276	0.623827	0.534444	24.6728	24.5795	22.0728	26.3011	19.5587	16.0728
AT1G78510	SPS1	Light_Up	19.4202	18.8422	18.3088	39.3756	37.6717	39.5979	44.3774	46.0462	49.026
AT1G78580	TPS1	Light_Up	9.57064	9.89167	7.92897	46.8333	46.0462	46.6171	42.5469	43.6999	45.1893
AT1G78600	BBX22	Light_Up	5.75105	5.25724	5.33	34.9501	31.6667	35.6348	43.8824	44.1105	47.7927
AT1G78660	GGH1	Light_Down	50.7802	50.7859	49.7744	20.8461	21.6486	21.6606	19.9289	21.7431	24.598
AT1G78820	NA	Light_Up	11.9894	11.505	13.1628	40.5233	41.2099	43.3544	45.3774	39.3344	40.4847
AT1G78830	NA	Light_Up	5.60889	5.88722	7.23111	20.6573	21.0295	23.0201	19.11	19.6773	22.6228
AT1G78850	NA	Light_Up	12.0244	9.33276	10.7349	25.9562	25.8753	28.272	14.9871	18.6583	20.5328
AT1G78890	NA	Light_Down	49.1378	47.9043	45.6056	21.4726	20.7813	22.5661	19.8082	21.6052	19.8412
AT1G78970	LUP1	Light_Down	16.5005	16.5526	16.8233	3.41358	3.46337	3.23389	5.8194	5.59259	4.10833
AT1G78995	NA	Light_Up	6.82506	6.08889	6.47959	17.2378	17.464	18.4658	18.3696	21.6756	25.175
AT1G79440	ALDH5F1	Light_Down	19.5251	18.7737	17.6967	6.30321	6.27222	6.35501	8.71393	8.40289	8.56197
AT1G79510	NA	Light_Up	15.4679	15.6954	16.2506	43.3381	42.8758	43.2286	42.1389	42.7407	48.2806
AT1G79600	NA	Light_Up	21.5034	21.31	20.75	92.5354	93.0994	94.5613	84.1412	80.9612	87.107
AT1G79700	NA	Light_Down	38.9226	40.6692	37.1027	6.67427	8.01894	8.97333	4.33222	4.88778	5.74249
AT1G79720	NA	Light_Up	15.6022	14.7335	17.38	49.2039	49.7613	46.4816	43.4069	39.2772	38.3856
AT1G79750	NADP-ME4	Light_Down	260.882	266.606	255.262	106.732	112.183	111.069	112.777	108.846	105.363
AT1G80030	NA	Light_Up	29.2204	29.5632	28.471	60.1375	61.0124	62.14	52.444	53.052	55.3889
AT1G80180	NA	Light_Down	49.848	48.935	56.7077	21.0056	22.7221	23.6424	24.8	22.3334	25.9827
AT1G80240	NA	Light_Down	7.55223	6.63222	7.9984	0.73	0.735562	0.663333	1.07542	1.05111	0.663269
AT1G80280	NA	Light_Down	47.8678	48.7323	46.6773	19.2316	19.8143	19.554	9.35327	7.19049	6.15833
AT1G80340	GA3OX2	Light_Up	0.117778	0.232222	0.104444	6.14444	6.21004	6.4664	4.37333	4.3347	4.23944
AT1G80440	NA	Light_Down	82.1309	81.0139	81.0312	14.702	17.1678	16.9659	7.85222	10.7589	16
AT1G80480	PTAC17	Light_Down	49.4204	49.4063	48.7803	22.4333	22.5343	22.0806	16.5812	18.8536	20.2722
AT1G80570	FBL14	Light_Down	8.77015	8.85949	7.52889	2.42111	2.46461	2.34196	2.57091	3.26222	2.68
AT1G80640	NA	Light_Up	19.603	21.0789	20.8904	65.931	62.5134	64.193	54.1907	44.5256	44.3821
AT1G80830	NRAMP1	Light_Down	24.5772	23.8335	24.0372	11.0815	10.415	11.158	7.58915	7.94552	7.60004
AT1G80920	ATJ8	Light_Down	266.606	257.621	279.612	53.3428	55.7193	59.9671	48.3314	68.5621	65.8396
AT2G01080	NA	Light_Down	7.88164	7.89278	8.17084	3.17877	3.52116	3.48772	3.8522	4.01088	3.79552
AT2G01200	IAA32	Light_Down	12.6418	12.1811	13.3197	4.97444	5.28267	4.99282	6.84217	6.86161	5.24222
AT2G01260	NA	Light_Up	14.1867	14.0428	14.1444	29.0508	29.8408	28.7583	25.9606	22.105	22.7119
AT2G01290	RPI2	Light_Up	20.4953	20.2145	20.5328	58.9016	54.0457	55.4022	61.1267	48.2506	51.2749
AT2G01450	MPK17	Light_Down	1082.93	1058.05	953.455	184.211	189.388	195.854	228.177	214.139	193.731
AT2G01760	ARR14	Light_Up	2.20556	2.2036	2.27552	8.04099	7.34465	7.60025	8.04661	8.42222	9.69707
AT2G01770	VIT1	Light_Down	8.31111	8.23611	7.79282	0.297787	0.485556	0.332222	1.02529	0.485556	0.291111
AT2G01850	XTH27	Light_Up	25.4955	25.405	25.8805	91.2619	86.2306	88.1151	65.1353	63.9418	67.8515
AT2G01870	NA	Light_Up	10.0818	9.49439	10.9973	21.3031	19.7878	20.3985	21.0833	20.9083	20.8309
AT2G01890	PAP8	Light_Up	19.2778	17.3418	18.3394	240.618	258.026	267.708	259.123	256.102	245.463
AT2G02070	IDD5	Light_Up	29.6303	29.6325	28.8382	60.8897	62.4295	61.712	61.2613	51.9206	55.2573
AT2G02170	NA	Light_Down	37.9394	38.4465	37.9935	13.1916	13.4538	14.3813	12.3706	13.8644	13.5004
AT2G02220	PSKR1	Light_Down	11.2478	11.8783	12.2438	5.58283	5.6456	5.70672	4.94556	5.10113	5.43935
AT2G02390	GSTZ1	Light_Down	21.3893	20.4513	21.5194	10.8135	10.044	9.64686	26.3732	22.2821	19.7989
AT2G02810	UTR1	Light_Up	3.43503	3.67909	3.74778	16.5067	16.3403	16.9944	14.8033	21.0416	20.6191
AT2G03420	NA	Light_Up	60.601	60.8634	58.3641	129.369	121.778	131.902	122.603	131.239	134.948
AT2G03500	NA	Light_Up	2.2305	2.52216	2.14444	8.20735	7.99338	8.57167	10.6457	10.1553	10.5755
AT2G03710	AGL3	Light_Up	2.37111	2.11389	2.32768	5.55006	5.34768	6.02565	5.02333	4.29025	4.96117
AT2G03750	SOT11	Light_Up	12.1656	11.9432	13.7089	35.4264	34.3569	36.4603	34.1132	29.461	31.3301
AT2G03890	PI4KG7	Light_Down	105.49	105.866	101.56	35.178	33.1924	35.7623	44.1178	44.7672	39.7628
AT2G04039	NA	Light_Up	43.0167	42.4336	40.6477	108.285	111.435	115.978	122.706	124.469	122.21
AT2G04160	AIR3	Light_Down	25.026	25.472	24.8672	10.0749	10.1788	9.74758	15.5823	14.9123	16.2371
AT2G04540	KAS	Light_Down	16.411	16.5833	14.9668	7.4763	7.94476	7.50615	7.75895	8.61005	9.04247
AT2G04690	NA	Light_Down	134.603	139.325	147.706	44.1301	45.8494	44.9034	44.1178	55.0872	55.8827
AT2G05070	LHCB2.2	Light_Up	282.069	304.229	346.878	2071.13	2154.37	2040.93	2268.53	2154.37	2154.37
AT2G05100	LHCB2.1	Light_Up	315.564	341.759	405.727	2187.7	2071.13	2071.13	2232.78	2119.89	2187.7
AT2G05160	NA	Light_Up	4.37154	4.59331	4.09222	9.2929	8.49228	10.2106	5.35385	4.77389	6.19269
AT2G05380	GRP3S	Light_Down	5559.54	5559.54	5559.54	822.498	870.329	861.734	1497.62	1549.01	1156.6
AT2G05760	NAT1	Light_Up	2.42724	2.56012	2.51771	6.35894	7.24667	7.09502	5.23106	4.48447	4.89302
AT2G05940	NA	Light_Up	6.11099	5.29389	5.39274	26.0568	25.6456	24.9906	23.0862	21.19	20.3755
AT2G06200	GRF6	Light_Down	13.7089	13.1322	12.7707	4.04345	3.34597	3.13111	2.6733	2.66222	3.06779
AT2G06925	PLA2-ALPHA	Light_Up	12.0964	10.7211	10.7461	46.7401	47.321	49.9705	52.599	57.4917	56.7258
AT2G07180	NA	Light_Down	55.8064	53.9522	55.5233	16.2921	18.2079	18.1642	15.0754	15.7871	15.6754
AT2G13360	AGT1	Light_Up	274.605	280.232	276.096	774.449	804.952	774.449	804.952	852.592	947.705
AT2G13610	ABCG5	Light_Up	8.35615	9.22461	9.92077	40.0338	41.3883	38.26	41.6765	36.4481	36.2901
AT2G14170	ALDH6B2	Light_Down	34.3821	36.3951	34.2839	13.7912	14.1842	14.6379	13.1945	14.3847	15.3334
AT2G14660	NA	Light_Up	7.88164	7.68165	7.6612	26.2805	23.9989	23.9498	20.5076	19.6773	19.5293
AT2G14878	NA	Light_Down	265.977	271.159	261.176	36.1531	39.5979	34.6312	63.0393	59.8739	48.2311
AT2G14890	AGP9	Light_Down	756.096	767.723	720.796	379.041	359.415	372.548	387.523	331.005	349.599
AT2G14900	GASA7	Light_Down	90.4852	92.7076	104.13	20.7247	20.0278	19.6416	26.4551	26.9977	21.2083
AT2G14910	NA	Light_Down	152.854	157.674	160.38	66.794	66.4755	66.1626	67.1989	66.1061	67.1138
AT2G15128	NA	Light_Down	8.35615	8.26386	6.81178	1.84333	1.28331	1.29333	1.70986	0.917654	1.19105
AT2G15310	ATARFB1A	Light_Up	2.74784	2.71544	2.83321	9.00452	8.86556	8.53785	12.4967	12.5986	12.0204
AT2G15490	UGT73B4	Light_Down	6.7258	5.05454	5.72102	1.60889	1.66093	1.46	2.8162	2.23833	2.255
AT2G15620	NIR1	Light_Up	110.841	100.533	103.436	656.411	681.952	549.302	117.676	129.619	131.902
AT2G15830	NA	Light_Down	11.4952	11.5889	13.9753	0.73	0.637778	0.525288	1.40087	1.9139	2.03018
AT2G15880	PEX3	Light_Down	10.0818	9.52942	8.30351	1.14222	1.15111	1.48381	0.945801	1.18999	1.34234
AT2G15890	MEE14	Light_Down	57.4917	55.1215	51.3977	12.5088	14.3317	16.6141	11.8411	16.4942	18.5722
AT2G15960	NA	Light_Down	164.026	171.046	189.011	52.1197	50.7656	49.8092	70.4107	88.7548	90.7477
AT2G15970	COR413PM1	Light_Up	103.751	95.8495	118.378	292.326	277.85	280.232	852.592	923.272	804.952
AT2G16050	NA	Light_Down	9.26611	8.05	8.00655	2.48833	2.2221	2.66088	3.09034	4.09228	4.02667
AT2G16070	PDV2	Light_Up	9.35666	9.06114	9.43836	28.359	28.5177	28.8588	27.6411	27.9854	28.7548
AT2G16280	KCS9	Light_Up	52.3964	54.669	55.9544	208.881	204.815	202.286	150.214	119.66	125.202
AT2G16365	NA	Light_Up	10.868	9.57531	10.0005	26.3177	25.3693	26.4433	27.4531	27.1059	28.3516
AT2G16390	DRD1	Light_Down	9.25321	9.87451	9.76592	3.90676	4.07889	3.56438	4.29392	4.47568	4.83307
AT2G16430	PAP10	Light_Up	23.8861	24.1728	24.9099	67.6946	69.0497	66.5201	68.3588	64.7174	71.413
AT2G16440	MCM4	Light_Up	8.92549	8.95111	8.36195	17.5768	18.546	18.4356	11.8711	14.1281	15.2022
AT2G16630	NA	Light_Up	14.9988	16.1913	15.9956	32.1627	31.8332	31.4417	53.3718	43.7221	40.6894
AT2G16660	NA	Light_Up	0.971153	0.991377	1.40087	38.0744	30.9208	31.1902	27.6237	14.5176	12.9727
AT2G17036	NA	Light_Down	8.66383	8.47778	6.99616	1.68662	1.82682	1.92339	1.99889	1.72833	1.87394
AT2G17220	NA	Light_Up	9.16002	8.97272	9.18504	22.8567	22.6329	21.5001	19.5665	19.0039	20.9865
AT2G17230	EXL5	Light_Up	19.3997	20.4939	21.5676	76.7857	74.1532	69.5563	69.8367	46.3941	51.637
AT2G17300	NA	Light_Up	13.4159	13.2617	12.5135	37.7809	34.4603	39.4757	36.8286	30.7288	35.1542
AT2G17340	NA	Light_Up	27.1784	25.801	25.0717	61.2127	61.2896	60.601	75.8171	71.8531	69.1391
AT2G17370	HMG2	Light_Down	13.0542	12.8694	13.6068	6.52521	6.53886	5.95667	6.47545	6.16	6.11156
AT2G17500	NA	Light_Down	54.928	53.8571	58.9432	15.147	14.0995	13.6161	30.59	17.9576	15.8685
AT2G17880	NA	Light_Down	26.8632	28.6273	29.3177	6.40889	6.59616	7.17041	4.36444	4.9705	7.56995
AT2G17972	NA	Light_Up	27.3931	26.5633	28.9778	75.3877	71.9646	73.5663	77.814	75.6227	73.8118
AT2G18050	HIS1-3	Light_Down	16.0267	15.7915	21.1712	1.50138	1.34944	1.33906	10.8933	16.5772	15.9097
AT2G18170	MPK7	Light_Down	30.7691	30.258	32.9898	8.10444	8.84222	8.49228	11.4887	12.1147	12.2083
AT2G18196	NA	Light_Down	6.60226	5.55006	5.80333	0.223333	0.485556	0.332222	0.898889	0.374444	0.592222
AT2G18230	PPA2	Light_Up	17.0304	17.5588	18.905	55.9289	53.8077	48.9222	65.4079	70.5165	73.4486
AT2G18250	COAD	Light_Down	17.2588	16.6937	17.0189	6.16	7.24667	6.69163	7.19514	8.61005	7.62222
AT2G18280	TULP2	Light_Down	278.368	283.935	273.758	70.2812	72.391	73.0694	78.5835	76.187	77.8476
AT2G18290	APC10	Light_Up	14.1339	13.9609	12.3983	49.668	49.8178	51.2137	24.9595	26.0399	26.8649
AT2G18300	HBI1	Light_Up	36.0624	35.7147	36.6377	77.8971	81.3098	77.814	38.6528	36.4481	44.9624
AT2G18328	RL4	Light_Up	9.48389	8.42544	9.1018	37.4846	35.4155	38.6446	14.7744	11.5238	13.0311
AT2G18350	ZHD6	Light_Down	8.77015	8.55418	8.88832	2.989	2.58345	2.615	3.6128	4.0206	3.81713
AT2G18440	GUT15	Light_Down	348.856	337.556	295.406	102.134	100.03	108.755	152.3	169.061	153.449
AT2G18700	TPS11	Light_Down	72.1744	71.4875	66.6072	25.7757	25.9984	28.9931	17.8183	19.6015	23.8061
AT2G18860	NA	Light_Up	7.63778	7.45894	7.45494	20.5749	19.5198	19.6416	17.7066	15.6828	13.1011
AT2G18969	NA	Light_Down	47.2517	43.2639	47.8363	12.3189	12.1016	12.3375	11.9723	10.2076	9.44655
AT2G19450	DGAT1	Light_Down	10.3634	10.4917	9.9509	2.33347	2.44357	2.71944	3.03423	3.3734	3.48997
AT2G19590	ACO1	Light_Down	9.34	8.91556	9.74839	0.99447	1.10222	1.10348	0.752222	1.07438	0.781111
AT2G19660	NA	Light_Down	21.0067	21.3326	21.9405	0.783333	0.793333	0.8458	1.92862	1.22833	0.801287
AT2G19690	PLA2-BETA	Light_Up	3.43503	3.67389	3.37385	8.92843	7.5117	7.29728	7.34698	6.3062	6.33991
AT2G19800	MIOX2	Light_Up	2.12206	2.61556	1.96772	28.4931	29.5828	35.2372	3.4835	4.81772	6.74222
AT2G19810	NA	Light_Down	22.5577	21.2899	24.0187	3.39125	3.6996	3.70396	17.9983	19.4543	14.3501
AT2G19870	NA	Light_Up	10.092	10.3861	10.4575	27.5349	26.6348	25.6423	14.8807	16.4497	16.625
AT2G19880	NA	Light_Up	29.6122	30.8022	32.2633	67.9193	65.6122	64.8444	56.7922	45.7879	44.8613
AT2G20250	NA	Light_Up	1.77556	1.94997	1.63	5.75206	6.10015	6.61016	5.04735	5.67536	5.88615
AT2G20340	ELI5	Light_Up	2.11389	2.15444	2.68764	5.66556	5.96645	6.00234	3.71722	3.51	4.65167
AT2G20570	GLK1	Light_Up	34.4603	37.7065	36.6003	105.516	107.879	103.35	99.7953	79.4551	81.6496
AT2G20680	MAN2	Light_Down	13.5922	12.9795	14.1289	5.69006	5.73358	5.89889	5.80604	6.25476	5.65228
AT2G20724	NA	Light_Up	25.472	30.2341	28.1927	97.5652	79.2763	82.9121	44.3283	39.8278	36.0465
AT2G20835	NA	Light_Down	57.4297	56.6577	61.0124	26.862	25.9673	28.4771	12.6947	18.9554	17.4061
AT2G21060	CSP4	Light_Down	114.126	114.071	113.161	47.5089	45.4131	44.8223	44.4632	40.9254	44.8777
AT2G21210	NA	Light_Up	20.8461	22.0939	20.5983	112.369	108.932	96.9083	44.7629	44.1301	45.6249
AT2G21220	NA	Light_Up	2.74784	2.41222	2.5946	20.9968	18.915	18.4658	10.1074	9.27691	10.2361
AT2G21320	BBX18	Light_Up	4.67944	4.14556	4.99342	54.0023	49.7744	50.2529	66.1489	67.4052	72.5544
AT2G21330	FBA1	Light_Up	190.401	190.03	181.072	761.591	761.591	720.796	506.684	546.114	632.353
AT2G21560	NA	Light_Up	2.80834	3.12268	3.2845	12.7249	12.6222	12.8257	16.8456	17.85	17.3633
AT2G21620	RD2	Light_Down	164.545	157.337	161.464	53.4035	50.5061	53.1796	141.253	116.226	96.7218
AT2G21640	NA	Light_Down	32.0368	35.1629	38.8677	15.0094	16.1913	14.1349	15.0213	17.0883	13.8
AT2G21660	RBG7	Light_Down	366.28	319.769	304.229	102.642	108.205	104.413	117.908	147.037	148.062
AT2G21860	NA	Light_Up	22.6369	22.9922	22.3872	53.8199	51.504	51.6296	40.7173	43.0492	43.6999
AT2G21910	CYP96A5	Light_Down	22.9465	23.3938	27.1228	0.0611111	0.156609	0.0644444	0.136667	0.195556	0.198889
AT2G21970	37500	Light_Up	36.0079	36.6211	35.7841	84.5715	81.8294	81.6496	77.5832	72.4035	74.6449
AT2G22122	NA	Light_Down	28.5058	29.4541	31.9479	5.04913	4.07889	5.03889	3.46307	4.10222	3.85581
AT2G22190	TPPE	Light_Up	2.6267	2.26551	2.5866	7.18766	7.77328	6.49167	10.4721	11.8804	13.2757
AT2G22200	ERF056	Light_Down	18.9294	19.3817	20.065	8.04099	8.44667	6.76	10.0203	10.6533	10.3011
AT2G22240	IPS2	Light_Up	20.39	19.9434	22.9305	55.4022	57.8933	50.982	86.4608	102.545	106.147
AT2G22250	PAT	Light_Up	9.8383	10.2361	9.47333	34.2479	33.9103	30.3737	22.5319	24.1806	26.3198
AT2G22330	CYP79B3	Light_Down	19.6613	21.4565	21.7578	4.1046	5.71656	5.30556	11.341	12.0589	14.4849
AT2G22360	NA	Light_Up	20.5865	19.6805	20.8823	52.919	51.6859	49.5884	39.1767	41.4455	44.6162
AT2G22450	RIBA2	Light_Down	14.9289	14.637	14.3172	3.00111	3.05667	3.10225	3.45172	4.28346	4.78726
AT2G22470	AGP2	Light_Down	41.204	42.3299	39.2481	13.1502	13.8139	13.0078	33.6644	31.1946	29.8061
AT2G22560	NET2D	Light_Down	7.12278	7.13889	7.23111	2.91222	2.92167	2.97222	4.67944	3.58556	3.24781
AT2G22570	NIC1	Light_Down	5.03666	5.1605	5.00102	2.1547	2.25951	2.05111	3.25759	2.15444	2.94444
AT2G22660	GRDP1	Light_Down	41.5053	41.5326	43.1133	15.3025	15.8722	15.3965	22.1005	23.1211	22.0151
AT2G22680	NA	Light_Down	10.4161	9.70775	11.02	1.62114	1.89009	1.68256	2.19556	2.42889	2.1547
AT2G22890	FAD4L2	Light_Down	24.5659	24.52	24.1185	9.66212	9.11057	8.9984	8.55272	7.99167	8.94086
AT2G22900	GT7	Light_Down	23.9473	25.7552	28.3722	9.24221	8.73102	9.04247	10.9961	11.263	10.1156
AT2G22970	SCPL11	Light_Down	23.6191	23.8899	24.4219	8.64333	10.3322	8.71327	11.8961	12.9461	11.0625
AT2G23000	SCPL10	Light_Up	2.37111	2.50889	2.75	66.5764	64.3964	62.3127	62.6119	84.625	86.05
AT2G23100	NA	Light_Up	2.5523	2.75641	2.58222	7.79541	8.3572	7.50615	7.44687	5.33481	5.13279
AT2G23130	AGP17	Light_Up	7.35111	7.13097	8.77006	135.292	123.124	135.187	115.897	84.4291	83.5004
AT2G23290	AtMYB70	Light_Up	4.9667	4.78488	5.25778	12.8556	12.2055	12.301	11.6969	8.78605	9.63608
AT2G23340	ERF008	Light_Up	2.72684	3.12268	3.12179	10.1373	9.34	9.21501	7.56099	7.02167	6.06889
AT2G23420	NAPRT2	Light_Up	12.6011	12.548	12.93	33.682	34.3288	33.3006	31.2791	32.3463	34.4033
AT2G23600	MES2	Light_Up	11.8228	12.9972	11.1043	54.0689	58.3129	60.6259	35.1057	32.0606	37.6364
AT2G23610	MES3	Light_Up	11.9483	11.9233	11.9343	34.961	36.1717	35.3524	35.0011	44.1424	39.5126
AT2G23670	YCF37	Light_Up	45.2002	43.3544	43.2144	230.471	234.286	239.226	226.432	226.432	238.826
AT2G23690	NA	Light_Up	2.98307	2.46047	2.85877	14.7922	13.171	13.8495	9.34	8.06209	8.83127
AT2G23840	NA	Light_Up	2.91222	2.95802	2.79778	11.6722	12.3697	12.3556	14.1998	14.5254	15.8277
AT2G24170	TMN10	Light_Down	11.2862	11.6704	13.3197	3.70086	3.40683	3.23389	3.42623	3.18915	3.70281
AT2G24200	PM25	Light_Down	101.722	102.875	107.954	47.8363	48.2095	47.0385	68.3251	63.2028	67.0857
AT2G24220	PUP5	Light_Down	7.90529	8.898	8.81372	2.18161	2.38558	2.19333	4.75393	3.56889	3.39284
AT2G24240	NA	Light_Down	11.5988	11.9432	12.7489	4.64387	4.59444	4.57278	5.51025	5.07058	5.10611
AT2G24260	BHLH66	Light_Down	5.91107	5.3223	5.59386	2.33347	2.5367	2.26333	3.50944	3.9528	2.91316
AT2G24300	CBP60E	Light_Down	23.1022	23.5344	23.5867	4.54381	4.45908	4.03556	5.24333	4.26419	2.97544
AT2G24490	RPA2A	Light_Up	8.21222	7.60284	8.07778	16.4438	16.4743	17.7631	11.5721	14.6139	13.467
AT2G24540	AFR	Light_Up	8.14111	7.67365	7.40278	24.6948	22.2778	25.0717	39.9044	37.3804	37.6364
AT2G24580	NA	Light_Up	7.44335	6.40586	6.80161	14.0995	14.5566	14.5044	16.1839	14.4956	17.7422
AT2G24645	REM14	Light_Up	2.96556	2.79778	3.13778	7.4183	7.88825	7.24667	4.30444	4.65333	5.11751
AT2G25095	MIR156A	Light_Down	29.9796	38.7311	32.8267	11.9744	16.2462	16.3761	20.488	15.9082	13.5628
AT2G25520	NA	Light_Down	123.934	124.414	130.386	64.4207	62.8143	60.7665	69.381	70.2569	70.0257
AT2G25530	NA	Light_Up	3.03266	2.81667	2.81444	7.18766	7.30176	6.47821	9.26057	9.53633	9.12046
AT2G25590	NA	Light_Down	15.8722	16.4856	13.8852	6.02996	5.28267	5.59836	6.87222	7.17222	6.83342
AT2G25910	NA	Light_Down	39.6254	39.3716	37.3884	14.8735	13.9305	13.7172	18.502	19.0784	17.5484
AT2G25930	ELF3	Light_Down	82.6315	83.6	72.5205	36.1987	37.741	37.7446	34.5985	35.0122	35.6167
AT2G25964	NA	Light_Down	22.8986	19.8745	18.599	7.36316	6.8691	7.13902	9.67838	13.536	10.2905
AT2G26080	GLDP2	Light_Up	58.3641	60.8634	59.5508	277.85	298.658	296.107	217.97	227.489	249.498
AT2G26170	CYP711A1	Light_Up	4.19759	4.21313	3.96341	16.5149	17.051	16.46	15.9067	14.9728	13.8491
AT2G26330	ERECTA	Light_Down	215.371	219.22	219.462	82.2632	81.8811	78.4292	80.3865	82.1609	85.5431
AT2G26355	NA	Light_Down	48.3137	44.8425	48.0059	5.70111	4.91765	6.05328	8.87685	9.35111	7.58142
AT2G26580	YAB5	Light_Up	11.2956	11.1119	11.3186	27.1095	28.7567	26.8913	25.6756	25.9741	27.3708
AT2G26650	AKT1	Light_Down	21.3455	21.487	22.0044	7.58648	7.82395	7.57889	6.84217	8.13965	8.36717
AT2G26695	NA	Light_Down	24.091	22.2455	24.0372	0.310852	0.713333	0.126667	3.15582	2.78987	3.52221
AT2G26770	SCAB1	Light_Up	20.2255	20.3801	20.1789	41.6357	41.6878	40.8896	41.2889	39.9672	38.5332
AT2G26840	NA	Light_Up	4.10718	3.51	3.6985	8.22169	7.58728	8.60051	5.3334	6.13228	6.26945
AT2G26980	CIPK3	Light_Down	70.9121	71.7643	66.9523	32.2583	33.9773	30.4272	27.2244	26.9592	22.6959
AT2G27080	NA	Light_Up	3.34556	2.54626	2.60274	6.94282	6.04074	6.52703	6.10111	4.16205	4.51556
AT2G27370	CASP3	Light_Up	0.875052	0.874444	1.27667	7.4183	5.37833	7.05781	3.43778	6.29512	4.59277
AT2G27402	NA	Light_Up	8.68576	7.9949	7.6612	16.3843	16.9678	18.0932	5.59999	5.81143	5.03666
AT2G27420	NA	Light_Up	0.963333	0.929858	0.85657	10.0839	10.5894	10.1767	4.59611	4.38166	6.60226
AT2G27510	FD3	Light_Up	39.5278	37.978	38.308	100.533	104.237	73.9943	31.8448	33.5462	29.1056
AT2G27830	NA	Light_Down	38.4517	31.8108	33.8728	5.77446	5.67667	6.34871	7.16667	8.43783	7.43173
AT2G27930	NA	Light_Down	6.57011	6.22111	5.14131	1.73863	2.38558	2.2218	2.74784	2.34284	2.255
AT2G28130	NA	Light_Up	5.72778	6.12389	6.10444	12.0406	12.5558	11.8955	10.5807	8.85894	8.27722
AT2G28305	LOG1	Light_Up	11.2544	11.3178	10.2894	51.88	52.0345	53.7558	40.9093	37.5907	38.0589
AT2G28350	ARF10	Light_Up	12.4522	11.6889	11.7116	27.8478	30.1824	29.3732	19.9133	18.8536	18.7235
AT2G28510	DOF2.1	Light_Up	5.34439	5.19901	5.33	12.1928	14.3448	13.9798	15.1297	11.8159	10.7886
AT2G28550	RAP2-7	Light_Up	43.5228	40.5233	41.1617	96.6235	98.763	96.7503	130.631	107.879	93.8685
AT2G28630	KCS12	Light_Down	5.92811	6.82506	6.63059	2.06763	1.71426	2.16873	1.02529	1.18059	1.17
AT2G28670	DIR10	Light_Up	4.13554	3.39284	4.33222	12.9306	9.43756	11.9739	7.44687	11.5972	10.3417
AT2G28840	XBAT31	Light_Down	470.337	474.479	461.149	43.3544	44.1978	43.8304	52.2618	61.7198	62.5134
AT2G28880	ADCS	Light_Up	5.42444	5.18941	4.98309	18.9984	19.0022	17.7631	13.0409	13.1801	13.76
AT2G28910	CXIP4	Light_Down	211.377	217.196	216.873	70.7583	66.8165	69.1854	73.0923	73.786	69.1104
AT2G28940	NA	Light_Down	9.16002	9.28904	8.37117	3.23818	3.04273	3.42395	4.46776	4.56	4.36889
AT2G28950	EXPA6	Light_Up	73.1688	73.3262	76.7255	172.124	173.864	168.039	155.104	137.731	140.665
AT2G29020	NA	Light_Down	90.0703	89.6622	91.4775	42.9205	42.5608	41.5875	47.0662	42.6738	41.9938
AT2G29300	NA	Light_Up	0.72	0.724388	0.85657	10.6234	9.60025	11.5834	4.52944	6.405	7.69949
AT2G29310	NA	Light_Up	7.61767	7.16692	7.50419	26.862	27.4449	28.2603	21.232	24.37	29.2807
AT2G29360	SDR	Light_Up	4.16019	4.54778	4.13279	41.1923	41.1325	44.033	37.7065	38.0744	43.5394
AT2G29400	TOPP1	Light_Down	100.828	98.6581	96.504	33.2032	32.9722	32.5863	35.6167	36.3073	36.2782
AT2G29420	GSTU7	Light_Down	101.007	89.7404	95.5306	27.5349	25.9673	25.0613	31.2791	33.5132	29.9128
AT2G29440	GSTU6	Light_Down	16.0572	15.2127	16.9944	4.73389	5.03944	4.78726	6.35389	6.58387	5.85958
AT2G29460	GSTU4	Light_Down	5.56658	5.98593	5.86727	0.86	1.16778	0.81561	4.42222	4.17217	3.35194
AT2G29480	GSTU2	Light_Down	8.32784	8.46665	8.39605	1.47	1.31333	1.40831	1.63444	1.29389	1.34234
AT2G29490	GSTU1	Light_Down	17.7144	15.46	16.3855	6.10841	6.67427	6.05328	10.7877	8.46498	8.66422
AT2G29500	HSP17.6B	Light_Down	7.70165	6.59703	7.21944	2.31111	2.2399	2.75893	3.73829	6.1945	5.55111
AT2G29550	TUBB7	Light_Up	85.7247	86.904	83.8527	173.567	173.089	168.206	162.144	144.711	137.538
AT2G29650	ANTR1	Light_Up	30.0822	33.0889	32.8267	110.366	109.64	113.734	113.964	120.466	124.044
AT2G29730	UGT71D1	Light_Down	13.4794	14.7414	14.5644	5.73	6.3372	5.94573	4.90722	4.60634	5.03666
AT2G30010	TBL45	Light_Up	13.8101	14.338	15.0145	69.381	75.3877	75.0834	24.7552	23.3423	26.2346
AT2G30040	MAPKKK14	Light_Up	5.47225	4.11063	4.55227	42.2244	36.9367	45.4437	30.1077	22.1229	20.7266
AT2G30070	POT1	Light_Up	9.02893	9.00338	8.49107	19.0137	18.403	17.9805	15.3778	19.6773	18.7099
AT2G30360	CIPK11	Light_Down	7.26389	6.63222	7.45494	3.54328	3.41778	2.99872	4.40167	5.31333	4.12568
AT2G30370	EPFL6	Light_Down	8.31111	8.24388	7.90498	2.31111	2.96896	2.94506	2.18556	2.51161	2.79778
AT2G30390	FC2	Light_Up	37.091	37.3543	38.2967	96.8328	97.3903	95.9766	82.9595	87.3031	95.142
AT2G30424	TCL2	Light_Up	12.8051	14.4809	13.2429	46.0053	48.0513	49.0738	53.544	61.2127	57.2663
AT2G30520	RPT2	Light_Up	86.0881	85.6765	82.4869	459.821	457.764	472.556	441.617	405.727	400.583
AT2G30540	GRXS9	Light_Up	9.00212	10.3128	8.24461	49.9794	46.4599	49.7613	25.3693	18.9955	18.8591
AT2G30600	NA	Light_Up	10.4538	11.4567	10.1139	44.2821	47.7014	55.2573	19.5011	18.0856	23.9667
AT2G30930	NA	Light_Down	134.304	146.688	133.538	54.0457	57.6356	59.1621	69.2862	59.6473	43.9033
AT2G31010	NA	Light_Up	5.77751	5.97244	5.64455	15.7779	16.2854	15.9246	14.4589	11.1756	9.28111
AT2G31070	TCP10	Light_Up	14.8851	14.5439	14.9144	71.4445	70.9412	70.8449	75.9416	66.5201	64.1584
AT2G31270	CDT1A	Light_Up	7.61767	7.76111	7.20004	15.3486	15.6828	15.6918	11.8711	12.629	12.9256
AT2G31350	GLX2-5	Light_Down	21.3594	20.8655	21.8396	9.62438	9.27278	9.40167	14.4278	13.8865	13.5206
AT2G31360	ADS2	Light_Up	34.7958	34.8606	34.4314	71.7428	72.278	71.2274	71.8931	69.6639	70.8586
AT2G31380	BBX25	Light_Up	6.28938	7.15837	7.4945	132.623	130.291	136.346	149.387	118.567	123.189
AT2G31560	NA	Light_Up	16.2577	15.8433	16.5795	68.3085	63.4508	66.4755	66.1061	70.731	66.4606
AT2G31585	NA	Light_Down	15.9464	14.6833	16.6937	1.27667	1.53556	1.51944	3.64046	3.05727	2.2753
AT2G31730	NA	Light_Up	1.21827	1.49111	1.42667	28.9255	27.6772	29.2639	18.6769	17.9083	18.4521
AT2G31750	UGT74D1	Light_Up	53.6194	52.2381	54.9381	117.168	118.778	115.532	118.778	122.922	131.54
AT2G31790	UGT74C1	Light_Up	4.9094	4.73281	5.11173	14.6435	14.625	15.6772	16.2486	14.3707	17.9046
AT2G31810	NA	Light_Down	54.012	54.9639	53.0259	20.0607	21.3378	21.3156	11.4375	13.0578	15.1349
AT2G31900	XI-F	Light_Down	5.96975	6.80161	5.78	2.26337	2.25951	2.10889	2.30556	2.54305	2.18333
AT2G31980	CYS2	Light_Down	217.196	221.138	263.409	10.6347	9.4853	10.1944	31.6914	44.6318	33.7806
AT2G32100	OFP16	Light_Up	1.45992	1.75009	1.64683	12.7095	12.9095	14.1216	9.79994	8.06209	11.1234
AT2G32150	NA	Light_Down	56.9095	55.5633	59.9753	26.1013	25.1566	27.7861	23.2091	33.6766	35.9084
AT2G32280	NA	Light_Down	7.60694	8.25821	8.15954	2.52893	2.55456	2.36778	2.12222	2.15444	1.97106
AT2G32300	UCC1	Light_Up	7.39462	7.78833	9.0221	30.5467	29.7647	31.3059	19.292	27.6722	21.9389
AT2G32430	B3GALT3	Light_Down	47.9521	47.2575	48.7323	3.55444	3.7705	3.53385	4.96111	4.93278	4.81794
AT2G32480	ARASP	Light_Up	37.924	38.2878	36.1717	102.449	100.11	103.686	108.588	107.643	112.292
AT2G32500	NA	Light_Up	9.49222	9.96885	9.49222	21.5065	20.8655	21.9121	18.2967	20.7681	21.9535
AT2G32530	CSLB3	Light_Up	0.934444	0.93616	1.09778	24.8309	25.3233	24.855	25.3693	24.8024	26.4078
AT2G32540	CSLB4	Light_Up	7.08357	7.45894	8.36195	27.6016	27.6482	28.0247	25.5043	25.1542	29.352
AT2G32550	NA	Light_Up	0.0211111	0.05	0.104444	17.952	18.2967	21.2456	8.85222	12.2756	15.748
AT2G32560	NA	Light_Up	38.1682	38.6039	39.8517	76.7567	77.9384	83.32	97.4535	99.034	102.222
AT2G32640	NA	Light_Up	16.8969	16.9172	14.9079	49.848	51.2344	50.4602	44.3099	51.1604	54.8178
AT2G32880	NA	Light_Down	12.0895	13.8495	13.0325	3.58556	3.62556	3.35543	9.00785	6.92944	10.8303
AT2G33060	AtRLP27	Light_Down	14.5943	15.1997	14.3867	2.71636	3.17681	3.52169	6.22177	7.52672	8.15475
AT2G33150	PED1	Light_Down	179.366	171.52	170.733	55.4366	57.9381	55.1094	94.1597	87.3763	82.4244
AT2G33330	CRRSP11	Light_Up	16.9334	16.7304	17.2221	76.1111	71.8222	74.1363	49.0859	42.9476	44.0618
AT2G33380	PXG3	Light_Down	30.1162	29.9983	37.6042	7.831	8.67563	7.96565	82.994	117.501	105.28
AT2G33590	NA	Light_Up	3.48562	3.81713	3.31444	9.89401	8.23424	8.68222	12.2567	12.0667	11.2305
AT2G33740	CUTA	Light_Down	29.7252	28.6178	28.1723	13.4966	12.6947	13.8619	16.4952	16.9235	17.2756
AT2G33830	NA	Light_Down	71.8531	69.7465	64.1584	4.41448	4.8506	6.71	4.17333	6.36002	7.88545
AT2G33855	NA	Light_Up	16.8773	15.7264	16.0417	32.336	32.4136	34.8837	35.5478	38.26	38.9996
AT2G33990	iqd9	Light_Up	11.3973	11.2114	11.8468	25.065	24.1077	24.6783	16.6434	18.6756	17.3526
AT2G34020	NA	Light_Down	120.653	129.369	133.828	1.48085	1.45949	1.33333	1.35278	1.39556	1.25988
AT2G34060	PER19	Light_Up	7.12278	7.23508	6.29389	27.6482	27.0128	28.37	20.2397	17.2861	19.3377
AT2G34190	NAT2	Light_Down	11.7547	11.7489	12.031	4.91903	5.47308	5.20333	3.66463	2.86111	3.26444
AT2G34300	NA	Light_Down	43.6864	45.5118	50.8293	20.6573	20.0062	18.2569	21.1138	18.6292	16.6542
AT2G34315	NA	Light_Down	9.27605	9.38754	8.74466	0.104444	0.0811111	0.104444	0.146667	0.0455556	0.0311111
AT2G34340	NA	Light_Up	2.89553	3.27095	3.01382	7.46719	6.83106	6.12752	4.87848	4.74283	3.74383
AT2G34420	LHB1B2	Light_Up	1940.2	2071.13	2232.78	5878.35	5878.35	5878.35	5559.54	5878.35	5878.35
AT2G34430	LHB1B1	Light_Up	144.021	136.967	138.095	2781.39	2781.39	2911.77	2187.7	2302.08	2559.39
AT2G34450	HMGB14	Light_Up	2.15906	2.27556	2.64432	6.12889	5.96645	6.49167	5.79335	5.24278	5.35831
AT2G34460	NA	Light_Up	21.2045	19.6231	20.4867	113.161	108.368	111.009	109.64	123.261	116.745
AT2G34470	UREG	Light_Down	32.2633	30.5933	30.3696	13.6151	13.7471	14.9683	15.2633	18.8854	18.8093
AT2G34510	NA	Light_Up	12.6704	12.2457	11.9078	98.5074	97.7494	102.304	79.6996	51.4229	53.2101
AT2G34620	NA	Light_Up	53.7033	56.5422	52.6897	117.798	116.432	123.978	127.555	134.453	157.115
AT2G34630	SPS3	Light_Up	16.8863	16.3709	16.1863	36.0988	35.5387	34.5481	40.134	38.3933	36.9406
AT2G34660	ABCC2	Light_Up	16.3955	15.7628	16.3536	55.5633	58.0744	51.9596	60.9693	64.8688	68.8059
AT2G34770	FAH1	Light_Up	66.536	68.2258	68.4194	166.175	166.489	165.263	169.355	116.639	116.432
AT2G34810	NA	Light_Up	2.3805	2.92167	3.21889	6.89	7.67469	7.28333	10.2344	9.81862	12.6616
AT2G34920	EDA18	Light_Down	5.28019	5.3223	5.67777	2.42111	2.50944	2.33333	2.27769	2.35084	2.00996
AT2G35040	NA	Light_Up	18.8975	19.3267	19.1142	38.3608	38.9805	39.5828	21.8839	26.4676	28.0578
AT2G35060	POT11	Light_Up	14.365	13.5687	14.5839	32.7159	33.261	33.6614	37.5907	39.5501	38.4318
AT2G35170	NA	Light_Down	12.6813	12.8228	13.7811	3.38222	3.77889	3.74889	4.45908	3.81208	4.52667
AT2G35390	PRS1	Light_Up	17.4897	19.0411	17.9656	62.6597	61.9751	59.8739	49.0047	45.8409	50.9039
AT2G35470	NA	Light_Up	14.0844	14.255	13.3589	33.88	34.6312	34.2046	26.4663	24.5938	25.7757
AT2G35660	CTF2A	Light_Up	7.44335	7.67365	7.44549	26.7973	26.6611	27.156	24.1389	23.5848	26.9351
AT2G35820	NA	Light_Down	34.2479	33.7238	33.7806	11.2367	11.8353	11.5487	15.5054	16.3261	14.7783
AT2G35830	NA	Light_Up	14.0844	15.4099	14.7932	39.6305	38.4129	42.9619	40.877	45.2829	50.4791
AT2G35850	NA	Light_Up	1.43383	1.58222	1.71	8.37567	7.7467	7.28333	8.64438	6.97211	7.30671
AT2G35860	FLA16	Light_Up	19.7151	19.4146	21.7271	49.1231	48.8904	48.2882	42.4535	46.1671	43.8824
AT2G35940	BLH1	Light_Up	5.33333	5.56222	5.66561	13.8645	13.9412	14.8882	18.5177	18.5484	19.2127
AT2G35960	NHL12	Light_Up	1.34431	1.33111	1.27667	8.04099	9.74267	9.75885	12.5212	10.6533	13.0311
AT2G36010	E2FA	Light_Up	2.50865	2.81667	2.54444	5.71551	5.52333	5.58167	4.24995	4.46751	4.29722
AT2G36026	NA	Light_Up	7.22548	7.85222	6.51989	16.6744	18.3844	18.945	15.2538	13.7678	14.6833
AT2G36050	OFP15	Light_Up	6.56184	6.328	7.05611	17.9117	17.7334	18.1152	13.5177	11.4422	12.7178
AT2G36145	NA	Light_Up	39.9324	39.2053	38.053	82.1309	84.8444	82.8064	77.186	76.2416	80.2113
AT2G36270	ABI5	Light_Down	5.38734	5.05454	5.61333	1.54687	1.64944	1.62007	4.52944	5.3934	4.77611
AT2G36290	NA	Light_Up	10.9482	10.3563	11.6822	23.8423	21.9169	22.423	23.5503	23.5749	23.5344
AT2G36320	SAP4	Light_Down	69.7261	66.6209	70.246	21.7172	21.9938	23.8011	16.1365	17.8631	18.696
AT2G36460	NA	Light_Down	182.178	185.515	190.601	75.3504	74.5123	75.919	131.129	117.168	104.936
AT2G36590	PROT3	Light_Up	1.47224	1.75444	1.84222	14.0856	14.1842	13.1071	9.83111	9.53633	12.1811
AT2G36630	NA	Light_Up	12.2133	11.8478	12.0683	53.6691	52.8512	49.1885	39.308	36.0624	34.0999
AT2G36790	UGT73C6	Light_Up	1.259	1.29667	1.38111	5.07218	5.4806	5.56222	3.86608	2.43948	3.46456
AT2G36870	XTH32	Light_Up	24.5	24.8165	26.2488	132.155	137.731	129.081	113.459	121.303	108.932
AT2G36885	NA	Light_Up	42.7117	39.142	39.7017	145.041	145.808	145.041	120.122	126.958	138.095
AT2G36895	NA	Light_Up	20.0333	20.0311	19.9328	48.9222	51.4042	51.0073	65.6363	64.8204	64.3071
AT2G36900	MEMB11	Light_Down	35.7801	34.7999	36.4071	13.5967	13.0578	13.3445	14.1998	12.9182	11.7534
AT2G37025	TRFL8	Light_Down	29.5676	28.8109	28.471	9.20465	8.58	9.84323	7.75895	7.63556	8.01988
AT2G37100	NA	Light_Up	3.62556	3.45106	3.96341	7.4763	7.57333	7.16171	8.87685	7.51929	8.36717
AT2G37180	PIP2-3	Light_Up	12.7364	14.1272	13.9333	33.2521	28.9669	27.3738	21.6704	24.5772	24.5297
AT2G37200	NA	Light_Down	17.8228	17.5418	17.322	4.09374	5.00005	4.8128	5.29222	5.68283	6.28293
AT2G37240	NA	Light_Up	6.15944	6.27111	5.58111	22.8944	23.3758	23.67	34.5985	37.8297	35.7444
AT2G37380	MAKR3	Light_Up	3.18556	3.51	3.5856	11.6011	12.0015	11.7561	8.53201	8.06938	9.80378
AT2G37640	EXPA3	Light_Down	307.503	296.107	312.364	70.4862	74.9622	69.6789	68.4982	70.2958	61.9474
AT2G37670	NA	Light_Down	10.6505	10.3267	11.0683	0.795474	0.772802	0.748333	1.46833	1.40506	1.44
AT2G37678	FHY1	Light_Down	121.944	119.611	110.62	8.05389	9.34	10.302	8.38058	10.4597	10.1913
AT2G37760	AKR4C8	Light_Down	65.4079	63.6503	69.372	25.3256	26.2736	22.7256	115.404	100.594	90.1879
AT2G37870	NA	Light_Down	6.50863	5.97244	8.26613	3.17877	3.37611	2.64783	53.6486	63.4077	53.3616
AT2G37930	NA	Light_Down	13.2056	12.7762	13.4933	4.19467	4.70222	4.71167	3.84105	4.0206	4.15565
AT2G38090	NA	Light_Down	11.4422	11.4111	11.7256	5.62911	5.2723	4.79907	7.1768	6.8531	5.26982
AT2G38170	CAX1	Light_Up	131.644	130.064	130.631	335.912	366.28	323.283	260.324	182.034	148.967
AT2G38180	NA	Light_Up	11.1723	11.1012	9.93211	20.2433	22.9111	22.1407	38.3174	25.3122	20.4087
AT2G38210	PDX1L4	Light_Up	1.62	1.43889	1.59887	7.75389	6.97475	8.39605	8.53201	8.74562	8.65137
AT2G38230	PDX11	Light_Up	83.0317	80.528	79.8072	422.138	432.779	410.573	372.548	373.952	413.264
AT2G38290	AMT2	Light_Up	3.72432	4.15565	3.96341	11.1673	10.9276	11.2078	5.10935	3.29556	3.58556
AT2G38310	PYL4	Light_Up	89.6622	91.1549	83.2626	193.425	192.477	186.275	73.4486	45.9531	47.1678
AT2G38480	NA	Light_Up	7.22548	7.79572	7.80889	17.7959	16.505	17.44	15.4915	15.2064	14.5513
AT2G38530	LTP2	Light_Down	5878.35	5878.35	5878.35	555.166	561.426	500.92	1278.51	1278.51	1058.05
AT2G38540	LTP1	Light_Up	177.492	176.513	187.526	504.514	506.684	489.81	767.723	782.609	720.796
AT2G38740	SGPP	Light_Up	5.41444	4.9838	5.00772	12.5539	11.5602	12.7956	23.3839	22.4444	21.3509
AT2G39100	NA	Light_Down	6.42449	7.21904	6.78876	3.50999	3.16746	3.28623	3.3958	4.1153	3.68889
AT2G39210	NA	Light_Down	9.00212	9.98478	10.441	4.51561	4.75778	4.27444	2.17282	2.0187	2.52453
AT2G39220	PLP6	Light_Up	3.79	4.05138	4.0828	13.5878	14.3189	15.1407	14.1275	12.3444	12.1811
AT2G39250	SNZ	Light_Up	6.15944	5.6692	6.08011	31.6733	32.4661	32.4578	32.7254	37.0814	36.8584
AT2G39350	ABCG1	Light_Down	34.8288	36.5646	39.3756	0.395508	0.434684	0.332222	1.81333	1.94997	2.45778
AT2G39430	DIR9	Light_Up	1.17714	0.656667	1.84222	9.2548	5.40354	8.43121	4.18278	7.98234	6.54257
AT2G39560	NA	Light_Up	0.742222	0.874444	0.953889	9.82821	9.56556	9.31162	9.09889	9.35111	8.69099
AT2G39700	EXPA4	Light_Down	44.1585	44.1362	46.9103	21.0617	22.7344	21.9888	25.1021	22.5363	25.3117
AT2G39705	RTFL8	Light_Down	28.5582	29.9983	30.5284	7.46719	8.8801	8.55889	5.57904	7.16667	6.79225
AT2G39710	NA	Light_Up	0.752222	0.831111	0.897926	14.6923	13.5672	14.6083	9.10774	10.7244	11.0011
AT2G39880	MYB25	Light_Up	2.27557	1.86167	2.03006	5.33444	5.5067	5.13778	3.7036	3.81208	3.88272
AT2G39890	PROT1	Light_Up	4.67944	4.56122	4.9005	10.7589	11.0027	10.7284	10.3417	9.20395	8.62999
AT2G39980	NA	Light_Down	17.9317	18.2765	20.3233	2.14444	2.61167	2.16873	8.73954	7.65778	8.20546
AT2G40000	HSPRO2	Light_Down	255.262	200.177	204.815	15.7412	12.7167	16.1682	11.5639	10.0203	12.0956
AT2G40020	NA	Light_Up	13.0105	13.7405	11.9894	31.5756	30.1707	33.772	39.2402	35.9722	38.7528
AT2G40080	ELF4	Light_Up	0.923392	0.898889	0.997778	8.39958	7.14635	8.092	8.64438	9.24641	9.17027
AT2G40100	LHCB4.3	Light_Up	27.9374	27.4791	26.351	74.6055	76.8243	71.413	63.6853	61.0712	69.0689
AT2G40260	NA	Light_Up	3.66506	3.55496	3.35879	7.60025	7.29333	6.8691	7.13213	6.6562	6.83342
AT2G40330	PYL6	Light_Up	1.08713	1.09889	0.953889	6.23856	7.04277	5.82889	0.23022	0.195556	0.144444
AT2G40400	NA	Light_Up	41.1244	41.8874	40.4915	90.1879	88.6372	91.0831	78.5388	80.9159	85.834
AT2G40435	NA	Light_Up	0	0	0	25.065	27.4741	22.4088	18.0272	22.5918	18.2934
AT2G40520	NA	Light_Up	0.971153	1.16689	1.14944	5.21944	5.40354	5.56222	6.15095	6.81076	7.14163
AT2G40610	EXPA8	Light_Down	259.985	254.851	283.935	75.7902	80.8522	92.2928	28.2107	25.9256	27.6839
AT2G40640	PUB63	Light_Down	11.0497	10.1144	11.0362	4.79222	4.46751	5.38323	6.17122	6.18775	6.07833
AT2G40670	ARR16	Light_Up	3.79869	3.48007	4.03222	21.1337	20.1362	21.8766	29.9547	30.2486	27.2244
AT2G40890	CYP98A3	Light_Up	21.2785	20.1985	21.1029	51.1952	48.5044	46.2733	35.7841	45.916	45.2219
AT2G40900	NA	Light_Up	1.92531	1.77681	1.77434	12.9182	12.6418	13.531	11.59	12.9822	10.8563
AT2G40940	ERS1	Light_Down	76.5864	77.9164	77.3291	23.6191	24.5379	24.3677	42.5886	39.8989	39.8549
AT2G40970	MYBC1	Light_Down	20.3974	20.6952	20.0421	7.91873	8.13605	8.40778	14.1401	16.29	16.1892
AT2G41040	NA	Light_Up	3.53111	3.73693	3.55389	14.7833	14.0417	13.7906	18.2061	16.29	18.2483
AT2G41050	NA	Light_Up	6.91682	7.21904	6.83337	19.7322	19.6173	18.6984	20.3494	23.2421	21.3156
AT2G41070	DPBF4	Light_Down	10.3772	10.0353	10.0928	3.31444	3.29444	2.98546	3.15582	3.12039	2.89247
AT2G41120	NA	Light_Up	0.801111	0.783856	0.705556	15.8778	14.8863	15.6918	12.6363	13.4664	14.752
AT2G41190	NA	Light_Down	28.4089	28.5788	31.7658	7.09659	7.93172	6.71	67.6946	73.5988	56.8711
AT2G41200	NA	Light_Down	8.92549	9.10679	10.302	4.30444	4.40274	4.24763	5.44222	6.32605	6.25556
AT2G41290	SSL2	Light_Up	0.898889	1.11833	1.53863	6.27001	6.58611	5.70672	3.6128	4.44241	5.26982
AT2G41312	NA	Light_Up	3.00111	2.40275	2.48222	10.4167	9.60025	10.3856	12.0416	14.2759	14.0028
AT2G41330	NA	Light_Up	3.84995	3.7766	4.04222	11.3136	11.3739	11.7658	12.8316	10.3328	10.7886
AT2G41340	NRPD5B	Light_Down	35.6602	37.767	37.9075	13.3267	12.3189	10.1133	14.0196	12.5129	12.5088
AT2G41560	ACA4	Light_Down	99.1192	101.139	98.6278	42.5683	44.3283	41.9823	25.4667	22.7344	25.2011
AT2G41680	NTRC	Light_Up	92.2307	92.1069	88.5813	212.346	222.077	225.827	204.226	206.936	218.941
AT2G41710	NA	Light_Down	13.2656	14.3758	14.6489	6.18889	5.74604	6.02565	5.19179	5.3934	5.65228
AT2G41760	NA	Light_Down	48.5804	49.0364	43.3381	11.5627	12.3312	12.2073	18.1684	17.0333	14.8882
AT2G41950	NA	Light_Up	18.1599	18.1884	18.2311	38.1682	36.0921	38.5332	29.5747	31.3484	34.7623
AT2G41990	NA	Light_Up	4.24889	4.27237	4.51833	14.7922	16.6156	14.8882	2.94444	2.68787	3.05665
AT2G42010	PLDBETA1	Light_Down	77.5832	80.8522	77.833	15.6883	15.4338	15.2083	17.2588	16.8136	17.8734
AT2G42190	NA	Light_Up	60.1659	58.5034	57.4297	150.87	149.121	156.89	200.482	172.822	152.854
AT2G42200	SPL9	Light_Up	0.923392	0.914413	0.783333	6.28293	6.48569	5.9168	5.27889	6.89056	6.92835
AT2G42330	STIPL2	Light_Down	9.46278	9.64827	8.51614	4.03041	3.95643	4.41502	5.02333	5.25274	5.10611
AT2G42380	BZIP34	Light_Up	14.5073	15.0767	14.4717	36.2207	34.9668	34.1247	23.1022	21.4844	23.4857
AT2G42490	NA	Light_Up	42.5086	42.6702	44.1585	93.5338	90.5969	90.8021	81.2666	78.7857	76.1663
AT2G42600	PPC2	Light_Up	66.1626	66.4875	66.248	283.935	297.74	269.754	183.624	179.962	193.425
AT2G42770	NA	Light_Up	15.5968	16.0624	15.3067	51.1604	50.1444	49.9705	40.4785	38.9615	42.4818
AT2G42780	NA	Light_Down	38.4776	38.631	38.8677	17.2856	18.2967	17.9943	18.4122	19.5827	18.3095
AT2G42790	CSY3	Light_Down	37.978	37.3033	37.2466	9.34	9.71396	9.62491	22.0673	23.9279	21.9389
AT2G42800	AtRLP29	Light_Down	6.23585	6.07883	7.05611	2.02109	2.68605	2.16873	2.07	2.13248	2.18333
AT2G42870	PAR1	Light_Down	64.5949	62.4691	66.1626	12.7183	12.7783	13.6161	12.1311	5.91778	5.97778
AT2G42890	ML2	Light_Down	17.0144	18.6715	19.2083	4.43056	4.94923	4.69606	6.4647	6.0069	5.66281
AT2G42920	PCMP-E75	Light_Down	14.7963	14.2922	12.6033	6.32895	6.48569	6.18882	6.07889	5.439	5.589
AT2G42975	NA	Light_Up	10.2905	9.77333	10.0506	32.2583	30.4845	31.7833	37.0765	39.6131	39.6194
AT2G42990	NA	Light_Down	13.5223	13.7823	14.7005	3.47904	3.68889	3.37333	4.05938	4.09228	3.99781
AT2G43010	PIF4	Light_Up	12.2539	12.3486	14.6348	88.515	89.1769	92.9845	103.478	103.478	93.666
AT2G43110	NA	Light_Up	6.8691	7.19049	6.51989	16.1778	15.3318	16.0548	9.65333	13.0578	12.6827
AT2G43235	NA	Light_Up	9.87802	9.99944	9.45444	29.3654	29.7784	29.7647	22.7948	23.2616	25.0465
AT2G43340	NA	Light_Up	34.168	29.7742	32.7878	77.2333	61.8953	78.7857	77.8476	71.7643	66.9092
AT2G43350	GPX3	Light_Down	25.6182	26.1619	27.8911	12.1642	12.4278	10.9922	14.4689	15.3279	13.8745
AT2G43370	SNRNP35	Light_Down	7.76278	7.58056	7.8456	3.57241	3.81667	3.24529	3.98611	3.9916	3.99781
AT2G43400	ETFQO	Light_Down	20.6417	21.9399	22.1246	7.93003	8.50149	9.22134	8.79357	8.92444	9.33975
AT2G43445	NA	Light_Down	8.47577	7.76111	7.835	2.90099	3.54111	2.4542	1.19333	1.65729	1.83657
AT2G43530	ATTI3	Light_Up	15.7887	16.0169	16.6356	32.7082	33.8878	36.2125	43.706	42.379	46.8123
AT2G43535	ATTI4	Light_Up	8.33994	5.78506	8.25937	26.2989	29.7177	32.8856	16.4543	18.8723	18.9922
AT2G43550	ATTI6	Light_Up	1.62	1.39833	1.63	28.7417	31.0528	30.5094	22.5888	28.2603	34.3606
AT2G43680	IQD14	Light_Down	115.443	116.819	119.45	51.0435	49.8021	49.6521	61.3875	53.5818	54.3963
AT2G43750	OASB	Light_Down	148.398	147.213	144.021	57.6737	59.426	61.5962	67.6225	66.9523	70.2672
AT2G43800	FH2	Light_Up	3.86608	3.67909	3.69095	11.1305	11.8434	12.2289	9.37222	11.8233	12.8122
AT2G43910	HOL1	Light_Up	218.402	231.003	217.196	644.764	651.821	613.273	523.719	527.733	513.135
AT2G43970	LARP6B	Light_Down	297.74	300.339	316.625	64.3071	64.7174	64.2263	73.5663	68.0464	65.2847
AT2G44080	ARL	Light_Down	122.922	127.462	122.273	5.97394	7.19	6.02565	31.3344	46.149	42.6297
AT2G44180	MAP2A	Light_Down	25.015	25.4932	25.02	11.3856	12.5558	11.575	11.3044	13.6267	12.3556
AT2G44230	NA	Light_Up	8.92	8.76889	10.015	46.99	48.3219	47.921	36.8286	36.5706	39.8549
AT2G44280	NA	Light_Up	19.0784	20.4513	18.3783	49.2933	48.9605	46.6895	57.289	49.5795	44.1144
AT2G44290	YLS3	Light_Up	5.97778	7.03802	6.07111	24.5795	24.9815	25.3666	42.4013	31.8987	35.178
AT2G44500	NA	Light_Down	33.6346	33.1595	32.9296	13.8419	12.2963	11.9858	9.79994	7.08549	7.19
AT2G44570	AtGH9B12	Light_Down	7.01212	7.022	6.49098	0.520032	0.613333	0.507778	1.55551	1.83278	1.86356
AT2G44580	NA	Light_Up	3.58556	3.19173	3.21889	7.36316	7.3833	7.39667	3.98611	5.78407	5.22938
AT2G44670	NA	Light_Up	38.2392	36.2086	35.381	132.724	141.962	133.538	141.081	151.55	116.819
AT2G44690	ARAC9	Light_Up	1.85333	2.06444	2.14444	8.88556	9.21945	8.73675	5.08556	5.57642	7.04765
AT2G44790	UCC2	Light_Down	74.8355	74.8355	71.2935	25.1629	24.7269	23.5071	20.6722	23.7738	17.2244
AT2G44910	ATHB-4	Light_Down	13.5775	12.3095	13.0409	3.27	3.03556	3.27556	4.65272	3.96777	4.30683
AT2G44940	ERF034	Light_Up	9.81909	9.43611	10.3641	21.8342	22.3676	19.9764	27.0194	28.0756	25.3445
AT2G45050	GATA2	Light_Down	50.7802	46.6263	47.5676	11.9255	11.4209	11.2944	11.9488	12.2621	12.7013
AT2G45080	CYCU2-1	Light_Up	0.735562	1.08	0.772802	6.91394	7.40944	7.29728	4.49389	4.51556	4.23944
AT2G45180	NA	Light_Up	1022.18	1099.12	1156.6	2483.78	2285.34	2328.78	1940.2	1628.44	1549.01
AT2G45250	NA	Light_Down	34.5612	34.6406	34.3162	16.6744	17.8146	16.2755	18.694	18.6144	17.4493
AT2G45300	NA	Light_Up	26.6835	28.5582	27.9751	56.9389	56.8794	54.2555	41.3192	47.0147	47.7144
AT2G45380	NA	Light_Down	43.0043	42.7951	38.2967	16.5705	17.2618	17.8228	31.2145	31.3014	27.0721
AT2G45560	CYP76C1	Light_Up	11.4858	12.0509	12.2112	25.9695	26.1879	27.2485	24.3057	25.2862	28.9255
AT2G45600	CXE8	Light_Down	17.2188	17.611	18.6561	9.1449	8.80413	8.60051	13.069	14.9334	16.505
AT2G45620	NA	Light_Down	48.1894	48.2974	50.2063	19.7957	20.2233	20.6533	20.5956	21.0314	20.6784
AT2G46000	NA	Light_Down	16.1158	15.0517	16.0093	7.2731	6.8172	7.19438	7.94609	8.18736	7.08778
AT2G46100	NA	Light_Up	6.23585	5.73831	6.87289	19.1142	18.1406	20.1443	26.6856	24.8837	27.7983
AT2G46140	NA	Light_Down	11.1723	10.7362	12.3629	1.18564	1.34944	1.16716	1.45728	1.08713	0.955556
AT2G46192	NA	Light_Up	2.83382	2.73783	2.22359	6.25476	5.55	6.58728	3.88	4.03222	3.80719
AT2G46260	NA	Light_Down	57.5221	58.9839	56.8628	17.3633	17.4169	16.2142	17.5605	18.8052	19.2517
AT2G46270	GBF3	Light_Down	29.3339	27.9997	30.1379	10.2081	10.1178	11.3327	29.6498	41.3192	37.4499
AT2G46340	SPA1	Light_Up	19.3326	19.7135	18.9668	70.3712	71.7428	70.8112	78.7857	74.9521	78.5388
AT2G46420	NA	Light_Up	18.3674	17.6487	17.6527	49.5511	48.091	46.026	45.0454	52.2381	49.907
AT2G46450	CNGC12	Light_Up	5.33333	5.40395	5.05444	28.7042	28.7928	30.5572	27.7311	23.1958	22.6678
AT2G46490	NA	Light_Down	39.5126	36.9406	40.5051	16.5705	15.5106	17.057	17.2917	15.3279	14.044
AT2G46535	NA	Light_Up	3.22478	3.48007	3.35879	7.40944	7.65018	6.99889	5.65132	6.90667	6.58728
AT2G46620	NA	Light_Down	9.60945	8.87889	9.74839	2.42111	2.55456	2.68	3.43778	2.76889	2.76889
AT2G46660	CYP78A6	Light_Down	7.62597	8.16199	7.835	1.88275	1.70009	1.83333	0.826667	1.02529	0.987222
AT2G46735	NA	Light_Up	7.09333	6.8531	7.71844	15.2206	14.6578	17.0974	16.3439	16.5511	17.322
AT2G46790	APRR9	Light_Up	0.168889	0.158889	0.162222	9.83529	7.70444	9.82485	23.8556	23.5215	24.6099
AT2G46900	NA	Light_Down	30.2486	31.0255	30.59	11.5254	11.6239	11.5487	11.3044	11.2339	11.2155
AT2G46970	PIL1	Light_Down	45.0612	45.6448	43.4813	2.5523	2.92167	2.86693	2.03	2.33444	1.87394
AT2G46990	IAA20	Light_Down	104.004	101.808	105.664	6.21111	5.44167	5.6367	8.96679	11.7444	9.87111
AT2G47000	ABCB4	Light_Down	60.0175	65.4808	68.6878	4.39944	5.30556	4.29944	7.92167	7.52672	8.21968
AT2G47180	GOLS1	Light_Down	6.02272	5.69162	6.44333	2.00996	1.94833	1.8631	4.01884	4.24	4.13893
AT2G47270	UPB1	Light_Down	6.09716	5.61389	7.04277	0.178889	0.0477778	0.212222	0.867778	0.933333	0.88
AT2G47420	NA	Light_Down	38.9944	38.7439	40.3256	17.9424	17.2394	17.5077	12.7858	13.3005	13.8639
AT2G47450	CAO	Light_Up	151.068	146.383	144.231	316.625	314.396	318.891	363.088	324.266	325.115
AT2G47490	NDT1	Light_Up	15.1784	14.7783	15.1667	61.56	59.3925	57.3311	49.865	49.1231	48.5411
AT2G47600	MHX	Light_Down	21.4188	22.5156	22.6661	10.921	10.8518	10.8009	17.3588	17.5979	17.6167
AT2G47650	UXS4	Light_Down	40.6434	40.4338	44.1256	19.505	19.5377	17.7832	21.4965	21.1138	22.9355
AT2G47750	GH3.9	Light_Up	0.608812	0.623827	0.611111	13.482	13.3656	14.8759	11.5499	11.3578	14.9412
AT2G47780	NA	Light_Down	350.869	339.223	381.744	21.7616	20.6533	16.8955	99.2939	173.319	161.936
AT2G47880	GRXC13	Light_Up	0.288889	0.205556	0.181111	20.1669	22.8911	24.5321	7.27627	5.66556	6.28293
AT2G48020	NA	Light_Up	7.01212	6.66395	7.34395	23.9206	23.91	24.1728	49.907	34.6636	42.1161
AT2G48030	NA	Light_Up	5.43556	5.27548	4.86	11.7633	12.5689	12.3375	11.3186	10.5917	9.20794
AT3G01060	NA	Light_Up	15.6497	16.7739	16.6201	68.3085	67.9193	70.3333	41.2649	39.4757	47.1089
AT3G01140	MYB106	Light_Up	0.542222	0.637778	0.485556	9.69026	9.17177	10.2478	14.2478	17.2461	19.0156
AT3G01210	NA	Light_Up	8.37173	8.62894	7.95118	18.8637	17.43	18.7805	22.448	23.9811	24.2489
AT3G01220	ATHB-20	Light_Down	22.1723	21.442	20.7785	3.17877	3.33491	2.79768	2.86137	3.13889	2.59389
AT3G01310	NA	Light_Down	27.9751	28.9803	28.1085	9.37497	10.2079	9.67132	11.0127	12.7956	13.3955
AT3G01440	PNSL3	Light_Up	22.3059	21.0565	20.9939	73.3908	72.0756	74.855	56.0493	70.2569	75.3877
AT3G01450	NA	Light_Down	5.76556	5.62446	5.76889	2.24889	2.44357	2.36778	3.03423	2.80889	2.58222
AT3G01480	CYP38	Light_Up	130.996	133.73	127.334	262.225	259.985	278.368	244.923	247.372	265.977
AT3G01500	BCA1	Light_Up	923.272	940.745	962.494	2302.08	2328.78	2302.08	1692.75	1737.32	2014.93
AT3G01516	NA	Light_Down	6.56184	6.22778	6.4558	0.233593	0.135346	0.126667	0.0966667	0.204568	0.104444
AT3G01520	NA	Light_Down	90.2987	89.9306	92.6915	39.524	36.756	40.5342	46.5768	49.7675	48.2095
AT3G01550	PPT2	Light_Up	0.261111	0.213601	0.36419	7.2731	7.39637	7.93102	4.37333	4.38166	4.90497
AT3G01770	GTE11	Light_Down	53.9183	55.2485	55.5806	10.6234	10.755	10.89	10.1933	10.9462	11.8014
AT3G01810	NA	Light_Up	12.5908	13.4342	13.0921	27.5609	28.1343	28.0531	26.4751	26.1897	28.2137
AT3G01890	NA	Light_Down	10.2055	10.8847	10.28	5.02395	5.58111	4.69606	5.78106	4.94611	5.38222
AT3G02040	GDPD1	Light_Down	10.5694	10.3471	10.9311	0.795474	1.09279	1.24582	0.802345	0.811994	1.07542
AT3G02170	LNG2	Light_Down	65.1353	65.4343	64.7786	25.8926	27.7027	26.1204	25.8136	23.1633	24.0008
AT3G02250	NA	Light_Up	24.0563	24.0021	24.8454	48.5252	51.1379	49.8555	43.9273	38.6888	36.0624
AT3G02370	NA	Light_Down	8.97561	9.1694	8.6934	2.87889	2.78654	2.40359	3.13889	2.62556	2.64444
AT3G02380	COL2	Light_Up	23.2272	23.3706	24.4074	94.5006	94.9295	105.49	113.041	117.837	130.631
AT3G02500	NA	Light_Up	3.11734	3.20167	2.8051	8.24081	7.77328	9.28656	12.8411	12.5879	11.7783
AT3G02510	NA	Light_Up	8.53222	8.99556	8.45024	17.2588	17.9683	17.9943	25.4494	25.2242	23.2851
AT3G02570	PMI1	Light_Up	42.6955	39.0403	40.7235	118.469	120.384	124.469	100.533	98.2114	95.74
AT3G02700	NA	Light_Down	84.5206	86.1048	81.6089	32.4136	30.7759	31.6914	29.0436	30.8752	31.126
AT3G02730	TRXF1	Light_Up	75.0348	75.8561	76.9228	247.372	252.051	248.002	276.672	294.017	312.364
AT3G02830	ZFN1	Light_Up	34.5985	33.9351	32.1373	158.689	153.199	154.565	178.619	193.731	189.712
AT3G02860	NA	Light_Up	10.1571	9.76328	10.015	21.3031	20.3494	21.0208	17.9156	18.6583	17.3882
AT3G02870	VTC4	Light_Up	18.8124	18.5739	18.5333	117.369	116.142	117.837	160.149	154.323	171.271
AT3G02875	ILR1	Light_Down	7.70165	7.35949	8.31451	1.59541	1.58333	1.79943	2.53289	2.43948	2.57134
AT3G02910	NA	Light_Up	2.99324	2.74778	2.87889	38.7616	35.7981	36.1531	39.2207	31.547	29.16
AT3G02990	HSFA1E	Light_Down	7.37	7.22668	7.06549	2.52222	2.98778	2.58243	4.21117	4.47568	4.1
AT3G03170	NA	Light_Down	13.2894	10.8847	12.5756	1.33444	1.70009	1.16716	7.95162	11.1756	9.28111
AT3G03180	NA	Light_Down	13.9372	13.9502	15.3806	5.66556	6.28321	4.96114	6.14338	5.32447	6.08774
AT3G03270	NA	Light_Up	14.0267	13.1133	13.1853	38.9562	39.1083	37.0395	59.0353	60.0175	52.599
AT3G03380	DEGP7	Light_Down	58.5361	60.6841	59.1867	27.1683	28.0446	26.8472	28.6136	27.0873	28.8124
AT3G03450	RGL2	Light_Up	2.36	2.24395	2.63099	6.35894	5.63674	5.9336	5.76956	5.83445	6.46129
AT3G03770	NA	Light_Up	6.20449	6.56938	5.97778	57.7912	56.3569	54.7414	38.9944	42.8641	47.4344
AT3G03776	NA	Light_Up	2.89553	2.75641	2.36778	5.76545	5.66556	5.47444	3.99677	4.05001	4.63839
AT3G03780	MS2	Light_Up	31.0929	30.8177	34.1544	122.142	122.032	103.478	83.0317	93.0344	104.13
AT3G03830	NA	Light_Down	9.22319	8.39704	9.45444	3.28385	3.16746	2.14444	1.63444	1.32427	1.97106
AT3G03840	NA	Light_Down	6.60226	7.34698	7.82395	2.96444	3.16746	2.4542	1.77206	1.92778	2.32471
AT3G03850	NA	Light_Down	8.46725	9.68224	9.96556	4.23778	3.94056	2.86693	1.96168	2.04056	2.72638
AT3G04030	NA	Light_Up	4.66944	4.50778	4.61343	8.66422	9.85375	9.60333	13.1945	13.9022	14.7414
AT3G04140	NA	Light_Up	5.27333	5.01836	5.43815	18.9235	18.218	20.0499	17.8662	15.9486	17.4844
AT3G04160	SNRNP48	Light_Down	6.03221	6.06167	5.63547	2.85	2.86064	2.86693	3.62611	3.77025	3.36752
AT3G04184	NA	Light_Down	10.3702	10.4012	7.52889	0.591111	1.48276	0.996667	1.55551	1.98722	1.10222
AT3G04290	LTL1	Light_Up	82.064	81.2666	85.9976	326.876	341.759	314.396	320.658	351.718	353.786
AT3G04650	NA	Light_Up	11.86	11.6211	11.2022	33.3233	32.4955	33.6114	18.0415	19.7989	20.7341
AT3G04770	RPSAB	Light_Up	2.59506	2.70383	2.41223	9.02468	8.19548	7.78016	4.44371	4.74283	5.66281
AT3G04790	RPI3	Light_Up	47.7798	49.3814	46.6517	144.598	143.662	146.088	109.949	112.777	128.524
AT3G04860	NA	Light_Down	12.7591	12.2083	13.2525	4.78488	4.72248	4.63839	6.16108	5.67536	5.15944
AT3G05020	ACP1	Light_Down	130.341	131.129	132.872	38.0971	36.5022	36.8054	65.4929	62.7701	53.3428
AT3G05150	NA	Light_Down	30.8543	30.7606	30.7422	6.05944	6.55307	4.87722	5.00951	4.08171	3.15667
AT3G05165	NA	Light_Up	31.0063	33.1495	31.5145	66.2401	68.1953	62.553	77.3291	70.7711	64.8561
AT3G05180	NA	Light_Up	20.3289	19.9577	21.3227	59.8739	58.6231	60.2412	70.6958	73.7037	72.7306
AT3G05200	ATL6	Light_Down	7.85337	7.10645	7.912	3.57241	3.66428	3.63844	3.62611	4.16205	4.42351
AT3G05400	SUGTL5	Light_Up	4.63839	4.42827	4.62566	17.62	17.6755	17.6211	32.5579	29.3896	29.219
AT3G05600	NA	Light_Up	17.7422	17.2801	16.8899	61.7198	61.831	61.5334	41.5274	62.8258	61.4093
AT3G05625	NA	Light_Up	13.2656	13.7823	13.1289	27.1541	26.5084	27.0856	21.4444	24.912	25.4362
AT3G05730	NA	Light_Up	104.485	117.978	105.799	206.716	231.003	238.367	131.644	90.1243	119.66
AT3G05800	BHLH150	Light_Up	8.10222	7.74875	8.42988	34.1247	32.7016	35.6167	43.7528	37.7163	34.4314
AT3G05880	RCI2A	Light_Down	335.912	313.302	349.599	115.978	105.799	113.459	207.643	252.051	220.108
AT3G05890	RCI2B	Light_Down	425.855	438.23	434.552	55.2785	51.1379	50.1932	127.902	95.0055	68.5484
AT3G05920	NA	Light_Down	15.0234	18.1733	14.1769	4.3555	4.36889	4.24763	3.60205	5.20194	4.16468
AT3G05932	NA	Light_Up	5.64111	5.82894	4.83778	15.2206	15.3211	16.6004	12.6363	13.2113	12.7178
AT3G05935	NA	Light_Up	7.78333	6.99889	6.77663	16.5483	17.0298	15.4318	13.5628	14.3633	13.1133
AT3G06070	NA	Light_Up	91.6573	84.9044	83.5004	224.361	220.108	248.653	103.394	77.3576	87.9543
AT3G06080	TBL10	Light_Up	19.7795	19.4027	19.7615	46.9713	45.0073	46.5325	36.4744	31.941	34.6344
AT3G06120	MUTE	Light_Up	2.37111	3.02444	2.67582	7.39678	6.21004	6.65122	6.01418	6.41778	5.71062
AT3G06125	NA	Light_Up	4.22027	3.90224	5.33481	14.5761	12.6484	14.6806	19.8389	18.8854	17.5661
AT3G06210	NA	Light_Down	8.63278	8.66383	8.49747	4.28315	4.17818	4.33307	5.8991	5.38002	5.24222
AT3G06300	P4H2	Light_Down	14.6153	16.0452	16.8583	6.70667	6.74238	6.18882	6.15095	5.7438	6.23556
AT3G06430	EMB2750	Light_Down	57.3002	57.6888	57.6737	18.4059	18.5757	18.0323	11.7182	13.3955	14.6555
AT3G06470	NA	Light_Up	20.6886	20.5422	20.6113	43.9273	40.5342	41.2236	41.3051	33.9856	36.3073
AT3G06510	SFR2	Light_Up	27.3391	27.2097	26.7642	63.1397	65.3258	64.3071	99.9393	90.0092	91.4332
AT3G06740	GATA15	Light_Up	13.7218	13.9938	14.5439	29.4783	27.1266	30.3178	20.5701	17.5317	18.2483
AT3G06750	NA	Light_Up	37.4422	36.4828	38.3276	107.221	102.692	112.064	74.2137	64.3964	71.3506
AT3G06778	NA	Light_Up	9.28904	8.67444	7.62597	17.0678	16.9379	18.9212	12.3706	11.6539	12.744
AT3G06810	IBR3	Light_Down	33.2032	34.5281	33.1407	15.9756	16.5278	15.3356	22.4009	20.8712	21.0386
AT3G06860	MFP2	Light_Down	71.0946	66.2196	70.5613	22.8178	22.7344	21.2686	38.4776	38.0971	34.0558
AT3G06868	NA	Light_Up	9.20395	9.85293	10.2894	27.7294	28.429	26.5033	18.8409	15.4223	15.4879
AT3G06880	NA	Light_Up	13.8	13.8344	13.7172	67.7886	70.5919	69.8367	62.0877	63.6853	65.522
AT3G07010	NA	Light_Down	91.2361	86.9507	94.6516	40.5934	41.4864	43.7695	38.9139	26.1499	24.4607
AT3G07090	NA	Light_Up	40.9682	42.3541	42.1161	85.4951	86.3822	80.528	107.501	97.1742	75.7902
AT3G07273	NA	Light_Down	20.4238	20.065	15.8388	8.30177	6.21004	6.16108	9.20155	9.60945	8.23667
AT3G07274	NA	Light_Down	18.5849	18.4395	15.4223	8.41142	7.40944	8.11444	7.85222	10.9235	8.72131
AT3G07280	NA	Light_Down	9.08248	8.77644	8.33986	3.34359	3.62556	3.42395	4.27205	4.89778	4.62778
AT3G07340	BHLH62	Light_Down	6.86053	6.99027	6.81178	2.93384	3.21722	3.38127	2.74784	2.59788	3.01556
AT3G07350	NA	Light_Down	15.2644	14.7116	14.5073	4.62111	5.08366	6.04154	11.175	12.8042	11.5316
AT3G07360	PUB9	Light_Up	13.6139	13.6406	13.3589	45.583	45.5118	44.5935	62.14	66.4227	63.1096
AT3G07525	ATG10	Light_Down	7.60694	7.83551	7.32831	3.93553	3.84003	3.53385	4.65272	4.57033	4.07118
AT3G07560	PEX13	Light_Down	149.529	144.598	149.987	68.5725	69.9864	63.819	81.3098	78.6812	73.3532
AT3G07580	NA	Light_Down	9.34	9.96885	8.81372	4.46776	4.20445	3.78	3.66463	3.29556	3.88272
AT3G07650	COL9	Light_Down	21.8167	19.4489	18.986	3.74889	3.7705	4.13111	3.79056	3.16879	4.12568
AT3G07700	NA	Light_Up	12.7095	13.0444	12.2939	36.9642	37.6927	32.6073	43.98	36.9244	40.4218
AT3G07990	SCPL27	Light_Down	22.6817	22.8804	24.4367	10.3124	10.2261	9.57722	9.32333	8.42222	8.10222
AT3G08030	NA	Light_Down	453.595	441.617	504.514	154.95	152.61	144.598	156.232	123.624	136.067
AT3G08600	NA	Light_Up	15.5564	15.5488	16.8471	52.8166	50.7859	52.2618	46.6944	40.7682	43.8489
AT3G08620	NA	Light_Up	5.23669	5.17728	5.14131	10.8055	10.9833	10.2816	8.66207	10.8933	10.2517
AT3G08730	ATPK1	Light_Up	66.2572	65.4079	64.8444	174.604	165.263	170.423	173.089	170.573	175.904
AT3G09070	NA	Light_Up	3.84995	3.99444	3.63369	8.56197	9.04508	9.13333	8.87685	8.00722	7.82395
AT3G09260	BGLU23	Light_Down	3872.94	3872.94	4235.53	1129.75	1156.6	1138.57	715.137	749.326	756.096
AT3G09390	MT2A	Light_Down	341.759	318.049	345.795	128.642	122.273	123.491	312.364	394.034	343.58
AT3G09440	HSP70-3	Light_Up	95.9281	97.3336	108.665	271.95	276.096	253.288	457.764	366.28	318.891
AT3G09470	NA	Light_Down	19.6289	20.1001	20.7785	9.27222	9.08011	9.30276	10.0203	9.77423	10.4345
AT3G09760	NA	Light_Down	13.5628	14.3317	14.3172	6.40889	6.67427	6.55106	7.88105	6.21	7.06426
AT3G10020	NA	Light_Down	69.6393	66.8324	74.488	29.6407	32.1223	30.9372	40.2591	62.553	63.3627
AT3G10050	OMR1	Light_Up	7.98234	8.18654	8.01275	40.3167	37.4579	36.0774	17.5093	21.3279	24.2163
AT3G10060	FKBP16-4	Light_Up	41.8586	42.785	39.9272	115.532	115.822	122.255	99.3897	104.004	111.27
AT3G10120	NA	Light_Down	24.6005	26.5799	26.2234	7.73556	8.1678	8.49228	8.53201	9.59645	8.82388
AT3G10160	FPGS2	Light_Up	40.1122	38.9726	35.7444	80.996	82.4244	79.2763	63.539	66.1833	71.0164
AT3G10290	NA	Light_Down	14.9289	14.9744	15.4967	2.1547	2.185	2.07136	2.9122	2.30869	2.64444
AT3G10520	AHB2	Light_Up	17.4012	16.685	19.1142	119.571	120.024	113.161	65.3811	55.9544	57.7052
AT3G10610	RPS17C	Light_Up	32.9866	34.3162	31.4098	85.4091	81.9241	76.6188	45.4188	54.8246	57.9283
AT3G10660	CPK2	Light_Down	9.16781	8.84095	9.23611	3.92308	4.24056	3.88556	4.61027	4.29892	3.86889
AT3G10740	ASD1	Light_Down	138.462	150.097	142.111	60.6337	64.2852	68.176	61.5236	61.3748	67.4663
AT3G10840	NA	Light_Up	14.0995	14.1842	14.1769	35.8015	36.4603	33.9986	40.0433	40.3133	40.96
AT3G10850	GLX2-2	Light_Down	130.771	130.996	131.769	60.6337	64.0726	65.964	74.5123	76.2186	78.6339
AT3G10985	SAG20	Light_Down	424.139	414.458	422.138	67.3681	66.1741	71.839	79.4551	72.8907	69.9375
AT3G11090	LBD21	Light_Up	14.458	15.0517	14.9902	40.6851	43.5058	43.0711	41.9392	40.8145	45.102
AT3G11100	NA	Light_Down	38.0156	34.8983	36.3532	13.0786	12.5842	13.8645	12.2928	12.84	12.4196
AT3G11340	NA	Light_Up	1.12778	0.341111	0.543333	13.0399	12.2278	12.0317	7.6285	6.71894	3.99781
AT3G11410	PP2CA	Light_Up	8.28328	7.15837	8.51614	28.2865	29.1778	26.7491	112.929	119.786	99.2939
AT3G11450	NA	Light_Down	52.4307	54.2874	55.1094	20.8197	21.3871	21.1688	18.1684	18.5484	19.3377
AT3G11580	ARF32	Light_Down	8.48667	8.91556	9.00448	3.56438	3.74889	4.1044	8.2601	9.47389	10.1156
AT3G11600	NA	Light_Down	36.7709	36.6211	36.5822	16.7089	16.061	18.4278	11.922	12.852	11.8804
AT3G11720	NA	Light_Up	4.49199	4.51556	4.30893	12.6772	13.2106	12.3856	10.0743	10.572	10.6752
AT3G11900	ANT1	Light_Up	8.48667	9.17316	8.95056	37.3912	36.4114	37.1927	42.7951	34.4033	36.3073
AT3G11930	NA	Light_Down	53.1417	58.637	56.56	23.1176	24.3722	23.2851	35.4551	30.4656	32.7051
AT3G12110	ACT11	Light_Up	30.9475	32.6756	30.9372	166.906	157.511	150.87	91.1549	83.6784	86.8395
AT3G12120	FAD2	Light_Down	744.83	761.591	744.83	188.414	188.414	175.904	261.82	257.621	276.096
AT3G12203	SCPL17	Light_Down	6.25778	5.76556	6.15095	1.77989	1.95877	1.74307	1.27889	2.0187	2.1547
AT3G12320	T2E22.34	Light_Up	9.28904	10.1505	11.7997	29.1814	29.0007	30.6896	30.81	28.6353	29.8381
AT3G12490	CYS6	Light_Down	61.2127	61.3748	60.5165	29.2639	28.9803	27.3491	41.3448	46.0462	43.037
AT3G12580	MED37C	Light_Up	21.6856	20.6522	28.9098	66.7142	62.0059	59.076	212.819	147.875	119.45
AT3G12610	DRT100	Light_Down	506.684	496.328	543.913	127.462	126.958	119.362	143.347	109.297	101.629
AT3G12700	NA	Light_Up	2.06672	2.15444	2.43495	13.8822	15.5232	15.1586	8.59397	9.32444	11.8014
AT3G12710	NA	Light_Down	80.2816	78.1644	74.9386	16.6928	16.8822	16.8787	22.7065	21.7983	17.0883
AT3G12760	NA	Light_Down	70.4993	71.5954	71.5954	32.8123	33.9306	31.7833	38.5907	35.9381	38.26
AT3G12820	AtMYB10	Light_Down	80.0169	78.5835	73.5988	2.69438	3.33491	2.33333	2.78444	3.26222	3.18833
AT3G12830	SAUR72	Light_Up	2.61662	1.55868	2.30556	5.73	5.009	5.43556	7.33773	6.61016	5.49235
AT3G12915	NA	Light_Down	16.8456	16.3709	12.7047	5.76545	5.93278	6.20006	7.08914	6.69116	6.54257
AT3G12920	BRG3	Light_Down	48.8351	50.4419	48.3618	21.784	24.2595	22.4088	27.3805	28.9485	28.15
AT3G13000	NA	Light_Up	10.0734	9.28904	9.22097	39.91	40.4982	42.6351	21.8477	17.9576	20.8309
AT3G13061	NA	Light_Up	1.73444	1.66871	1.86137	7.15198	6.85804	8.49228	6.85804	5.82011	6.33991
AT3G13110	SAT3	Light_Up	12.8309	12.6444	13.3395	29.0378	27.5117	27.5711	25.2968	21.3509	22.4088
AT3G13275	NA	Light_Up	3.75883	3.34054	3.69095	8.05389	6.42911	7.71426	9.83111	8.59667	9.13333
AT3G13450	DIN4	Light_Down	46.4785	47.6004	42.5608	20.7654	20.2553	23.4587	17.7334	20.2145	21.1855
AT3G13620	NA	Light_Up	5.5494	5.91112	5.81833	14.2836	14.6101	14.6379	22.5134	20.6992	22.423
AT3G14130	GLO4	Light_Down	6.65	6.89127	6.65085	3.09829	3.11228	3.52169	3.92534	4.8731	3.98976
AT3G14200	NA	Light_Up	9.539	9.72556	10.3972	32.2369	26.1879	28.3564	56.9279	39.1138	28.5217
AT3G14205	SAC2	Light_Up	17.0605	16.7965	16.1863	37.8751	38.26	36.5596	35.1659	30.9323	30.5868
AT3G14220	NA	Light_Down	63.1675	64.1282	70.9739	25.5043	25.1292	26.6767	28.65	26.7617	27.7776
AT3G14230	RAP2-2	Light_Down	145.19	148.398	146.029	68.9218	70.0882	67.55	72.6598	63.2028	53.5058
AT3G14270	FAB1B	Light_Up	10.43	10.1869	10.6817	23.3162	24.0756	24.2506	26.4433	22.9739	22.9767
AT3G14370	WAG2	Light_Down	11.2144	10.2878	12.1289	3.42655	3.98667	2.17471	2.61662	3.54353	3.29005
AT3G14420	GLO1	Light_Up	431.026	431.026	427.285	1191.36	1177.74	1191.36	1121.22	1156.6	1216.03
AT3G14430	NA	Light_Down	18.7011	19.527	20.8321	9.48955	9.42836	8.52722	10.0967	10.5478	9.98804
AT3G14650	CYP72A11	Light_Up	35.2061	35.6348	35.7147	80.6042	83.7328	85.2156	84.3662	80.3397	85.0682
AT3G14760	NA	Light_Up	5.22164	4.49678	4.19794	14.261	13.6796	16.092	9.81106	10.3123	9.55885
AT3G14770	SWEET2	Light_Up	6.06167	5.53284	5.41663	54.7503	51.7934	52.9814	39.0267	29.961	32.0832
AT3G14810	MSL5	Light_Up	0.351335	0.395556	0.354444	11.6011	12.14	12.2479	10.0203	12.4856	11.9331
AT3G14990	DJ1A	Light_Down	195.12	186.435	173.567	25.99	25.4756	25.2023	39.1138	41.3407	42.4336
AT3G15060	RABA1G	Light_Up	6.84222	5.71551	5.42667	15.8618	15.5806	14.3211	13.3129	10.6347	9.92155
AT3G15290	NA	Light_Down	18.0066	17.6372	17.7885	9.5915	8.61052	8.16611	11.0667	10.4122	10.0805
AT3G15353	MT3	Light_Down	947.705	900.057	923.272	386.529	397.608	404.227	378.092	404.227	366.28
AT3G15354	SPA3	Light_Up	22.9654	21.9723	22.5678	54.3052	53.8874	54.2323	60.6643	59.3741	61.7465
AT3G15360	ATHM4	Light_Up	97.3903	91.3137	92.8997	229.795	223.625	243.371	232.939	240.618	249.235
AT3G15450	NA	Light_Down	527.733	580.625	600.619	37.2066	34.0999	45.1154	12.3957	17.9195	21.8583
AT3G15460	NA	Light_Up	3.97807	3.98778	3.64196	8.89852	8.15167	8.38448	6.08889	5.53629	5.57642
AT3G15510	ATNAC2	Light_Down	6.31555	6.83998	6.21	0.898889	1.00778	1.12778	1.14107	1.18059	1.41837
AT3G15540	IAA19	Light_Down	100.769	101.499	104.546	15.8033	17.5921	17.6333	13.6116	11.3434	9.38717
AT3G15570	NA	Light_Up	9.89333	10.1739	10.3778	40.4218	40.8	41.6991	44.9545	37.8807	37.5101
AT3G15630	NA	Light_Down	47.7927	46.8123	46.7871	3.83894	3.68889	6.00234	1.52783	2.37197	3.20389
AT3G15650	NA	Light_Up	1.09889	0.991377	1.5494	8.14167	8.73102	7.74883	16.233	15.3279	11.6617
AT3G15680	NA	Light_Up	10.1373	9.37222	8.65034	33.2521	33.1558	35.9032	28.4676	29.8022	30.2624
AT3G15810	NA	Light_Up	20.7061	20.6952	22.5116	46.5768	44.8722	44.8425	43.1287	42.0102	40.8809
AT3G15850	ADS3	Light_Up	52.5266	54.3675	52.5266	453.595	441.617	443.175	472.556	444.836	463.889
AT3G16000	MFP1	Light_Up	66.2196	66.2867	62.9771	129.503	130.177	135.671	112.292	119.362	126.259
AT3G16100	RABG3C	Light_Up	13.1589	11.951	13.8312	29.7412	28.8351	29.0857	28.5548	29.2389	29.9581
AT3G16120	NA	Light_Up	2.22283	2.15444	2.04	6.26241	6.38688	7.10833	9.20155	10.4185	12.0633
AT3G16175	NA	Light_Up	2.78389	2.48222	2.94439	8.03109	7.23333	8.092	7.69601	8.95208	8.59518
AT3G16180	NPF1.1	Light_Down	42.6609	44.3009	45.819	17.2699	18.317	15.7628	18.8907	16.7304	17.8867
AT3G16190	NA	Light_Down	58.0653	61.9474	61.56	15.2828	16.0865	14.7085	24.0356	24.2886	22.6228
AT3G16220	NA	Light_Up	3.28623	3.12268	2.94439	15.0187	14.9895	14.8344	18.4122	16.1027	16.5687
AT3G16250	PNSB3	Light_Up	51.4167	49.7097	48.0344	118.378	118.469	119.511	109.828	112.257	115.639
AT3G16350	NA	Light_Up	1.80444	1.96772	1.87331	11.6011	12.1234	11.7442	12.2928	10.9705	11.3206
AT3G16420	PBP1	Light_Down	1242.4	1297.68	1297.68	603.896	637.632	628.503	438.23	477.254	491.871
AT3G16460	JAL34	Light_Down	400.583	398.923	391.558	187.526	202.97	194.491	110.32	136.572	157.511
AT3G16470	JAL35	Light_Up	11.1844	10.1739	11.27	31.6733	31.6667	33.0806	13.6933	16.092	19.2647
AT3G16490	IQD26	Light_Down	7.67671	7.91916	8.20534	1.76778	2.25951	2.19333	2.16163	2.42889	2.09722
AT3G16500	IAA26	Light_Down	61.0124	61.0712	61.0322	22.1072	23.4397	22.2311	22.7682	24.0802	24.5895
AT3G16640	TCTP	Light_Down	2911.77	2911.77	2840.37	728.889	692.934	725.103	940.745	842.696	774.449
AT3G16660	NA	Light_Up	21.0353	28.1927	22.586	68.4617	73.4797	78.7259	34.538	25.3871	38.6826
AT3G16740	NA	Light_Down	13.1755	12.8881	13.5234	6.29278	6.37497	6.5136	7.35278	6.95309	6.74222
AT3G16770	RAP2-3	Light_Down	15.5869	16.541	16.6201	4.39944	4.55667	4.18834	6.32125	5.60889	6.21
AT3G16870	GATA17	Light_Up	8.8404	8.12613	8.28568	24.4456	22.189	26.0739	14.6568	18.4122	18.3356
AT3G16910	AAE7	Light_Up	18.7105	18.9836	20.1789	39.0864	37.4917	40.6801	43.6791	43.2355	54.2771
AT3G17020	NA	Light_Down	98.6278	97.2816	95.7896	43.0043	44.9545	46.357	60.7331	66.7754	63.7873
AT3G17100	BHLH147	Light_Down	185.016	179.627	181.856	53.8663	52.9814	54.0223	39.1989	35.1006	33.2892
AT3G17330	ECT6	Light_Up	7.37999	7.61448	7.835	28.1635	27.606	28.7351	23.4091	21.1243	22.112
AT3G17365	NA	Light_Down	8.1206	7.93089	7.36029	3.71333	3.52116	3.71778	5.59999	6.3364	4.96117
AT3G17390	METK4	Light_Up	496.328	470.337	496.328	1013.69	1013.69	953.455	1177.74	900.057	782.609
AT3G17470	CRSH	Light_Up	13.7218	13.1506	13.535	29.0728	28.4155	28.3564	23.4091	22.5522	23.786
AT3G17580	NA	Light_Down	31.0815	34.4314	32.8889	3.49338	3.73722	3.19573	3.71722	2.60532	3.26444
AT3G17609	HYH	Light_Up	42.835	40.772	40.1516	88.3172	90.7477	90.5969	87.4874	92.3716	88.4088
AT3G17840	RLK902	Light_Up	11.3639	10.6809	11.9764	30.4961	31.0344	29.4172	22.6267	19.4693	23.5618
AT3G17930	NA	Light_Up	53.8492	51.1952	50.5377	130.771	129.081	130.527	119.202	139.091	141.534
AT3G18010	WOX1	Light_Down	44.976	46.026	45.0811	14.682	15.0738	14.7145	14.6842	12.2621	11.5778
AT3G18130	RACK1C	Light_Up	21.6486	21.7631	21.9405	55.9544	52.2381	51.3816	25.8521	32.0872	36.7184
AT3G18200	NA	Light_Down	7.09333	7.19049	7.88545	0.837835	1.14173	0.914413	0.39899	0.386111	0.452222
AT3G18217	MIR157C	Light_Up	0.083869	0.0944444	0.685556	9.02468	8.44667	7.19438	1.50611	3.15333	2.68993
AT3G18420	SG1	Light_Down	17.6389	16.541	16.91	7.96504	8.34815	8.21012	10.1553	10.9578	10.2612
AT3G18530	NA	Light_Down	103.686	106.036	95.6561	1.09889	1.31333	1.05778	2.35889	2.23833	1.91333
AT3G18535	NA	Light_Down	67.6575	63.855	66.4875	9.16545	8.38335	8.71327	8.55272	7.98234	8.85234
AT3G18750	WNK6	Light_Up	11.8228	12.0328	11.4971	32.4136	32.2406	32.1627	26.0711	27.8022	29.2875
AT3G18773	ATL77	Light_Down	9.8479	10.1869	10.6511	4.48449	4.3929	5.27876	4.435	4.30683	4.22976
AT3G18890	TIC62	Light_Up	59.1022	61.4183	59.3239	153.705	154.323	159.669	139.964	139.703	162.552
AT3G18960	NA	Light_Down	29.4208	28.4617	27.3577	11.0336	12.4044	12.4669	7.60241	8.68333	8.80803
AT3G18980	ETP1	Light_Up	18.24	17.811	17.8198	37.5818	37.5386	39.8989	28.0599	28.8382	30.5403
AT3G19000	NA	Light_Up	8.31111	8.57778	8.58056	22.2885	20.2233	21.3344	25.9741	28.9803	30.1431
AT3G19010	NA	Light_Up	10.2278	10.7656	10.0836	20.8106	21.1259	20.6348	26.8278	26.8076	26.8211
AT3G19150	KRP6	Light_Up	4.32346	3.85418	4.34944	10.8911	11.2758	10.2295	10.875	9.79	8.44847
AT3G19370	NA	Light_Up	5.84989	5.88722	5.96827	14.1184	13.4933	13.2089	11.4209	13.9405	12.769
AT3G19450	CAD4	Light_Up	32.6254	31.1019	29.2204	173.089	177.884	166.175	103.072	132.544	139.703
AT3G19480	PGDH3	Light_Up	18.3073	18.8071	18.4332	70.0882	67.2541	70.5165	64.9836	62.0676	72.064
AT3G19680	NA	Light_Up	21.669	22.4333	21.1855	59.3239	48.4547	50.7273	47.5089	36.6813	38.1253
AT3G19720	ARC5	Light_Up	15.0967	15.8168	15.3165	43.8824	44.3164	42.5886	48.0059	49.5795	52.3752
AT3G19850	NA	Light_Up	3.09886	3.27095	3.15135	8.58559	8.8801	9.29628	8.93502	7.00881	8.11783
AT3G19970	NA	Light_Up	12.9859	12.7261	12.5328	26.6835	25.9499	25.5183	31.4231	26.4551	26.3198
AT3G19990	NA	Light_Down	24.1658	24.0516	26.2892	7.52049	7.72226	7.09502	9.00306	9.53633	9.79056
AT3G20080	CYP705A15	Light_Down	8.65169	9.12353	10.015	3.66222	3.72231	3.81713	4.5484	4.61605	4.59277
AT3G20083	CYP705A16	Light_Down	13.2089	12.9256	13.0054	5.6456	6.02039	6.28605	10.9711	13.035	11.8678
AT3G20120	CYP705A21	Light_Down	10.0734	10.5747	11.6068	5.23106	5.2723	5.35133	9.17667	8.29667	8.05941
AT3G20300	NA	Light_Up	2.28778	2.79778	3.12179	6.18889	5.62841	5.88389	10.302	8.32894	9.09778
AT3G20340	NA	Light_Down	10.3128	10.337	11.02	3.47904	3.20556	2.52722	1.87438	2.83382	2.08278
AT3G20395	NA	Light_Down	26.8179	30.9178	30.7723	10.6845	11.0378	10.1767	9.98478	15.216	15.1349
AT3G20470	GRP-5	Light_Down	54.4651	50.9368	59.5682	8.07308	7.72226	6.47821	12.9056	10.5122	7.46
AT3G20600	NDR1	Light_Up	1.79333	1.47	1.95	6.45138	6.29278	7.8431	4.34778	3.73449	4.20278
AT3G20810	JMJD5	Light_Down	14.5794	13.4456	11.7767	3.67446	3.37611	3.94056	4.41502	6.27333	5.18941
AT3G20898	NA	Light_Down	5.30558	5.47343	5.37367	2.0312	2.17012	1.49838	1.64799	2.08778	1.78556
AT3G21090	ABCG15	Light_Down	144.598	144.834	148.967	20.6477	20.0472	19.6333	23.6352	29.529	32.2223
AT3G21150	BBX32	Light_Up	0.104444	0.114444	0.114444	11.9588	10.8721	16.04	26.241	21.6161	17.9156
AT3G21330	BHLH87	Light_Down	50.307	50.0823	51.8373	10.3861	10.6578	9.67132	11.8549	9.75222	7.97108
AT3G21390	NA	Light_Up	12.5558	12.1811	11.9343	34.8351	33.9773	33.0806	35.4871	33.5689	32.9532
AT3G21460	GRXS10	Light_Down	9.26611	9.75111	9.64234	4.91903	3.54833	4.54222	6.25564	7.0333	5.66281
AT3G21510	AHP1	Light_Up	4.84096	4.97333	4.25641	12.3539	13.7766	11.3012	10.7648	12.4001	13.5206
AT3G21560	UGT84A2	Light_Up	37.0275	34.5573	37.4917	96.3313	91.8181	85.1533	128.776	95.9766	94.1597
AT3G21670	NPF6.4	Light_Up	3.19605	3.13892	3.65	64.0833	62.6462	65.1353	77.3576	64.362	64.2721
AT3G21690	NA	Light_Up	41.2761	40.9214	41.8874	102.875	106.803	97.2413	120.653	95.2697	102.449
AT3G21720	ICL	Light_Down	2840.37	2640.83	2640.83	58.8749	64.2573	48.9222	111.435	104.237	74.5631
AT3G21760	UGT71B2	Light_Up	13.1058	12.6228	13.0325	58.0653	60.5746	60.6841	72.278	63.6503	70.3333
AT3G21890	NA	Light_Up	0.104444	0.0577778	0	10.3036	10.0133	12.9267	23.9473	23.1783	19.3911
AT3G22120	CWLP	Light_Down	1278.51	1142.79	1177.74	590.316	569.117	622.552	637.632	728.889	749.326
AT3G22142	NA	Light_Up	1.98667	2.21444	2.25196	5.00102	5.35889	5.17884	6.62232	5.17667	6.21
AT3G22420	WNK2	Light_Up	10.9482	10.9816	10.2722	32.2223	30.5933	32.8856	25.99	25.4833	25.8805
AT3G22620	NA	Light_Up	3.39172	3.00082	3.98751	15.6156	11.8783	16.7089	13.2429	18.1152	17.594
AT3G22760	TCX3	Light_Up	5.38734	5.11974	4.69654	18.6769	17.405	18.7397	17.1389	15.7579	14.9162
AT3G22840	ELIP1	Light_Up	71.8931	74.7618	71.0475	1203.44	1216.03	1004.08	832.12	789.565	664.835
AT3G22960	PKP1	Light_Down	240.218	253.288	251.467	105.799	106.211	105.607	106.52	102.739	105.799
AT3G23080	NA	Light_Up	17.1629	17.1641	16.6761	55.617	53.2339	61.4285	50.8221	45.819	48.7998
AT3G23090	NA	Light_Up	4.66944	4.51556	4.95106	10.9895	9.62274	9.56667	7.79572	9.52672	7.46752
AT3G23150	ETR2	Light_Down	10.1437	10.1739	10.8573	1.21	1.49222	1.18494	6.45233	6.56126	5.94173
AT3G23170	NA	Light_Up	5.20616	3.48007	4.56803	36.3218	29.2167	38.6631	31.8987	30.001	30.6766
AT3G23180	NA	Light_Down	8.07385	7.31393	9.30778	3.77167	2.78654	2.98546	8.35222	8.35022	6.95273
AT3G23210	BHLH34	Light_Up	5.20616	5.07218	5.25778	15.1297	13.7894	14.4956	14.9179	15.7412	15.5023
AT3G23255	NA	Light_Down	9.48389	9.5091	9.64234	3.09829	4.29862	3.70396	4.52217	4.18278	4.21333
AT3G23290	LSH4	Light_Up	5.12004	4.83907	5.06	11.6533	11.5879	11.9078	8.51753	8.67389	10.6369
AT3G23410	FAO3	Light_Up	0.644944	0.588042	0.696667	32.7016	31.2709	34.3913	31.3872	27.8753	27.9912
AT3G23470	NA	Light_Down	5.63458	5.44789	5.20225	0.19	0.07	0.253381	0.209505	0.0944444	0.0111111
AT3G23510	NA	Light_Up	7.42333	7.73126	7.56617	19.5812	18.546	17.4763	8.71393	8.57833	11.5316
AT3G23560	ALF5	Light_Down	57.0483	56.4477	56.6056	20.692	20.2373	18.8975	33.5132	29.8022	27.4741
AT3G23580	RNR2A	Light_Up	4.24889	3.66222	3.92534	15.7297	14.3448	13.38	12.1745	13.7744	14.4457
AT3G23640	HGL1	Light_Down	43.3683	44.6809	43.7442	20.6262	21.0646	20.3121	26.4947	25.5411	26.5033
AT3G23730	XTH16	Light_Up	96.418	100.173	104.073	477.254	468.295	451.176	461.149	379.041	360.429
AT3G23740	NA	Light_Up	5.12795	5.16889	4.70584	9.86	9.74267	10.9322	6.07889	7.28198	7.53768
AT3G23760	NA	Light_Down	86.8395	84.3126	86.3575	38.5216	37.5944	37.7296	34.538	39.2659	39.5126
AT3G23790	AAE16	Light_Down	19.6877	20.8904	19.7989	8.65278	9.62803	8.41889	11.5167	10.9462	10.2361
AT3G23805	RALFL24	Light_Up	19.5587	18.0678	20.1428	53.0186	48.6441	52.3172	38.4776	38.8085	36.2639
AT3G23810	SAHH2	Light_Up	149.121	142.767	152.3	637.632	618.914	580.625	670.59	660.305	600.619
AT3G23880	NA	Light_Down	44.7672	45.1951	43.7695	16.8787	16.3673	18.9644	15.5054	13.0424	15.3503
AT3G23930	NA	Light_Down	28.9803	29.2167	29.2456	10.744	11.5104	12.1072	12.4599	15.8722	14.6923
AT3G24190	NA	Light_Up	28.0206	29.0436	28.7898	71.5954	71.5774	67.5125	69.7987	65.9217	74.6055
AT3G24450	NA	Light_Down	12.744	14.1401	12.8701	2.18161	2.25951	1.85328	1.70986	2.04995	1.66667
AT3G24530	NA	Light_Up	15.9549	15.1462	14.6806	31.0063	31.1993	29.7534	28.8755	27.3678	27.0429
AT3G24715	NA	Light_Down	16.1831	16.296	15.5219	6.69611	7.07214	6.65122	8.02926	7.96661	6.12471
AT3G24730	NA	Light_Down	15.3461	16.0169	15.7457	6.90284	7.04277	7.39667	7.74444	9.38115	9.73885
AT3G24927	NA	Light_Down	24.1836	24.9933	24.8138	4.87389	4.88778	5.16674	6.37248	7.61333	5.77281
AT3G25290	NA	Light_Down	18.4909	18.4395	20.9474	3.68889	4.17818	3.18329	2.94444	3.42484	2.30444
AT3G25410	BASS3	Light_Up	36.391	37.6139	33.0024	76.0419	74.4368	70.9121	59.5285	58.8654	60.7856
AT3G25700	NA	Light_Up	5.45616	5.50949	6.65085	12.41	13.7766	12.8686	13.6656	10.9235	11.5778
AT3G25730	ARF14	Light_Down	32.7254	32.7716	32.0777	2.56778	2.84761	2.84247	2.57091	3.67444	3.70281
AT3G25880	NA	Light_Down	5.71129	5.02549	6.92889	1.16716	2.5253	1.09389	1.2505	1.57222	1.60889
AT3G25910	NA	Light_Down	66.6958	64.6717	67.2168	26.862	27.2209	28.3384	25.2673	26.7617	26.7032
AT3G26180	CYP71B20	Light_Up	7.48556	7.35949	7.758	20.798	19.6333	22.5813	25.6925	20.5882	25.729
AT3G26290	CYP71B26	Light_Up	0.996838	1.11833	1.00778	11.9002	11.5031	13.5954	16.8312	23.0532	21.569
AT3G26510	NA	Light_Down	142.569	144.021	146.245	26.1826	25.5072	32.1323	31.2346	34.2708	34.9922
AT3G26570	PHT2-1	Light_Up	115.27	117.24	108.889	431.026	438.23	463.889	345.795	343.58	372.548
AT3G26630	PCMP-A6	Light_Up	17.5223	17.2221	16.4194	39.4162	38.2774	37.0005	39.1566	35.6889	36.1872
AT3G26690	NUDT13	Light_Down	49.848	45.8074	40.1516	15.2206	15.7772	14.3102	23.4656	25.1629	23.753
AT3G26700	NA	Light_Up	6.33608	6.72355	6.63059	20.3974	20.1362	19.12	14.8807	13.5628	11.7042
AT3G26815	MIR169K	Light_Down	6.09716	7.26556	6.19556	3.01433	1.43828	1.68256	1.3748	1.10455	1.73115
AT3G26818	MIR169M	Light_Down	5.73667	6.12389	6.04154	2.29145	2.39886	1.42889	1.43997	1.86778	1.03239
AT3G26960	NA	Light_Up	1.259	1.45992	1.45389	17.1778	15.6828	14.6989	18.8191	23.7738	20.8655
AT3G27050	NA	Light_Up	19.3326	18.2417	18.3232	57.386	54.656	55.7674	49.1885	49.4204	50.5549
AT3G27110	NA	Light_Up	6.08774	6.15778	6.02366	16.8256	15.92	17.0678	17.6864	16.399	17.8405
AT3G27170	CLC-B	Light_Up	4.03228	4.63705	4.94611	14.8095	14.3189	13.9372	13.4049	14.4457	15.2585
AT3G27210	Y-2	Light_Down	6.64	5.60631	5.85307	0.872385	0.793333	0.81561	1.2505	1.41222	1.54687
AT3G27340	NA	Light_Down	25.0962	26.1368	24.2142	12.0117	12.2414	10.9222	14.2668	14.9621	14.2296
AT3G27400	NA	Light_Up	4.99666	5.19901	5.14131	27.2411	28.7194	26.8632	12.1311	13.8491	14.702
AT3G27420	NA	Light_Down	16.5812	18.0205	15.6787	6.35894	6.64087	7.37198	8.55272	8.6311	8.39211
AT3G27440	UKL5	Light_Down	5.63458	5.13658	5.7069	0.783333	0.613333	0.525288	1.96168	1.62	1.50667
AT3G27540	NA	Light_Up	1.89056	1.71	1.75389	7.52049	6.99677	7.41111	6.29113	5.54502	5.51245
AT3G27690	LHCB2.4	Light_Up	517.628	592.77	606.44	1875.04	1875.04	1978.36	1783.7	1831	1940.2
AT3G27820	ATMDAR4	Light_Up	59.8183	59.3239	56.0237	136.346	134.603	133.661	163.833	155.257	154.769
AT3G27870	ALA8	Light_Down	8.31111	8.41142	8.21222	3.35543	3.55796	3.67667	9.26057	9.22383	8.43225
AT3G27960	NA	Light_Up	12.1525	11.8961	12.5135	29.3654	29.5828	28.1085	25.3256	21.7616	22.0243
AT3G28070	NA	Light_Up	6.71222	6.6757	6.31728	17.5768	17.3021	18.0644	27.1135	28.2838	30.6626
AT3G28160	NA	Light_Up	4.55095	4.29944	4.74556	43.5737	40.0172	40.6801	52.3651	49.9516	49.907
AT3G28220	NA	Light_Up	1.52739	1.58222	1.69885	36.8584	36.0306	37.412	24.0608	26.9133	34.3443
AT3G28340	GATL10	Light_Down	11.1128	9.52111	9.72531	3.16746	2.2511	2.58243	2.44895	1.84272	2.58222
AT3G28740	CYP81D11	Light_Down	82.3267	76.0187	80.7765	16.9189	17.9683	17.6487	22.7065	25.2242	28.6861
AT3G28857	PRE5	Light_Down	12.0136	11.4144	12.8701	0.472721	0.911111	0.31	0.602375	0.458028	0.781111
AT3G29030	EXPA5	Light_Up	26.132	25.6733	27.7162	63.2492	63.819	62.7021	41.9996	43.9326	37.3853
AT3G29180	NA	Light_Down	111.435	114.548	113.459	40.8296	42.6209	41.7305	36.7999	37.6577	34.8175
AT3G29200	CM1	Light_Up	22.6055	21.4188	20.7292	69.3441	66.4306	62.8143	58.8654	65.8396	70.5165
AT3G29330	NA	Light_Down	6.18206	6.0006	6.40314	3.13778	3.07357	2.70863	4.31889	3.66463	3.53385
AT3G29370	NA	Light_Down	95.0682	89.3971	99.034	24.4817	21.3031	21.2686	22.4205	14.8617	13.0012
AT3G29575	AFP3	Light_Down	64.6385	60.2306	63.5197	14.2467	14.72	14.4367	63.8872	85.6765	76.7857
AT3G29590	5MAT	Light_Up	0.04	0.02	0.0611111	7.03058	6.32722	7.32725	4.83907	10.8072	13.0123
AT3G30775	POX1	Light_Up	4.82444	4.59331	3.6066	38.4883	42.5405	45.0688	9.30276	9.97938	11.0428
AT3G42800	NA	Light_Down	5.65831	5.97244	6.04154	1.02556	1.32383	1.03724	1.07542	1.07438	0.837778
AT3G43270	PME32	Light_Down	19.7453	18.7262	23.1958	5.60864	6.38688	5.65726	10.4211	9.93556	10.2106
AT3G43600	AAO2	Light_Up	11.6948	11.5823	11.7633	38.3933	42.102	39.3031	34.8175	31.3014	33.7375
AT3G43800	GSTU27	Light_Up	10.9356	10.7122	11.4215	34.9833	37.0064	34.7447	36.7356	41.7935	42.3656
AT3G43850	NA	Light_Down	33.6289	30.5734	29.8558	12.6205	10.6505	12.9461	11.6568	7.60004	7.31444
AT3G43960	NA	Light_Down	21.38	21.1873	22.7119	9.44786	10.3989	9.64686	6.55444	7.55219	7.73667
AT3G44020	NA	Light_Up	16.1594	16.9984	14.7233	37.8233	37.5101	38.516	42.9476	43.1082	42.9405
AT3G44450	NA	Light_Up	0.178889	0.04	0.181111	18.0644	14.5566	20.5535	17.1139	14.0297	15.6444
AT3G44480	RPP1	Light_Up	19.2401	21.0565	18.6224	46.8123	48.6829	49.7284	47.0917	47.7727	45.4437
AT3G44630	NA	Light_Up	14.8602	16.0624	15.3549	30.5933	33.1198	31.955	32.3663	30.1162	33.0024
AT3G44670	NA	Light_Up	13.8534	13.7823	12.1416	25.3104	27.0647	28.1236	27.9442	30.6626	29.3915
AT3G44720	ADT4	Light_Up	9.20395	9.20465	8.58559	26.3479	25.389	25.8552	23.5064	21.5952	23.2675
AT3G44735	PSK6	Light_Up	30.8449	31.8527	33.7529	80.4984	77.1549	72.5924	82.064	96.1582	99.034
AT3G44750	HDT1	Light_Up	9.17982	9.28196	8.81372	20.5749	19.7537	20.776	9.11893	9.25652	11.6764
AT3G44970	NA	Light_Up	3.83889	4.21313	3.38333	25.2056	24.4817	27.8722	15.7927	18.2191	20.9566
AT3G45210	NA	Light_Up	6.22667	6.21004	6.89333	17.8988	18.0628	19.1467	17.0298	21.5843	19.2647
AT3G45260	IDD9	Light_Up	2.40562	2.3824	2.41223	10.0189	10.6847	10.8009	5.73111	5.75444	5.17655
AT3G45300	IVD	Light_Down	40.1752	42.1607	41.6765	5.70111	6.23536	5.88389	14.4589	13.1096	12.3289
AT3G45600	TET3	Light_Down	86.6338	85.3318	95.8495	24.2378	26.0794	23.2587	30.0638	30.4156	32.1817
AT3G45700	NPF2.4	Light_Up	2.08792	1.86167	1.87331	7.33955	7.3833	6.93852	3.99677	3.44056	2.90258
AT3G45730	NA	Light_Down	11.6594	11.0336	12.1878	2.22831	1.91333	2.13457	3.49833	3.60617	2.82551
AT3G45770	NA	Light_Down	38.2774	37.4917	36.9327	14.3073	14.625	14.2154	15.4572	16.9956	16.9817
AT3G45780	PHOT1	Light_Down	348.051	344.613	363.088	143.849	152.171	154.194	168.391	158.076	164.545
AT3G46490	NA	Light_Up	2.81823	2.74778	2.48998	16.3761	18.1937	19.4278	8.49914	9.9195	9.69707
AT3G46530	RPP13	Light_Up	6.10333	5.95197	5.97778	15.8422	15.4013	17.5598	12.5212	10.9705	13.21
AT3G46540	NA	Light_Up	11.5344	11.0011	11.7997	28.8109	29.8586	30.343	24.2272	30.2006	27.9083
AT3G46630	NA	Light_Up	14.6455	13.9773	14.1644	55.5049	53.9183	57.3002	51.2551	53.0331	54.8534
AT3G46670	UGT76E11	Light_Up	8.28328	7.9744	8.37444	19.554	18.4239	19.621	27.5147	26.2189	26.0262
AT3G46870	NA	Light_Up	1.71661	1.83497	1.96772	9.46086	8.58	8.53785	5.83983	6.05716	6.12471
AT3G46940	DUT	Light_Up	12.2939	12.548	12.93	30.4571	31.3953	32.5628	19.6505	22.9922	23.3183
AT3G47010	NA	Light_Down	19.2127	19.2717	19.5779	3.41358	3.59647	3.43722	1.90171	1.99752	2.51208
AT3G47070	NA	Light_Up	95.9766	97.5109	107.3	310.697	317.384	335.117	279.806	293.22	303.193
AT3G47250	NA	Light_Up	6.06891	6.91352	7.36029	22.1072	23.6675	24.2043	19.7878	17.0642	20.6371
AT3G47340	ASN1	Light_Down	181.856	197.339	210.817	9.20465	9.82734	12.6799	16.4291	11.6539	17.2651
AT3G47430	PEX11B	Light_Up	15.3018	15.9523	17.0072	40.1236	39.3838	42.7898	50.2063	50.1444	54.4848
AT3G47470	LHCA4	Light_Up	2014.93	1909.72	1875.04	5145	5145	5145	5145	5559.54	5559.54
AT3G47500	CDF3	Light_Up	4.07495	4.63705	4.91032	40.7235	40.5809	44.096	47.9043	50.7055	49.9705
AT3G47610	NA	Light_Down	20.8033	20.1001	21.3594	10.4928	10.0939	9.98024	10.7121	11.0654	11.0625
AT3G47800	NA	Light_Down	52.3752	53.7558	54.1907	25.536	25.2968	25.453	17.2188	16.6867	20.5328
AT3G47960	NPF2.10	Light_Up	13.8196	13.8344	14.8536	58.1714	59.7545	55.5633	48.8596	43.5799	46.0877
AT3G48115	NA	Light_Down	92.5354	97.9636	95.3639	12.2822	12.2414	13.38	17.38	15.9738	15.2367
AT3G48260	WNK3	Light_Down	52.8624	50.7055	48.5411	9.46086	10.2079	10.5205	11.8411	12.7149	12.3354
AT3G48350	CEP3	Light_Up	11.9122	12.3251	12.5436	100.232	101.56	95.8495	79.4872	94.3389	95.2922
AT3G48360	BT2	Light_Down	391.558	371.151	328.621	21.4011	19.11	19.6922	5.97778	5.91778	7.4416
AT3G48380	NA	Light_Down	32.252	32.5161	31.7269	10.5582	10.8721	10.0832	11.2312	11.0999	10.6522
AT3G48420	NA	Light_Up	55.1338	57.6888	52.3422	113.364	114.405	117.24	95.2239	96.6235	116.979
AT3G48425	APE1L	Light_Up	2.82778	2.94626	3.28054	6.32895	6.65722	5.82889	5.19179	4.93278	5.41792
AT3G48530	KING1	Light_Down	56.8179	57.5378	58.3925	18.0745	19.3142	20.8495	24.2081	27.7449	26.2558
AT3G48610	NPC6	Light_Up	22.7792	24.0338	26.9422	66.8673	65.6603	64.6717	46.9056	46.6635	56.1333
AT3G48700	CXE13	Light_Up	0.955556	0.715606	1.10384	7.8516	6.55307	6.72545	8.10222	8.80413	10.4345
AT3G48720	NA	Light_Up	10.8999	10.7489	10.9922	29.1514	30.9021	32.8485	21.0275	22.8678	27.2872
AT3G48790	NA	Light_Up	0.608812	0.914413	0.573333	5.80395	6.08889	6.28605	4.42222	4.91114	4.72111
AT3G48990	AAE3	Light_Down	175.679	183.624	182.034	58.3811	60.601	56.1686	75.9725	84.3662	77.4856
AT3G49210	NA	Light_Down	24.941	24.2938	24.4845	9.2548	9.46086	9.05279	10.3766	9.62491	10.0133
AT3G49490	NA	Light_Down	26.1013	26.3567	26.9272	12.3539	12.2963	13.16	13.4594	14.5439	15.066
AT3G49780	PSK3	Light_Up	2.75805	3.28466	3.30505	8.05389	7.90578	8.93609	5.13222	4.91114	5.98778
AT3G49790	NA	Light_Down	42.1333	43.0262	44.2046	11.4197	10.8372	13.4994	6.80625	8.13965	9.75885
AT3G50000	CKA2	Light_Down	89.5491	85.6127	92.4011	43.8114	43.3381	43.5299	50.3287	45.7879	42.8758
AT3G50060	MYB77	Light_Up	6.06167	2.63889	3.55389	16.1156	12.0494	15.29	9.45775	9.16674	8.85234
AT3G50070	CYCD3-3	Light_Up	11.7433	10.7362	12.1194	30.0028	28.359	28.7113	19.7878	22.5156	22.0243
AT3G50210	NA	Light_Down	28.1085	26.3567	27.6482	11.2478	12.5442	10.8425	11.3722	12.1944	11.4491
AT3G50270	NA	Light_Up	11.505	11.7622	12.5958	27.6482	28.6403	31.3344	26.8838	24.8536	29.4829
AT3G50330	HEC2	Light_Down	60.4702	57.3149	59.0477	1.58243	2.08222	1.40831	6.0445	6.48569	5.61605
AT3G50560	NA	Light_Up	3.26663	3.7766	3.66556	62.3859	61.704	64.1282	38.4411	27.9671	30.9565
AT3G50685	NA	Light_Up	48.9424	50.1276	49.2039	129.081	129.619	139.158	136.459	143.662	162.671
AT3G50740	UGT72E1	Light_Down	7.05781	7.55958	8.03138	1.97913	2.2305	2.2218	0.81561	0.606667	0.828889
AT3G50820	PSBO2	Light_Up	383.651	376.327	379.041	1166.07	1147.38	1203.44	1058.05	1082.93	1191.36
AT3G50830	COR413PM2	Light_Up	21.9142	23.5019	24.3933	50.6207	49.1231	48.7612	56.3862	46.3941	48.4946
AT3G50890	ZHD7	Light_Down	24.8165	21.2719	22.8793	6.22722	6.00617	5.41658	6.1991	5.65556	4.32161
AT3G50900	NA	Light_Down	27.4333	25.9624	29.024	1.96111	1.71426	2.38117	1.94054	2.45778	2.19444
AT3G51000	NA	Light_Down	16.4507	15.9878	17.7268	6.21111	6.46721	6.74889	9.33276	10.6731	10.7472
AT3G51110	NA	Light_Down	10.1139	9.48497	10.3503	5.05703	4.83595	4.69606	5.62446	4.92311	5.13279
AT3G51240	F3H	Light_Up	4.83385	4.09122	4.0206	70.7156	70.4558	60.4943	154.251	172.437	161.464
AT3G51410	NA	Light_Down	9.2342	9.77333	10.4575	1.44	1.00778	0.898889	0.674444	0.73284	0.628765
AT3G51430	SSL5	Light_Down	5.22164	5.44789	5.81833	1.92895	2.03773	2.12731	2.9122	3.16879	2.989
AT3G51860	CAX3	Light_Up	2.21444	2.00556	1.78333	12.6484	13.3149	12.1977	19.8506	21.5161	16.6063
AT3G51880	HMGB1	Light_Down	87.3203	88.0379	90.7477	31.2191	32.6595	35.0047	35.6277	37.0626	36.756
AT3G51890	NA	Light_Down	6.9373	7.01108	7.20004	1.72196	1.66871	1.79163	3.37385	3.7211	3.62667
AT3G51895	SULTR3;1	Light_Down	17.76	18.5312	18.1307	3.81889	3.49801	2.99872	3.99677	4.88389	6.75494
AT3G51910	HSFA7A	Light_Down	17.0883	17.59	16.7257	6.08248	5.66556	6.81889	3.86608	4.51556	3.16465
AT3G52105	NA	Light_Down	10.9283	12.4225	13.2878	6.47053	5.9168	5.6367	6.05772	8.54212	7.19
AT3G52180	DSP4	Light_Down	18.218	18.5922	18.8921	8.57167	8.58	8.3167	15.3018	19.6922	18.9477
AT3G52360	NA	Light_Up	15.9017	15.6028	15.4338	71.8931	70.9121	82.4244	60.179	76.6668	81.0312
AT3G52370	FLA15	Light_Up	4.43864	4.435	5.36196	27.0176	24.2595	24.8454	19.7339	21.7431	20.2177
AT3G52540	OFP18	Light_Up	0.848323	1.27667	1.21	7.11554	7.11391	6.63389	5.80604	5.70728	6.22778
AT3G52740	NA	Light_Up	0.848323	0.923333	1.09	26.93	24.0585	26.5845	32.7254	29.7064	31.8047
AT3G52910	GRF4	Light_Up	2.30058	2.73783	2.23328	6.66202	6.38688	6.16108	4.05938	4.80556	5.10611
AT3G52950	CBSCBSPB3	Light_Up	9.57064	9.37222	9.65396	25.3104	24.2886	23.2654	21.4321	19.4455	19.9817
AT3G53190	NA	Light_Up	7.18766	7.53768	6.71549	19.7844	21.3144	21.6243	12.2066	11.4627	13.3306
AT3G53250	NA	Light_Down	15.0843	16.5973	15.6877	8.4678	7.694	6.74889	10.0622	10.8361	14.3934
AT3G53260	PAL2	Light_Up	25.1877	24.2043	24.2142	82.8064	77.625	76.3918	55.4314	59.1298	60.9395
AT3G53460	CP29A	Light_Down	656.411	632.353	587.156	271.159	266.606	271.159	138.402	155.752	161.186
AT3G53680	NA	Light_Up	2.67222	2.67722	2.64432	5.88551	5.90886	6.71	4.75393	5.14093	5.56222
AT3G53830	NA	Light_Up	0.511111	0.464444	0.611111	10.9895	10.5273	11.3012	11.0428	12.5129	10.7388
AT3G53950	NA	Light_Down	6.40889	6.77663	7.77137	2.5523	2.86064	2.70863	2.77556	2.42889	2.97544
AT3G53990	NA	Light_Down	96.7503	93.3689	104.197	37.9025	36.3218	35.529	47.0147	44.3549	40.8296
AT3G54200	NA	Light_Down	22.81	23.3938	24.1444	11.7987	11.75	11.3886	12.6233	14.7265	17.1123
AT3G54260	TBL36	Light_Down	15.1784	16.3055	16.1728	3.42655	3.55796	3.36468	2.12222	1.96667	1.92531
AT3G54363	NA	Light_Down	8.74278	8.898	8.21222	2.71636	2.87764	2.89827	3.13889	2.70609	2.04942
AT3G54366	NA	Light_Down	62.6907	62.4422	61.0617	8.54111	9.55339	9.07883	11.7182	10.7974	10.5139
AT3G54390	NA	Light_Up	3.4	3.32614	3.35879	8.39008	7.78231	7.68657	13.3967	16.7823	15.5956
AT3G54430	SRS6	Light_Up	5.83	4.80613	5.00772	10.3533	10.8991	11.0536	8.53201	6.74491	5.85958
AT3G54500	NA	Light_Up	51.8095	56.8794	51.3977	160.591	161.724	173.567	106.073	113.836	120.738
AT3G54510	NA	Light_Down	14.7963	15.3495	15.8778	2.87889	3.02619	3.46489	0.997778	1.18999	1.59889
AT3G54720	AMP1	Light_Up	4.28002	4.44278	4.78778	9.96556	10.5956	10.5472	6.55087	6.59468	6.38283
AT3G54740	NA	Light_Down	12.0325	11.8388	10.6439	5.73	5.32667	5.65726	5.50038	5.68283	5.71887
AT3G54770	ARP1	Light_Down	33.3905	31.4795	33.034	6.68882	6.49511	6.04154	4.17333	2.47419	1.97106
AT3G54830	NA	Light_Down	47.3988	46.8333	49.3323	15.7611	16.8583	15.3503	2.47358	1.9139	2.48321
AT3G54890	LHCA1	Light_Up	660.305	664.835	681.952	3565.08	3699.34	3872.94	3872.94	4235.53	3872.94
AT3G54900	GRXS14	Light_Up	49.1885	48.0831	47.8754	200.755	199.297	211.034	212.346	202.97	214.51
AT3G54990	SMZ	Light_Up	14.6034	14.5315	13.2878	67.4134	68.1525	61.8643	74.9386	68.7089	76.2283
AT3G55010	PUR5	Light_Up	9.55885	9.04	8.86944	25.1107	25.7592	24.495	13.9096	16.8718	17.1123
AT3G55040	GSTL2	Light_Up	11.6737	11.6378	11.02	24.0778	24.3884	24.495	18.2061	18.7545	22.7585
AT3G55120	CHI1	Light_Up	6.75894	7.022	7.09333	42.6415	40.9517	39.142	47.6645	60.7076	61.56
AT3G55290	NA	Light_Up	2.06672	2.58434	2.91327	7.13886	8.89611	7.42444	7.46752	8.18736	8.04
AT3G55610	P5CSB	Light_Down	202.604	202.97	204.226	73.6765	75.8561	70.4862	56.4702	70.1688	73.8511
AT3G55710	UGT76F2	Light_Up	4.14939	4.1678	4.06006	13.3267	13.16	12.2161	8.93502	7.605	8.01988
AT3G55770	WLIM2B	Light_Down	250.692	259.985	260.171	105.93	102.739	104.86	108.285	103.577	107.147
AT3G55800	SBPASE	Light_Up	358.186	366.28	361.421	767.723	756.096	782.609	628.503	625.409	686.752
AT3G55880	SUE4	Light_Down	5.83884	5.3887	6.03167	2.11219	2.0489	2.25111	1.55551	1.58284	1.2944
AT3G56060	NA	Light_Up	3.38117	3.61657	3.55389	7.25778	7.48444	7.58864	3.89667	4.24	5.37347
AT3G56080	NA	Light_Up	5.07111	5.07218	5.36196	33.3044	33.5132	37.5294	60.6259	67.498	66.5649
AT3G56090	FER3	Light_Up	79.0247	80.4226	75.8171	240.218	249.898	261.82	359.415	392.796	441.617
AT3G56220	NA	Light_Up	1.33333	1.49111	1.58243	24.3722	24.7345	24.5938	21.9571	29.1204	27.3931
AT3G56260	NA	Light_Up	1.40778	1.44939	1.45389	5.97394	6.17111	6.56126	9.34	9.77423	9.29833
AT3G56290	NA	Light_Up	7.2341	6.77663	7.15505	153.341	144.711	143.94	129.369	140.275	151.068
AT3G56300	NA	Light_Up	2.44333	2.62556	2.32768	5.10611	5.81833	5.17884	5.54774	5.66556	5.25885
AT3G56360	NA	Light_Down	9.54556	7.64722	7.2656	4.04345	3.75889	3.48772	2.54425	2.61556	2.57134
AT3G56370	NA	Light_Up	39.3384	40.9953	43.2516	93.7455	92.2928	85.834	82.7469	79.6626	82.37
AT3G57010	SSL8	Light_Up	5.34439	4.57168	6.22381	20.2311	20.0778	18.6984	55.1498	60.601	51.9306
AT3G57020	SSL9	Light_Up	1.50722	1.18383	1.02562	44.3999	39.3211	41.3098	70.9574	79.198	79.8764
AT3G57030	SSL10	Light_Up	6.47959	6.02345	6.80161	13.8562	13.3005	12.0577	9.83111	9.9521	10.7045
AT3G57040	ARR9	Light_Up	10.2133	10.0589	10.0314	34.6289	37.2466	35.7054	29.2311	27.8753	28.9861
AT3G57050	CBL	Light_Down	52.7914	53.3428	51.3092	23.7377	24.6153	22.1597	21.9389	26.4078	27.5878
AT3G57400	NA	Light_Up	12.1979	13.2617	13.3722	26.4433	25.9673	25.8038	26.154	22.176	24.1741
AT3G57470	NA	Light_Down	63.9783	62.2218	50.5549	25.7183	26.8576	27.58	23.235	26.015	25.6423
AT3G57520	RFS2	Light_Up	5.29495	5.25724	5.05444	21.9861	23.9244	23.4679	16.762	20.6052	25.3705
AT3G57830	NA	Light_Up	4.09902	4.29944	4.14534	9.46086	9.58253	9.64686	8.38058	7.0117	8.34723
AT3G57920	SPL15	Light_Up	2.11389	2.08222	1.72389	8.44002	7.95909	8.81346	8.02926	7.09338	7.28156
AT3G58100	PDCB5	Light_Down	5.75105	6.27111	6.76	3.09829	2.54444	2.82778	3.42623	2.58163	3.03611
AT3G58670	PCO5	Light_Down	32.1109	31.9223	32.1373	9.6836	9.55339	9.21501	8.95056	9.79	9.95345
AT3G58680	MBF1B	Light_Down	253.649	252.051	256.679	82.4869	87.3763	87.3381	88.0379	95.6561	92.5105
AT3G58690	NA	Light_Up	1.84319	2.09889	2.39655	7.01056	6.81076	6.14769	5.83983	5.35222	6.42385
AT3G58720	NA	Light_Down	8.55174	8.57778	7.97222	3.94752	3.60914	4.17623	7.10645	6.8531	7.71611
AT3G58850	PAR2	Light_Down	84.3662	78.7499	88.4956	30.3262	28.2069	30.2687	16.4206	9.99582	8.58056
AT3G59060	PIF5	Light_Up	14.768	15.9715	17.946	88.3651	92.4578	88.4292	79.9798	80.644	80.565
AT3G59080	NA	Light_Up	2.23996	1.88333	2.37889	6.92944	6.77443	6.0787	4.77389	3.43279	3.59253
AT3G59250	NA	Light_Up	3.46359	3.58617	3.75661	9.39828	10.32	9.415	9.36033	8.4306	10.1156
AT3G59300	NA	Light_Up	11.2956	11.5473	11.2944	28.2865	29.7568	31.711	30.2284	26.4178	29.4344
AT3G59330	NA	Light_Down	8.48667	8.60051	8.12471	2.94444	3.12358	2.86693	3.53778	3.36315	3.77339
AT3G59370	NA	Light_Down	18.9294	20.4822	19.0177	4.62111	5.05598	3.79056	1.69836	2.54305	1.87394
AT3G59400	GUN4	Light_Up	223.073	208.656	209.546	493.914	477.254	504.514	564.694	543.913	537.986
AT3G59670	NA	Light_Up	8.35022	8.55418	8.14339	20.1362	19.2327	19.0694	10.2064	14.0167	14.8463
AT3G59780	NA	Light_Up	102.995	106.334	100.594	232.472	236.383	244.923	248.653	252.895	260.324
AT3G59890	DAPB2	Light_Down	5.34439	5.57242	5.2282	2.04618	2.09533	2.29775	1.60916	1.4754	1.97106
AT3G59900	ARGOS	Light_Down	56.4352	57.0583	55.7489	5.03889	6.87778	4.85333	10.3702	13.3344	15.5378
AT3G60070	NA	Light_Down	94.8584	96.357	90.0092	38.0744	37.1256	37.9662	43.7343	36.6813	37.1256
AT3G60300	NA	Light_Down	126.834	122.142	120.563	14.157	14.0494	15.0272	17.3402	16.5772	14.593
AT3G60320	NA	Light_Up	39.8576	41.3495	40.3414	107.879	113.734	108.846	90.5384	72.2333	67.3335
AT3G60390	HAT3	Light_Down	28.8861	27.4939	27.5772	12.4745	14.0678	13.1791	13.7454	16.1822	16.8914
AT3G60510	NA	Light_Down	11.642	11.4672	11.3033	5.14862	4.44997	4.84329	2.76889	3.28444	4.15565
AT3G60520	NA	Light_Down	17.8529	18.375	18.7067	2.35909	2.50944	2.03095	3.74946	5.53629	5.41792
AT3G60530	GATA4	Light_Down	190.03	184.211	186.853	24.7876	24.1193	26.0568	31.8773	36.2125	36.0774
AT3G60640	ATG8G	Light_Down	13.6829	14.2397	13.8994	6.12889	6.59616	6.60444	7.78333	8.40778	7.18056
AT3G61070	PEX11E	Light_Down	55.1958	53.0259	51.6517	24.3722	24.9986	23.82	36.4744	38.7356	35.5387
AT3G61220	SDR1	Light_Up	3.79	3.82677	3.54222	42.5683	41.1838	44.7568	56.56	64.362	67.1813
AT3G61310	AHL11	Light_Up	21.4033	22.8539	20.4376	45.1107	47.321	47.6238	41.1283	38.631	40.9765
AT3G61440	CYSC1	Light_Down	541.373	530.16	506.684	209.873	213.776	225.106	216.193	243.082	235.419
AT3G61490	NA	Light_Down	50.1677	48.8067	53.8199	23.8011	24.7944	22.4575	47.133	57.8234	56.56
AT3G61560	RTNLB6	Light_Up	3.09886	2.89392	3.00383	7.40944	6.17111	5.39953	6.91672	6.41778	7.19
AT3G61590	HWS	Light_Up	5.96975	5.85958	6.12501	13.2894	13.0361	13.545	10.8499	10.4988	11.5316
AT3G61680	NA	Light_Down	5.44769	5.91944	5.39274	0.461955	0.534444	0.443333	0.613333	0.614416	0.556667
AT3G61700	NA	Light_Down	83.6	83.7896	77.2868	39.5697	40.5722	39.3552	43.456	43.9096	40.2647
AT3G61750	NA	Light_Up	6.25778	6.51166	6.29389	52.6178	49.1711	54.9767	66.8165	61.8477	61.2613
AT3G61770	NA	Light_Up	17.8228	18.0373	18.1937	52.5703	50.9368	50.3181	48.6529	44.6901	43.7879
AT3G61820	NA	Light_Up	15.3587	15.2281	15.98	37.2466	41.2761	37.1421	39.4292	40.2453	40.252
AT3G61830	ARF18	Light_Down	51.8576	51.3412	53.1957	9.17833	9.32659	8.87	13.7038	14.685	13.9474
AT3G61950	BHLH67	Light_Up	1.5704	1.50084	1.84222	12.1928	12.5139	12.5453	10.5076	10.0633	10.9178
AT3G62090	PIF6	Light_Down	10.7135	11.0336	10.1621	0.658889	0.746932	0.684444	2.56012	3.74778	3.21134
AT3G62150	ABCB21	Light_Up	1.05778	1.13642	1.21	6.31938	6.65722	6.8691	1.3748	0.542222	0.440085
AT3G62290	ARFA1E	Light_Down	1226.03	1203.44	1191.36	225.827	217.196	229.186	331.876	307.503	279.806
AT3G62410	CP12-2	Light_Up	72.9348	68.1084	65.4671	242.469	225.106	236.716	208.656	219.462	254.851
AT3G62700	ABCC14	Light_Down	52.9091	53.9817	58.3925	26.1826	26.7559	26.7718	30.5403	30.6294	31.722
AT3G62720	XXT1	Light_Up	15.2644	12.9095	14.923	30.9178	28.429	27.4378	24.6221	15.3996	15.8901
AT3G62960	GRXC14	Light_Up	0.223333	0.197778	0.232222	20.0717	21.0295	22.4878	9.90393	10.4911	10.4211
AT3G63120	CYCU3-1	Light_Up	40.5934	39.3056	36.731	90.7749	83.9934	87.4567	86.1241	82.293	75.5845
AT3G63200	PLP9	Light_Up	3.72432	3.25989	3.41222	19.7957	20.7456	20.3693	17.9983	20.2397	20.5041
AT3G63210	MARD1	Light_Up	7.68839	7.79572	8.26613	19.4422	18.8828	18.0053	19.7289	24.5659	23.6191
AT3G63430	NA	Light_Down	6.18206	5.75722	5.87667	1.81169	1.88275	1.57222	1.66274	1.4754	1.58222
AT3G63470	SCPL40	Light_Down	14.4058	14.2478	15.5661	2.97677	3.14607	2.3921	2.85222	2.19606	2.08278
AT4G00050	UNE10	Light_Up	3.41272	3.87114	3.67443	32.75	34.5647	33.2449	33.5333	31.3344	33.0602
AT4G00165	NA	Light_Up	14.0844	15.1595	14.2759	68.966	64.1584	71.0795	70.6526	64.117	73.8855
AT4G00330	CRCK2	Light_Up	9.325	9.84171	9.13333	30.2738	29.7438	28.9669	17.8845	19.4081	19.3783
AT4G00370	PHT4;4	Light_Up	68.7189	68.8781	65.822	168.822	168.206	164.768	135.402	147.367	146.688
AT4G00430	PIP1.4	Light_Up	85.4716	87.6003	92.1069	259.123	251.014	241.922	229.186	217.608	228.177
AT4G00480	BHLH12	Light_Up	5.20616	5.29389	5.41663	32.1764	32.3265	30.3074	22.6626	21.19	19.603
AT4G00560	NA	Light_Down	44.3872	44.5486	45.0454	13.9217	14.0417	15.3503	17.2494	15.0956	15.7039
AT4G00752	PUX9	Light_Down	24.8826	26.1748	25.472	11.7098	11.8353	11.3195	11.6969	11.6539	11.9331
AT4G00820	iqd17	Light_Down	25.9439	24.0856	27.6772	11.1233	11.8353	11.3195	11.8549	10.7715	10.8044
AT4G00880	NA	Light_Up	0.135556	0.0755556	0.162222	6.80795	7.315	7.39667	2.23996	1.99752	2.16667
AT4G00950	MEE47	Light_Up	1.98667	2.17308	2.22359	11.1141	11.2516	11.642	7.15468	5.45568	6.46129
AT4G01060	ETC3	Light_Up	2.88778	1.87333	2.60274	18.1494	14.969	16.8601	17.9576	23.4587	21.7095
AT4G01070	UGT72B1	Light_Up	11.1233	10.3861	11.2022	35.3524	36.7435	34.8288	40.1864	44.1861	43.6208
AT4G01120	GBF2	Light_Down	22.184	20.5905	22.0904	9.44786	10.0299	9.37222	7.92167	10.0633	9.46512
AT4G01250	WRKY22	Light_Down	12.2457	9.93666	9.86507	2.44357	2.185	1.99667	2.37167	2.77968	2.90258
AT4G01410	NA	Light_Down	26.2014	26.022	30.91	8.72811	8.49228	8.092	8.49314	9.24641	7.71611
AT4G01480	PPA5	Light_Up	3.96281	4.09894	3.5314	7.69833	7.23333	8.55889	6.97333	7.33955	7.07418
AT4G01510	ARV2	Light_Down	10.5217	10.562	10.2511	4.24763	3.73722	4.03556	4.77389	5.66556	5.03666
AT4G01600	NA	Light_Down	13.9773	13.5217	13.1289	4.51561	4.8506	4.14556	10.2064	12.0194	11.5316
AT4G01610	NA	Light_Down	167.403	167.162	183.807	35.8709	34.8423	34.657	74.5123	76.5562	70.2188
AT4G01660	ATABC1	Light_Up	7.31393	7.5501	7.31305	23.8315	21.9625	21.8143	23.1633	20.3433	19.7839
AT4G01870	NA	Light_Down	8.97561	7.87944	8.92056	3.17877	3.33491	2.69466	3.15582	3.75867	3.45216
AT4G01883	NA	Light_Up	7.08357	7.82459	7.37832	39.8363	40.8938	39.2659	26.1344	26.9811	30.8831
AT4G02060	MCM7	Light_Up	11.0497	11.6812	11.7427	23.995	25.9499	25.3131	14.9871	18.0053	19.5864
AT4G02130	GATL6	Light_Up	11.86	12.8228	11.1141	42.3691	41.1051	41.6817	42.2078	35.7981	32.8389
AT4G02200	DI19-5	Light_Up	4.54143	3.95841	4.24671	11.1559	10.9178	9.56667	10.2268	9.22383	10.3653
AT4G02290	AtGH9B13	Light_Down	122.142	115.822	133.971	6.7756	7.53839	6.8542	9.38784	7.77506	7.63792
AT4G02380	SAG21	Light_Down	231.461	234.915	215.925	26.4433	22.1134	23.6424	32.5455	42.7728	36.7709
AT4G02390	PARP2	Light_Up	3.69104	3.72337	3.52052	7.19754	7.3833	7.50615	4.62665	4.98248	5.8194
AT4G02430	SR34B	Light_Down	13.5489	13.3656	12.0595	5.89889	5.49171	6.00234	7.93222	7.9744	7.20699
AT4G02510	TOC159	Light_Down	163.216	170.573	164.768	76.482	77.2868	73.9153	69.0096	68.6227	74.078
AT4G02700	SULTR3;2	Light_Down	41.7247	42.8641	42.1947	18.9611	21.3378	18.1903	35.6046	30.8417	26.2211
AT4G02715	NA	Light_Down	62.5662	61.0522	65.1353	30.7936	30.2006	29.3339	46.5768	52.9394	48.9605
AT4G02920	NA	Light_Up	58.7507	58.8749	59.0353	119.66	117.837	122.812	124.57	121.628	125.403
AT4G03070	AOP1	Light_Up	7.93102	8.55418	9.05774	29.8061	27.5854	29.124	25.2379	25.24	23.2091
AT4G03100	ROPGAP2	Light_Up	3.42348	3.39284	3.07556	14.1716	14.1377	14.6083	6.64944	6.82506	8.30177
AT4G03110	BRN1	Light_Up	23.4611	25.5602	24.2506	95.3395	95.5966	95.0682	73.8118	63.6156	66.5972
AT4G03210	XTH9	Light_Up	61.831	60.5889	68.0207	246.032	225.626	226.432	213.776	188.414	189.011
AT4G03260	NA	Light_Up	33.7916	34.2645	32.7341	74.4368	74.9622	74.9622	68.1204	70.9412	68.0207
AT4G03270	CYCD6-1	Light_Up	1.51568	1.48333	1.39266	7.6285	7.90578	7.91916	4.93556	4.06094	4.24889
AT4G03330	SYP123	Light_Down	6.95941	6.55836	6.55307	1.62114	1.75056	1.95077	1.30333	1.9139	1.77233
AT4G03400	DFL2	Light_Up	4.04444	4.14556	3.78833	27.7983	27.1095	28.9019	36.7356	24.6805	24.9134
AT4G03935	NA	Light_Down	30.2658	28.1365	24.4367	12.4933	11.8678	12.9044	13.5715	14.8785	16.3789
AT4G04020	PAP1	Light_Up	5.05944	4.77332	5.35222	35.5839	34.8288	32.3724	43.4781	46.0877	45.276
AT4G04570	CRK40	Light_Up	2.90429	3.41944	3.79778	12.8722	13.6897	14.7427	16.0317	12.629	13.0012
AT4G04610	APR1	Light_Up	7.01212	7.49016	7.96157	25.99	27.8857	26.7973	108.368	53.4654	32.571
AT4G04620	ATG8B	Light_Down	24.2081	24.2472	21.7049	11.0256	8.67044	11.3392	14.3934	12.8245	12.9448
AT4G04630	NA	Light_Down	5.97778	5.63277	6.30407	1.84333	1.41101	1.79163	1.2411	1.31333	1.81196
AT4G04692	NA	Light_Down	186.853	183.992	174.025	59.7257	57.233	63.4385	72.5924	76.9228	71.7839
AT4G04750	NA	Light_Up	0.485556	0.534444	0.485556	9.09778	9.43756	8.50692	6.30173	6.95309	8.03059
AT4G04840	MSRB6	Light_Up	3.37333	3.10166	3.48997	257.212	236.716	231.959	128.684	135.187	146.538
AT4G04850	KEA3	Light_Up	23.0787	22.5661	21.8477	130.291	129.965	129.503	115.822	108.972	120.122
AT4G04972	NA	Light_Down	7.4072	6.18889	6.88729	0.506677	0.746932	0.637778	0.485556	0.322222	0.176667
AT4G05070	NA	Light_Down	101.56	93.4542	96.3059	43.9157	40.5517	43.3871	32.7254	41.4294	39.669
AT4G05330	AGD13	Light_Down	20.0049	19.8917	17.4422	7.68839	7.53	7.79541	7.12278	8.10222	8.04
AT4G06701	NA	Light_Down	5.71129	8.02828	6.42	3.20333	2.70863	3.18329	4.63705	3.86296	4.12568
AT4G06744	NA	Light_Down	30.8647	33.2851	33.3717	4.71692	5.14943	4.38222	7.53778	9.70333	9.80378
AT4G07507	NA	Light_Down	17.76	16.6459	16.2424	8.30177	8.85234	7.81482	10.1933	9.93556	9.90673
AT4G07825	NA	Light_Down	82.9121	86.05	83.0082	22.1872	22.9517	23.6218	19.9221	20.9639	21.1724
AT4G07950	NA	Light_Down	11.9122	12.2567	12.3057	5.55006	4.91765	5.62056	4.71692	4.03222	4.14556
AT4G08330	NA	Light_Down	10.4061	10.4608	11.5344	4.74556	4.78916	4.38222	4.63705	4.75612	4.5621
AT4G08555	NA	Light_Down	11.0497	8.67444	7.78196	0.742222	0.820497	1.57222	0.464444	1.2505	0.898889
AT4G08870	ARGAH2	Light_Up	15.5806	15.7147	16.9478	53.7993	55.2785	50.1172	73.7275	86.2934	97.6864
AT4G08930	APRL6	Light_Up	8.32784	9.35722	9.53815	22.6206	22.13	22.7821	19.5665	16.8362	18.624
AT4G09160	PATL5	Light_Down	35.8998	37.785	38.8021	16.8105	16.8694	16.5631	15.8495	12.1667	12.9616
AT4G09350	ndhT	Light_Up	10.8999	11.27	11.4849	43.0856	41.2099	43.3113	43.9383	46.8763	47.8145
AT4G09500	UGT79B7	Light_Up	0.819938	0.973785	1.10384	16.1488	18.045	15.8882	36.0774	50.745	44.3099
AT4G09510	CINV2	Light_Up	10.4917	9.99944	9.89278	20.3372	21.2686	20.7489	13.6116	16.0529	16.4301
AT4G09530	NA	Light_Down	59.5839	51.0222	59.1454	2.33347	1.75056	1.70986	0.988829	1.0969	0.933599
AT4G09650	ATPD	Light_Up	451.176	447.323	463.889	947.705	970.878	1044.75	1112.55	1177.74	1166.07
AT4G09750	NA	Light_Up	16.092	16.2494	16.4291	39.1566	41.1458	38.5702	52.1197	54.3052	55.0872
AT4G09830	NA	Light_Down	118.906	121.414	115.361	33.7667	33.7916	34.8047	39.0403	41.9938	38.8444
AT4G09900	MES12	Light_Up	1.59833	1.71	1.75389	9.98247	9.56556	9.96879	12.151	13.4664	13.4578
AT4G10020	HSD5	Light_Down	17.1021	17.2668	18.4882	0.707778	0.65	0.959558	0.456092	0.565556	0.828889
AT4G10240	BBX23	Light_Down	58.9588	59.7	57.7208	0.212222	0.222222	0.0311111	0.0766667	0.0755556	0.291111
AT4G10250	HSP22.0	Light_Down	5.63458	5.14131	6.97273	0.872385	0.661111	0.625556	1.35278	2.76889	2.40667
AT4G10430	NA	Light_Up	16.8773	17.4198	17.4094	36.4154	34.2772	34.4482	37.7495	36.313	35.7981
AT4G10610	CID12	Light_Down	85.834	85.3756	87.4129	26.2805	28.3746	27.9629	32.4284	27.6411	27.6671
AT4G10770	OPT7	Light_Up	12.5433	12.7427	13.9201	26.0094	26.8632	26.8913	21.4844	22.3633	25.1629
AT4G11050	AtGH9C3	Light_Down	6.35444	6.43787	7.25577	0.212222	0.356667	0.264365	0.0766667	0.0844444	0.114444
AT4G11175	NA	Light_Up	46.149	44.6569	47.2575	139.048	137.374	142.409	126.834	135.063	130.116
AT4G11240	TOPP6	Light_Down	46.4428	46.7871	46.5044	15.8618	15.945	15.7278	13.8139	13.4444	12.769
AT4G11290	PER39	Light_Down	12.0577	11.3256	13.1956	3.41358	3.62556	3.63844	2.74784	2.53099	1.69974
AT4G11320	NA	Light_Up	3.61504	3.41944	5.34497	13.8822	14.7102	14.0713	12.7858	13.0739	13.4578
AT4G11330	MPK5	Light_Up	3.61504	3.56778	3.7766	9.93445	10.3716	9.75885	11.0311	11.5238	13.4079
AT4G11360	RHA1B	Light_Up	22.8894	20.5646	24.7244	47.8008	45.4754	49.6878	48.2389	45.8658	45.5711
AT4G11460	CRK30	Light_Up	1.86476	2.04105	1.59887	20.9722	22.2679	20.4224	2.38556	1.08713	1.07542
AT4G11570	NA	Light_Up	23.1211	22.8476	23.6725	69.1104	67.723	69.877	76.5437	79.8891	87.227
AT4G11610	NA	Light_Down	136.067	138.462	133.064	0.762437	0.924241	0.684444	1.19333	1.51944	1.58222
AT4G12310	CYP706A5	Light_Up	14.667	14.1477	15.5997	57.9479	59.2125	59.113	67.4134	62.4295	69.4856
AT4G12390	PME1	Light_Up	11.2398	11.9089	11.41	24.8697	23.8083	25.2462	20.2111	17.9484	23.7185
AT4G12470	AZI1	Light_Down	8.03925	8.85197	8.14339	1.72196	2.108	1.98667	2.35889	1.82111	2.14444
AT4G12510	NA	Light_Down	19.6946	20.8213	19.9911	0.566667	0.661111	0.536422	0.760845	0.705556	0.837778
AT4G12520	NA	Light_Down	75.5079	77.186	89.0127	2.39945	1.64944	1.17556	1.03284	1.2805	0.484476
AT4G12570	UPL5	Light_Down	11.9122	11.9233	12.5436	5.17167	5.62841	5.32667	5.59999	5.70728	5.82944
AT4G12830	NA	Light_Up	6.11734	6.36222	6.82328	69.083	67.3829	66.6557	41.7212	43.4813	47.4767
AT4G12980	NA	Light_Up	18.3073	18.5438	19.9656	67.1813	66.3198	65.9217	60.2515	49.7154	56.9176
AT4G13180	NA	Light_Down	40.4218	34.8256	37.1323	15.4099	15.6198	14.5817	16.3559	16.2255	15.2828
AT4G13220	NA	Light_Up	27.156	24.9986	26.0994	74.3864	65.3811	73.5088	68.2545	68.1204	64.5228
AT4G13340	LRX3	Light_Up	18.7262	19.0556	18.6096	108.024	102.514	101.722	78.6339	51.5176	54.0896
AT4G13395	DVL10	Light_Down	18.9922	12.4745	14.9668	4.03041	4.21272	4.76839	2.03	3.24889	3.50167
AT4G13510	AMT1-1	Light_Up	7.76278	7.34698	8.36195	20.2433	20.2822	19.8412	16.1467	12.3744	14.7132
AT4G13550	NA	Light_Up	6.84222	6.96503	7.21062	15.7779	16.2633	15.6522	17.6864	16.7417	17.0273
AT4G13670	PTAC5	Light_Up	45.7635	45.2174	42.2741	97.3612	97.2413	97.6579	94.5006	100.533	104.004
AT4G13790	NA	Light_Down	8.24111	8.13401	8.4829	0.278889	0.591142	0.162222	0.209505	0.251111	0.222222
AT4G13830	ATJ20	Light_Down	76.0626	73.4193	81.6708	27.6275	26.9834	29.7011	26.1676	27.1059	32.1977
AT4G13930	SHM4	Light_Up	146.688	146.245	147.575	326.252	313.302	281.226	319.769	304.229	300.339
AT4G14010	RALFL32	Light_Down	138.847	135.292	128.12	54.6059	50.1932	53.8663	69.0497	74.2137	69.4466
AT4G14020	NA	Light_Down	47.0917	45.0277	46.843	15.6156	18.723	16.4784	41.0061	48.0424	50.5171
AT4G14130	XTH15	Light_Down	3058.46	3132.32	3216.61	143.3	138.347	125.575	81.5174	69.6936	62.5134
AT4G14145	NA	Light_Down	16.7912	15.1349	15.9956	7.07942	7.61333	8.35444	7.45801	10.3936	7.60004
AT4G14240	CBSDUF1	Light_Up	7.93102	8.00884	8.62483	22.9331	23.5364	22.6245	23.1958	21.3279	21.6834
AT4G14270	CID2	Light_Down	119.66	114.739	123.36	27.1356	25.4067	29.0643	47.6078	54.7587	54.9173
AT4G14615	NA	Light_Down	32.8225	32.0184	34.1807	16.4711	15.5106	15.2538	15.2206	17.6967	17.7572
AT4G14690	ELIP2	Light_Up	106.905	96.504	88.3417	861.734	962.494	822.498	725.103	500.92	391.558
AT4G14720	TIFY4B	Light_Down	32.9227	32.9133	33.1324	12.4856	11.5879	13.069	10.41	11.3578	11.4705
AT4G14740	NA	Light_Up	8.70546	8.57778	8.62483	16.8914	17.1678	18.8711	13.3816	14.5328	15.9561
AT4G14770	TCX2	Light_Up	15.9978	14.338	14.3644	36.3656	36.3403	36.4872	32.3906	35.3855	37.8751
AT4G14790	SUV3	Light_Up	3.04165	3.54328	3.24724	9.2133	9.52753	9.29628	6.30173	7.19049	6.84253
AT4G15160	DL3625W	Light_Down	36.5447	32.1817	38.1361	1.82332	1.12222	1.09389	5.09941	3.07556	2.23173
AT4G15233	NA	Light_Down	7.07172	7.89278	7.86903	3.28385	4.05611	3.63844	1.74223	1.07438	1.58222
AT4G15260	NA	Light_Down	13.1966	11.8577	12.8865	4.19467	3.88397	4.18834	3.83062	3.27356	4.13893
AT4G15430	NA	Light_Up	4.46381	4.36321	4.66005	13.8213	13.8628	13.6024	11.6812	11.263	13.129
AT4G15510	PPD1	Light_Up	30.0254	29.8102	30.6691	83.6589	81.5174	87.1696	91.5228	88.2911	94.0264
AT4G15530	PPDK	Light_Down	15.7767	18.4672	16.7939	2.63187	2.94506	2.67167	14.7566	11.8233	9.38717
AT4G15550	UGT75D1	Light_Down	66.0721	66.8324	66.1916	22.4009	20.2469	21.1961	32.351	34.538	40.6633
AT4G15620	NA	Light_Up	7.745	7.68165	8.78541	131.769	131.54	132.724	128.176	144.598	146.836
AT4G15630	NA	Light_Up	29.124	30.6392	30.2341	180.3	171.856	163.433	183.807	157.337	147.52
AT4G15660	GRXS8	Light_Up	10.7222	11.7152	9.82098	25.3256	22.9376	25.9695	2.96278	2.97241	4.1805
AT4G15780	ATVAMP724	Light_Down	172.822	169.5	169.5	44.2657	42.3477	46.2178	44.5353	45.4072	39.9672
AT4G15790	NA	Light_Up	10.1913	9.61843	10.6278	26.2155	23.0689	25.2624	18.1869	18.4873	18.5333
AT4G15810	NA	Light_Up	3.70333	3.61657	3.62111	8.98002	8.79357	8.47667	8.05389	8.04045	9.37556
AT4G15910	ATDI21	Light_Down	19.0067	17.7231	15.98	7.4183	5.73358	6.61016	22.9533	21.6756	16.8914
AT4G15920	SWEET17	Light_Up	0.525819	0.456667	0.611111	13.3978	12.0381	12.6222	10.1761	11.2878	11.1411
AT4G16008	NA	Light_Down	10.2612	10.4167	10.0687	4.37667	5.00005	5.32667	7.83601	7.21904	5.61605
AT4G16140	NA	Light_Up	37.3217	35.4051	39.0693	92.429	89.5991	89.6622	91.4554	72.1987	75.4619
AT4G16150	CMTA5	Light_Down	32.8454	32.4136	33.7162	15.095	15.2151	15.1793	16.2929	19.7169	19.9522
AT4G16180	NA	Light_Down	20.0456	20.0778	21.8564	9.37497	9.72471	9.28656	11.0127	10.6533	10.9705
AT4G16190	NA	Light_Down	219.462	214.941	237.726	73.309	76.7255	75.4619	119.786	150.87	157.674
AT4G16210	ECHIA	Light_Down	29.8708	27.8154	28.5569	10.7135	9.87167	11.0786	18.9533	18.4937	15.7958
AT4G16370	ATOPT3	Light_Up	17.4137	17.9484	17.848	43.5885	45.3041	43.4335	45.5169	38.9182	44.7328
AT4G16380	NA	Light_Up	44.1065	42.0288	42.7443	94.0642	94.7086	92.4578	95.2697	96.2085	86.6132
AT4G16442	NA	Light_Down	65.8998	66.6958	70.1883	18.5625	18.0963	17.6487	25.9256	28.5082	26.5033
AT4G16447	NA	Light_Up	4.13554	4.64525	4.77693	11.6722	13.5438	11.6555	12.1194	10.9705	12.0204
AT4G16500	CYS4	Light_Down	162.552	152.3	174.22	31.3098	29.6182	31.4203	32.5779	33.2067	29.5949
AT4G16515	RGF6	Light_Down	96.07	95.74	100.828	22.3611	23.4397	22.8583	14.7233	13.6849	12.4196
AT4G16520	ATG8F	Light_Down	201.012	206.716	212.819	66.6209	66.4306	69.516	70.4558	79.1553	81.1697
AT4G16670	NA	Light_Down	24.7659	25.2862	26.1298	4.85611	4.47889	3.60914	2.99218	3.86778	2.97544
AT4G16680	NA	Light_Down	16.1278	16.5973	14.4849	5.99942	6.42111	6.67827	9.99889	8.41556	8.49561
AT4G16710	NA	Light_Down	20.319	18.6823	16.9944	8.22169	8.38335	9.30276	11.7062	14.4896	12.5611
AT4G16760	ACX1	Light_Down	179.627	185.016	176.842	45.7879	48.8256	45.4188	104.237	96.2806	96.357
AT4G16765	NA	Light_Down	20.39	21.1873	19.0582	9.22111	10.4289	9.75885	17.8183	16.9956	15.9301
AT4G16770	NA	Light_Down	18.4367	19.292	18.4332	6.46129	6.96432	6.55106	7.78333	8.20534	8.36717
AT4G16780	HAT4	Light_Down	57.4635	56.2644	53.4035	4.77222	5.45616	5.17167	4.37333	5.16722	5.47778
AT4G16860	RPP4	Light_Up	1.16672	1.11095	1.13	14.4206	16.2755	18.2978	9.66556	9.66778	11.4011
AT4G16870	NA	Light_Up	0.880102	0.955556	0.731667	7.39678	8.10222	9.91671	5.85	6.47684	8.35615
AT4G16880	NA	Light_Up	0.468889	0.377778	0.389002	20.9261	20.9184	22.328	18.4793	20.0703	23.7185
AT4G16890	SNC1	Light_Up	13.3183	13.7978	13.9753	59.2876	61.3267	59.8422	57.1141	53.8874	62.4295
AT4G16950	RPP5	Light_Up	11.6594	11.7489	10.9311	47.4556	51.0435	49.3747	38.7746	37.9601	41.6231
AT4G16980	NA	Light_Up	284.83	279.806	282.069	852.592	852.592	900.057	813.711	822.498	878.797
AT4G17070	NA	Light_Down	9.325	8.84095	9.53815	4.1046	3.92976	3.79778	4.98828	4.49534	4.33418
AT4G17090	BAM3	Light_Up	0.898889	0.705556	0.887186	43.633	42.0288	44.1144	36.2041	38.5302	48.3824
AT4G17098	NA	Light_Up	0.223333	0.290251	0.278916	6.75988	6.36333	6.53898	5.00951	4.43557	4.99888
AT4G17140	NA	Light_Down	10.5394	10.9039	11.3356	5.13944	5.83877	5.27876	4.75393	5.18863	5.13279
AT4G17360	PURU2	Light_Up	2.85222	2.80889	2.54444	5.59556	6.50632	6.62556	6.91672	7.45494	7.40944
AT4G17500	ERF1A	Light_Down	10.5217	8.15338	8.92056	3.11116	3.3619	3.88556	3.05764	3.61504	4.48447
AT4G17670	NA	Light_Up	3.21778	3.28466	3.15135	9.84462	9.46086	8.92549	11.5031	11.0233	10.1497
AT4G17695	KAN3	Light_Down	36.6289	36.3586	36.1411	16.2494	17.6589	15.9561	18.2601	17.8779	15.3945
AT4G17730	SYP23	Light_Down	141.703	144.711	144.711	20.7247	20.4224	20.1023	25.3206	23.1783	23.2556
AT4G17770	TPS5	Light_Up	7.08357	7.68165	8.25427	18.0932	17.9683	16.8398	21.9508	27.2449	27.7983
AT4G17810	NA	Light_Up	28.2092	28.5582	27.6319	69.7261	70.1883	70.7583	44.9108	43.8071	49.7154
AT4G17840	NA	Light_Up	6.7258	6.62778	6.30407	36.6065	37.3422	37.5976	60.6493	53.7882	55.7193
AT4G17880	MYC4	Light_Up	4.13554	4.11063	4.21333	8.89852	9.08011	9.67132	8.2601	8.26833	7.82395
AT4G18010	IP5P2	Light_Up	10.0734	9.90454	10.235	25.1516	25.2968	24.9471	20.3856	15.5982	15.6168
AT4G18220	NA	Light_Up	3.49444	3.56778	3.94111	17.842	17.229	17.6889	21.6834	21.7983	22.2978
AT4G18270	ATTRANS 11	Light_Up	2.52245	2.42111	2.39655	6.05058	6.57011	5.77829	10.3972	10.4122	10.8563
AT4G18570	NA	Light_Up	8.53222	9.53815	9.26611	20.084	20.7738	20.9811	19.7053	16.9648	19.1489
AT4G18740	NA	Light_Up	4.93171	5.364	4.74556	47.0285	47.4291	48.5498	38.6039	38.2315	38.977
AT4G18890	BEH3	Light_Up	2.3122	2.10889	2.10889	6.69611	6.49511	6.8542	5.57904	5.01996	4.72111
AT4G19020	CMT2	Light_Up	15.9667	15.8289	15.8277	32.5906	33.3816	34.7236	39.5126	38.1682	39.2772
AT4G19160	NA	Light_Down	289.087	296.818	276.672	130.631	139.824	158.076	173.319	135.402	156.474
AT4G19170	CCD4	Light_Up	3.9544	4.12338	4.44371	13.2749	13.1128	14.9728	10.9622	11.5039	20.084
AT4G19380	FAO4A	Light_Up	0.819938	0.812644	0.722184	9.1908	9.91336	8.73675	3.53778	3.57532	3.11279
AT4G19420	PAE8	Light_Up	3.27889	2.87132	3.10533	7.99274	7.57333	7.73284	10.302	11.7645	11.03
AT4G19450	NA	Light_Up	7.41167	7.08282	7.02049	28.0756	27.5313	26.6398	29.2178	29.1349	32.8389
AT4G19530	NA	Light_Up	1.03778	1.1765	1.2	8.16495	7.37198	8.71327	3.37385	3.16879	4.60228
AT4G19700	BOI	Light_Down	8.80059	8.898	9.03111	3.7806	3.82715	3.76	4.61827	4.42111	4.41319
AT4G19860	LCAT4	Light_Down	104.237	107.954	110.936	38.8512	39.8764	39.8015	40.3088	52.0135	51.1735
AT4G19950	NA	Light_Down	5.10217	5.09333	6.12501	2.34389	2.48944	2.34196	2.96278	2.86939	1.9357
AT4G19960	POT9	Light_Up	2.35196	2.31111	2.64432	5.18667	5.40354	5.23208	5.61265	5.56719	6.10006
AT4G20140	GSO1	Light_Down	22.432	23.5956	24.0683	8.20735	7.80889	8.11444	6.23556	6.12389	6.41778
AT4G20320	NA	Light_Down	45.3997	39.5933	40.6692	17.8723	19.7627	20.6009	7.705	10.5478	11.2305
AT4G20325	NA	Light_Up	3.80915	3.67909	3.28054	6.57028	7.28248	7.87496	4.50138	5.12833	5.91111
AT4G20430	NA	Light_Up	4.68907	4.47599	4.56	9.61002	9.66056	9.99753	7.13213	6.32605	7.43173
AT4G20840	NA	Light_Up	4.81764	4.88501	4.67234	12.8556	12.6658	13.531	14.0196	12.7707	13.5004
AT4G20930	NA	Light_Down	10.8573	11.0833	10.6817	5.32281	5.15907	4.99282	7.49016	7.55219	7.50615
AT4G21180	ERDJ2B	Light_Up	14.0267	13.9217	14.7102	31.2422	30.562	32.3251	28.1189	29.9464	30.6045
AT4G21210	RP1	Light_Up	28.437	28.7157	27.49	55.9056	58.437	60.4311	61.8643	65.8023	69.3632
AT4G21400	CRK28	Light_Down	19.0197	20.2295	17.0883	5.85386	6.02039	6.72545	2.42976	2.65382	2.38556
AT4G21410	CRK29	Light_Down	30.3846	32.9722	29.0667	11.5104	11.3287	12.0866	5.96755	4.79667	4.97862
AT4G21534	SPHK2	Light_Down	7.73884	8.21508	6.82328	3.58556	3.17681	3.16895	2.54425	3.38769	3.13889
AT4G21570	NA	Light_Down	101.499	95.0682	105.322	27.7378	27.9478	27.6697	54.0991	61.2734	60.1375
AT4G21580	NA	Light_Down	37.5544	37.8693	39.669	16.5322	15.8648	16.7089	35.149	33.3395	28.5283
AT4G21610	LOL2	Light_Down	7.93102	7.89278	8.06512	2.78506	2.45778	2.615	3.3958	3.04055	2.59389
AT4G21830	MSRB7	Light_Down	19.1817	18.9836	19.1301	0.297787	0.566406	0.184444	0.368874	0.222222	0.232222
AT4G21850	MSRB9	Light_Down	340.915	361.421	323.283	59.2876	65.9217	60.2067	24.9134	19.4967	17.4493
AT4G21870	HSP15.4	Light_Up	59.9555	58.9588	55.776	137.894	152.013	148.235	82.1453	58.2582	46.0649
AT4G21990	APR3	Light_Up	39.0796	38.9034	41.2612	87.9543	87.6003	85.4461	210.156	110.707	76.5437
AT4G22200	AKT2	Light_Up	2.42724	2.31111	2.64432	8.4946	8.78326	8.45722	9.22231	8.58838	9.8372
AT4G22212	NA	Light_Down	10.3328	11.3755	11.0425	5.21944	5.55	4.98144	5.40262	5.09062	3.98976
AT4G22490	NA	Light_Down	233.869	233.869	243.608	17.2856	17.3546	14.5322	9.76111	11.1197	8.95111
AT4G22730	NA	Light_Up	7.37	7.28693	8.19671	19.362	18.9703	19.0067	21.8839	20.5003	19.5511
AT4G22810	AHL24	Light_Down	19.598	19.4967	19.7289	1.09889	0.981311	1.02556	0.793333	0.722184	0.705556
AT4G22880	LDOX	Light_Up	0.00449418	0.04	0.0611111	10.7135	8.91941	10.7817	7.25617	19.6922	22.2455
AT4G22890	PGRL1A	Light_Up	105.799	103.212	103.686	267.708	277.197	278.923	297.74	336.733	346.878
AT4G23030	NA	Light_Down	26.7102	26.4461	25.9378	2.64444	2.79778	2.25111	4.35556	3.42484	2.83778
AT4G23060	IQD22	Light_Down	23.477	23.2368	26.1135	9.80378	10.5478	9.84323	21.569	16.6475	15.3067
AT4G23400	PIP1-5	Light_Down	153.449	162.144	172.437	63.7873	61.149	60.8897	42.2918	43.1877	42.1705
AT4G23440	NA	Light_Down	21.4338	20.9228	21.1243	8.65278	8.94086	8.89667	9.73496	8.79357	8.62999
AT4G23670	NA	Light_Down	1587.86	1549.01	1587.86	546.114	573.865	569.117	822.498	1099.12	912.413
AT4G23740	NA	Light_Up	21.0789	21.1152	22.8031	67.723	64.3071	64.8204	56.7164	53.3817	56.0373
AT4G23750	CRF2	Light_Up	5.69222	5.22938	5.41663	13.8213	14.9794	12.9267	11.3883	8.51418	8.48441
AT4G23770	NA	Light_Up	1.38901	1.51221	1.65418	6.80795	6.53169	6.53898	3.46307	3.98106	4.19026
AT4G23870	NA	Light_Down	38.7746	36.6706	39.8363	5.82944	5.68574	5.33603	10.8178	16.8136	11.8678
AT4G23990	CSLG3	Light_Up	4.77088	4.74735	5.37367	13.8213	13.7471	13.6522	18.3783	19.123	21.3307
AT4G24120	YSL1	Light_Up	7.66384	8.23173	7.86903	24.9961	25.2128	25.7127	20.1894	17.2861	19.9221
AT4G24130	NA	Light_Up	3.04815	2.42111	2.57	5.91222	5.37833	5.97788	5.41114	7.10464	9.28111
AT4G24150	GRF8	Light_Down	7.54179	7.28693	8.21968	0.495556	0.356667	0.556667	0.573333	0.485556	0.372222
AT4G24275	NA	Light_Down	51.4649	51.4649	57.8821	24.8536	24.8165	24.5094	16.2559	12.4346	11.0428
AT4G24380	NA	Light_Up	4.29915	3.65278	3.81667	8.39008	8.15167	8.10222	11.9622	10.4867	10.3772
AT4G24520	ATR1	Light_Down	147.782	146.146	148.552	39.0209	39.3676	39.5207	41.7031	41.0287	40.9287
AT4G24620	PGI1	Light_Up	34.2012	35.4689	35.4871	73.9943	79.6197	68.5173	42.849	44.4241	48.9286
AT4G24660	ZHD1	Light_Up	7.10645	7.1499	7.64951	27.7805	26.1034	28.7583	22.8561	18.7439	16.9926
AT4G24670	TAR2	Light_Up	6.4509	6.60497	6.62232	23.3423	22.7873	21.1532	16.0194	15.0956	15.7958
AT4G24690	NA	Light_Down	91.1549	92.4578	91.8419	42.9405	45.4599	45.8742	50.8221	52.1666	53.4414
AT4G24700	NA	Light_Up	4.87667	5.41114	5.91944	25.022	27.5313	27.3143	25.1821	23.2851	28.0578
AT4G24790	F22K18.10	Light_Up	2.60329	2.77611	2.63099	8.68222	8.34815	8.26833	8.09222	9.20395	9.39988
AT4G24972	TPD1	Light_Up	3.17611	3.21778	3.39241	8.91556	8.79357	9.63444	5.56222	4.25197	5.75778
AT4G25050	ACP4	Light_Up	227.489	213.776	214.139	698.247	670.59	728.889	543.913	583.532	587.156
AT4G25260	NA	Light_Down	246.674	244.071	264.429	43.4659	42.2452	41.2236	40.5399	35.2816	34.0757
AT4G25290	NA	Light_Up	11.2659	11.2912	10.9167	69.9375	69.7819	69.2536	58.6615	62.2872	63.1537
AT4G25340	FKBP53	Light_Up	7.10645	7.53768	7.63666	16.2244	15.058	14.5706	8.19613	8.47778	9.19
AT4G25580	NA	Light_Down	18.4817	21.174	22.9409	0.707778	1.07333	0.772802	1.23003	0.614416	0.606667
AT4G25630	MED36A	Light_Up	8.94172	9.31162	8.47051	22.375	20.0925	20.1443	8.79357	8.55751	10.9101
AT4G25640	ATDTX35	Light_Down	146.538	149.121	147.037	71.6822	71.3216	65.3258	94.3567	86.904	96.6593
AT4G25830	NA	Light_Up	60.2306	60.3253	63.3934	135.862	136.771	128.315	133.828	130.386	131.644
AT4G25990	CIL	Light_Down	21.095	20.1656	19.4523	8.03109	8.34815	7.90498	1.92862	2.32167	2.13383
AT4G26095	NA	Light_Down	5.79333	6.53948	6.12501	2.42111	2.50944	2.4542	3.51889	3.05727	2.94444
AT4G26140	BGAL12	Light_Up	4.01187	4.3347	4.20784	12.1928	12.8641	12.8098	14.8171	15.7767	15.495
AT4G26150	GATA22	Light_Up	2.84226	2.43389	2.43495	58.7898	55.5428	61.2613	63.1537	35.776	33.21
AT4G26288	NA	Light_Up	3.22478	2.96881	3.44667	6.30321	5.96645	7.57889	4.65272	4.19136	4.20278
AT4G26320	AGP13	Light_Down	19.6613	26.2267	24.9706	4.4523	4.51556	3.67667	3.82471	3.43279	2.71321
AT4G26400	NA	Light_Down	60.9547	57.9678	59.2876	13.4102	12.2963	12.5756	12.4911	12.629	12.6134
AT4G26520	NA	Light_Up	19.9696	17.1956	17.1492	40.2875	38.931	43.3871	40.4982	39.8437	43.7528
AT4G26530	NA	Light_Up	1.11222	1.47	1.28451	22.4461	23.1017	29.7412	14.3189	17.0189	32.9833
AT4G26582	NA	Light_Down	5.5204	6.34062	6.14769	2.75889	2.90564	3.11123	3.69251	4.05001	3.84369
AT4G26670	TIM22-2	Light_Down	29.2204	28.1927	25.6555	10.9087	10.5273	10.431	8.38058	10.6533	12.7013
AT4G26790	NA	Light_Up	0.456851	0.568333	0.471159	9.38784	8.52722	8.16611	8.0747	8.85162	9.00448
AT4G27030	FAD4	Light_Up	15.525	14.637	13.8852	98.8977	96.6444	102.134	95.4354	81.4883	94.9295
AT4G27130	NA	Light_Down	241.458	229.795	226.948	42.8302	40.7644	41.4345	47.464	48.2882	47.0285
AT4G27300	SD11	Light_Up	0.083869	0.205556	0.19	5.94573	5.80395	5.77829	2.76889	3.45284	3.02463
AT4G27350	NA	Light_Up	5.32281	4.81994	5.49338	11.3556	10.6733	10.431	9.65333	8.71707	8.86337
AT4G27410	NAC072	Light_Down	9.10679	7.83551	8.5749	4.15565	3.92976	3.96281	27.91	32.3211	23.3183
AT4G27430	CIP7	Light_Up	38.8169	38.9615	42.2244	83.5004	82.9595	82.37	76.0419	66.1356	69.9993
AT4G27435	NA	Light_Down	17.2588	18.0932	17.3906	7.81106	8.3945	8.90737	8.96055	10.8072	11.3001
AT4G27440	PORB	Light_Down	4235.53	4235.53	3699.34	380.251	389.296	429.113	580.625	600.619	651.821
AT4G27450	NA	Light_Down	175.008	181.285	190.03	9.84462	10.0589	12.301	14.9778	11.2478	12.2656
AT4G27460	CBSX5	Light_Down	12.852	13.4567	14.1289	0.417778	0.333523	0.613333	0.178889	0.333333	0.291111
AT4G27520	ENODL2	Light_Up	63.0595	59.6473	67.4347	190.601	190.216	175.679	331.005	375.24	381.744
AT4G27560	UGT79B2	Light_Up	0.408889	0.437778	0.354444	15.6156	16.3261	13.4191	19.0115	21.7069	23.1286
AT4G27700	NA	Light_Up	69.4124	69.3014	67.8278	234.286	238.826	254.028	286.416	286.416	297.74
AT4G27740	NA	Light_Down	15.2196	14.8735	15.331	6.55444	6.90724	6.17222	4.51204	7.79434	7.4416
AT4G27820	BGLU9	Light_Up	6.87722	6.07883	5.73283	34.9247	32.8225	32.6358	33.2393	37.1466	40.8397
AT4G28100	NA	Light_Up	15.6877	15.5823	16.4463	36.3829	35.381	33.9986	33.9827	26.384	27.5609
AT4G28190	ULT1	Light_Up	9.65333	9.90454	9.58471	42.9405	42.0102	42.1705	28.4465	25.8083	23.5835
AT4G28240	NA	Light_Down	91.5685	90.7205	93.9699	27.0309	28.3495	26.6324	54.4848	62.9436	51.4905
AT4G28250	EXPB3	Light_Up	8.51718	8.53785	8.21968	91.1549	89.4565	93.3689	49.9867	62.5134	68.2373
AT4G28270	RMA2	Light_Down	161.936	157.511	157.873	57.7208	55.4314	55.9289	53.544	60.3958	60.179
AT4G28650	PXL2	Light_Down	8.87125	8.53222	9.83111	0.335822	0.474444	0.332222	0.591111	0.574565	0.503421
AT4G28652	NA	Light_Down	10.1571	10.2076	10.6439	3.66222	3.34597	3.19573	3.94556	3.26222	3.85581
AT4G28660	PSB28	Light_Up	91.4775	84.7861	83.5451	284.83	271.95	282.069	218.267	238.114	241.922
AT4G28680	TYRDC	Light_Up	2.60329	2.63889	2.60274	18.1172	18.546	17.0156	6.43889	7.28198	7.4769
AT4G28730	GRXC5	Light_Up	19.1301	19.7557	20.5846	46.0877	46.4889	46.6994	44.6238	48.4733	50.655
AT4G28740	NA	Light_Up	24.2241	23.995	23.7765	54.1337	51.9596	53.7754	54.2874	56.192	57.2214
AT4G28780	NA	Light_Up	1.94317	2.34942	2.16163	71.1091	69.1391	77.4856	37.3912	34.4746	41.3362
AT4G29030	NA	Light_Up	20.9261	21.2201	19.0067	47.9396	48.7524	50.4216	38.1498	41.8917	40.5891
AT4G29140	NA	Light_Down	36.6444	37.4328	40.9332	14.8095	12.8641	12.8357	24.2938	10.9133	10.8139
AT4G29190	NA	Light_Down	39.6575	38.0282	40.7751	5.21944	5.61605	5.2936	23.0656	25.5999	20.7489
AT4G29270	NA	Light_Down	80.6218	79.6996	85.0151	13.4483	15.3211	12.9954	13.3722	13.83	12.1441
AT4G29310	NA	Light_Up	6.07889	6.00783	6.13371	36.6444	36.8987	38.7311	23.2228	13.5211	14.6409
AT4G29380	NA	Light_Down	19.2549	19.9674	20.2111	7.24557	8.10222	7.37198	8.18834	8.24388	8.80803
AT4G29590	NA	Light_Up	26.4694	26.9531	26.5895	66.7639	68.6764	67.9193	62.9436	65.9778	65.6226
AT4G29690	NA	Light_Down	15.3689	13.4984	17.0883	0.395508	0.523333	0.332222	0.22	0.458028	0.592222
AT4G29700	NA	Light_Down	16.0267	17.5171	18.0078	3.75889	3.75889	3.46489	0.918639	1.57222	2.02026
AT4G29720	PAO5	Light_Up	9.82821	9.93666	10.3972	33.8192	32.7754	33.6346	28.1189	26.2687	28.9424
AT4G29890	NA	Light_Down	19.0422	19.4676	18.3088	6.52521	6.55307	7.01056	9.22231	10.0133	9.29833
AT4G29905	NA	Light_Up	14.5885	13.0157	15.7351	199.849	171.52	192.143	174.22	189.011	179.962
AT4G30060	NA	Light_Down	26.7973	28.3516	26.2014	9.27222	9.23839	9.01323	10.0622	9.45718	9.72556
AT4G30170	PER45	Light_Down	9.21438	7.1499	8.65034	0.837835	0.187778	0.637778	0.261111	0.294444	0.25
AT4G30180	NA	Light_Down	32.7118	31.4795	34.7306	9.70056	9.29376	8.39605	9.01883	7.65778	5.40333
AT4G30190	AHA2	Light_Down	371.151	377.232	408.321	110.62	115.639	106.434	114.126	90.8668	87.7267
AT4G30270	XTH24	Light_Up	7.04809	4.64525	7.18056	25.359	22.4861	22.6922	16.4743	13.7267	16.4677
AT4G30280	XTH18	Light_Down	13.6989	14.0428	13.3113	4.05938	4.93122	4.95278	4.97832	3.59647	3.98111
AT4G30290	XTH19	Light_Down	95.74	92.4578	109.828	3.67446	4.24872	3.21889	10.4589	7.38084	5.37347
AT4G30410	NA	Light_Down	27.5313	26.0711	26.8312	7.64428	6.74238	7.24667	6.29113	5.71656	5.33333
AT4G30470	NA	Light_Up	34.4887	33.2159	35.2333	78.9786	73.6765	70.3712	79.3483	88.4519	84.625
AT4G30610	SCPL24	Light_Up	12.6121	12.1422	11.8117	51.3722	54.6059	53.8874	36.0036	34.2479	39.1033
AT4G30650	NA	Light_Down	12.3375	8.49228	13.0921	5.39471	5.44167	5.07167	20.3693	28.665	25.015
AT4G30670	NA	Light_Down	13.2656	12.078	14.044	6.35894	5.93278	4.97291	6.4647	7.4375	5.14781
AT4G30690	NA	Light_Down	101.629	100.336	95.9281	36.1284	38.7261	42.4612	35.7496	37.2274	38.6156
AT4G30800	RPS11B	Light_Up	4.24889	3.68889	4.36993	10.3036	9.67311	11.0425	5.32387	5.58167	6.26945
AT4G31000	CBP60F	Light_Up	11.2956	11.9089	10.1139	24.1728	24.3057	27.5867	21.9752	22.1134	19.7471
AT4G31100	WAKL17	Light_Down	5.18137	5.03666	5.24389	2.32247	2.44357	2.19333	2.59661	2.32167	2.30444
AT4G31150	NA	Light_Down	9.22319	8.41142	9.28961	4.37111	4.71462	3.82558	5.40262	5.56719	5.20333
AT4G31240	NA	Light_Down	8.35615	7.9744	7.705	1.21	1.08529	1.2812	2.31677	1.79213	1.83657
AT4G31270	NA	Light_Down	7.31393	7.52454	7.37832	3.07357	3.53111	3.25778	3.60205	4.14257	4.27345
AT4G31290	NA	Light_Down	86.6338	92.8092	89.6622	25.9439	26.2322	24.974	33.7375	36.0306	37.4846
AT4G31380	FLP1	Light_Down	132.024	136.837	137.731	1.54687	1.54716	1.60889	4.58228	4.45167	3.57241
AT4G31510	NA	Light_Down	38.3004	35.0122	35.5779	12.031	11.9588	13.1497	11.0311	12.9182	13.5206
AT4G31610	REM1	Light_Down	8.71844	8.08496	7.98287	0.506677	0.485556	0.548155	0.566639	0.764444	0.811111
AT4G31650	REM6	Light_Down	35.5431	35.1288	35.5636	11.0336	11.4356	11.2333	13.8977	16.9	16.505
AT4G31800	WRKY18	Light_Up	7.37	5.67667	6.22381	17.1778	17.3546	13.7376	9.17667	6.63278	5.49235
AT4G31805	POLAR	Light_Up	4.9406	4.79667	4.36993	11.8239	12.7522	13.5211	7.10645	7.28198	8.00891
AT4G31870	GPX7	Light_Up	0.197778	0.187778	0.242222	11.6722	11.949	10.061	9.37222	10.7715	10.868
AT4G31920	ARR10	Light_Up	2.94439	3.20167	3.03556	6.79771	7.03392	6.65122	7.18793	6.53774	6.36935
AT4G32280	IAA29	Light_Down	40.6692	37.4072	37.2776	6.00783	6.59616	6.83273	4.91889	5.52182	5.06667
[truncated: 717 more rows]
