# Supplementary material for: Cotyledon opening during seedling deetiolation is determined by ABA-mediated splicing regulation
Source: EMBO Rep. 2025 Jun 18;26(14):3663–78. doi: 10.1038/s44319-025-00495-5 (PMC12287322; doi:10.1038/s44319-025-00495-5)
Supplement: Supplementary file 4 — Dataset EV2 [file 44319_2025_495_MOESM4_ESM.xlsx]

## Sheet: Legend
	Dataset EV2. List of the enriched biological processes and molecular functions among the light-induced or -repressed genes whose light responsiveness is reversed by ABA.

## Sheet: Light-induced ABA-reversed
Light-induced genes reversed by ABA
Category	Term	Count	%	PValue	Genes	List Total	Pop Hits	Pop Total	Fold Enrichment	Bonferroni	Benjamini	FDR
GOTERM_BP_DIRECT	GO:0007049~cell cycle	8	3.72093	0.000303641	AT2G16440, AT5G60880, AT2G45080, AT5G46280, AT4G32700, AT2G36010, AT4G03270, AT4G02060	159	83	10123	6.13655	0.0904	0.0904	0.407412
GOTERM_BP_DIRECT	GO:0006268~DNA unwinding involved in DNA replication	4	1.86047	0.0011967	AT2G16440, AT5G04130, AT5G46280, AT4G02060	159	14	10123	18.1905	0.311743	0.170388	1.59679
GOTERM_BP_DIRECT	GO:0006355~regulation of transcription, DNA-templated	28	13.0233	0.00939777	AT4G39780, AT3G53680, AT3G50060, AT4G31805, AT5G64570, AT1G27050, AT4G31800, AT5G49330, AT4G18890, AT4G36570, AT4G23750, AT5G64630, AT3G52910, AT2G39880, AT4G02060, AT2G03710, AT4G37610, AT1G51950, AT5G62920, AT2G18300, AT2G24645, AT2G18328, AT1G17920, AT4G25630, AT5G67190, AT5G43250, AT2G36010, AT3G44750	159	1084	10123	1.64453	0.947449	0.625435	11.9205
GOTERM_BP_DIRECT	GO:0006270~DNA replication initiation	3	1.39535	0.0121387	AT2G16440, AT5G46280, AT4G02060	159	11	10123	17.3636	0.977862	0.614268	15.1409
GOTERM_BP_DIRECT	GO:0015695~organic cation transport	2	0.930233	0.030974	AT4G13510, AT2G38290	159	2	10123	63.6667	0.999945	0.859611	34.4899
GOTERM_BP_DIRECT	GO:0009826~unidimensional cell growth	5	2.32558	0.0334499	AT5G60880, AT2G18300, AT1G72300, AT1G69530, AT3G29030	159	78	10123	4.0812	0.999975	0.829522	36.7045
GOTERM_BP_DIRECT	GO:0019740~nitrogen utilization	2	0.930233	0.0461015	AT4G13510, AT2G38290	159	3	10123	42.4444	1	0.877994	46.9789
GOTERM_BP_DIRECT	GO:0015696~ammonium transport	2	0.930233	0.0461015	AT4G13510, AT2G38290	159	3	10123	42.4444	1	0.877994	46.9789
GOTERM_BP_DIRECT	GO:0072488~ammonium transmembrane transport	2	0.930233	0.0461015	AT4G13510, AT2G38290	159	3	10123	42.4444	1	0.877994	46.9789
GOTERM_BP_DIRECT	GO:0006952~defense response	9	4.18605	0.0499548	AT1G63880, AT1G63360, AT1G77630, AT3G20600, AT4G27300, AT4G19530, AT1G23130, AT1G70890, AT3G11340	159	259	10123	2.21236	1	0.864473	49.7868
GOTERM_BP_DIRECT	GO:0055114~oxidation-reduction process	18	8.37209	0.0666813	AT5G07460, AT5G25120, AT2G19800, AT2G29300, AT1G31710, AT3G56060, AT1G30510, AT1G24280, AT4G19380, AT5G01040, AT5G40850, AT1G13440, AT1G30040, AT1G80340, AT3G23510, AT2G15620, AT5G41670, AT1G65840	159	736	10123	1.55707	1	0.90858	60.4528
GOTERM_BP_DIRECT	GO:0006351~transcription, DNA-templated	22	10.2326	0.0680387	AT4G39780, AT5G62920, AT5G64570, AT2G18300, AT2G42380, AT1G27050, AT2G24645, AT4G31800, AT2G18328, AT1G17920, AT4G18890, AT4G23750, AT4G36570, AT4G25630, AT5G67190, AT3G52910, AT5G64630, AT2G36010, AT3G44750, AT4G02060, AT2G03710, AT1G51950	159	956	10123	1.46513	1	0.889028	61.2191
GOTERM_BP_DIRECT	GO:0006310~DNA recombination	3	1.39535	0.0702543	AT2G24490, AT5G64630, AT4G32700	159	28	10123	6.82143	1	0.873324	62.4403
GOTERM_BP_DIRECT	GO:0006857~oligopeptide transport	3	1.39535	0.0747084	AT1G18880, AT1G22570, AT3G45700	159	29	10123	6.58621	1	0.867186	64.7883
GOTERM_BP_DIRECT	GO:0010233~phloem transport	2	0.930233	0.0900905	AT1G56430, AT1G18880	159	6	10123	21.2222	1	0.896258	71.8929
GOTERM_BP_DIRECT	GO:0006164~purine nucleotide biosynthetic process	2	0.930233	0.0900905	AT3G55010, AT2G35040	159	6	10123	21.2222	1	0.896258	71.8929
GOTERM_CC_DIRECT	GO:0042555~MCM complex	3	1.39535	0.00453125	AT2G16440, AT5G46280, AT4G02060	199	7	13114	28.2426	0.288668	0.288668	4.65456
GOTERM_CC_DIRECT	GO:0031225~anchored component of membrane	7	3.25581	0.0116942	AT1G70985, AT1G77630, AT5G44130, AT4G37450, AT5G15350, AT1G66970, AT1G55330	199	125	13114	3.69037	0.586144	0.356683	11.6138
GOTERM_CC_DIRECT	GO:0000347~THO complex	3	1.39535	0.0158575	AT2G16440, AT5G46280, AT4G02060	199	13	13114	15.2076	0.698456	0.329421	15.4442
GOTERM_CC_DIRECT	GO:0005576~extracellular region	22	10.2326	0.0289706	AT1G70280, AT4G11460, AT5G34940, AT5G64570, AT3G16660, AT1G69530, AT1G31710, AT1G72060, AT3G49780, AT3G05730, AT3G29030, AT2G39430, AT3G59080, AT5G01040, AT2G45180, AT5G51550, AT4G20430, AT1G04520, AT1G45191, AT5G48540, AT1G60390, AT2G41290	199	894	13114	1.62169	0.889737	0.423755	26.5481
GOTERM_CC_DIRECT	GO:0009505~plant-type cell wall	8	3.72093	0.0307487	AT1G78850, AT5G34940, AT5G51550, AT5G64570, AT5G44130, AT1G69530, AT1G20220, AT3G57030	199	198	13114	2.66261	0.903899	0.374041	27.9475
GOTERM_CC_DIRECT	GO:0009506~plasmodesma	19	8.83721	0.0337003	AT4G11460, AT5G44130, AT2G27080, AT2G38290, AT5G27120, AT1G11130, AT3G57030, AT3G16470, AT4G13510, AT1G13440, AT5G51550, AT3G20600, AT2G05760, AT1G04520, AT4G27300, AT5G41670, AT1G11330, AT1G20220, AT1G48480	199	747	13114	1.67616	0.923548	0.348524	30.2172
GOTERM_CC_DIRECT	GO:0046658~anchored component of plasma membrane	5	2.32558	0.0396398	AT1G77630, AT3G20600, AT5G44130, AT5G15350, AT1G66970	199	85	13114	3.87644	0.951854	0.351672	34.5898
GOTERM_CC_DIRECT	GO:0048046~apoplast	9	4.18605	0.0863144	AT5G01040, AT1G78850, AT5G51550, AT5G64570, AT2G15620, AT4G36230, AT1G66970, AT2G39430, AT1G60390	199	301	13114	1.97042	0.998852	0.570987	61.2242
GOTERM_MF_DIRECT	GO:0003677~DNA binding	29	13.4884	0.00202057	AT4G39780, AT3G53680, AT3G50060, AT2G05160, AT2G42380, AT4G32700, AT5G27120, AT5G49330, AT4G18890, AT4G36570, AT4G23750, AT5G04130, AT5G46280, AT3G54430, AT2G39880, AT4G02060, AT2G03710, AT4G02390, AT5G66270, AT2G18300, AT3G59080, AT2G24645, AT2G18328, AT1G13440, AT2G24490, AT2G16440, AT5G67190, AT5G43250, AT2G36010	155	1040	10077	1.81286	0.344743	0.344743	2.52108
GOTERM_MF_DIRECT	GO:0008094~DNA-dependent ATPase activity	4	1.86047	0.00329679	AT2G16440, AT5G04130, AT5G46280, AT4G02060	155	20	10077	13.0026	0.498508	0.291839	4.08313
GOTERM_MF_DIRECT	GO:0003678~DNA helicase activity	3	1.39535	0.00963456	AT2G16440, AT5G46280, AT4G02060	155	10	10077	19.5039	0.867793	0.49057	11.5045
GOTERM_MF_DIRECT	GO:0003700~transcription factor activity, sequence-specific DNA binding	19	8.83721	0.0565625	AT4G39780, AT3G50060, AT4G31805, AT2G18300, AT2G42380, AT1G27050, AT4G31800, AT1G17920, AT5G49330, AT4G18890, AT4G23750, AT4G36570, AT5G67190, AT5G43250, AT2G36010, AT2G39880, AT3G06740, AT2G03710, AT1G51950	155	790	10077	1.5636	0.999995	0.952273	52.0518
GOTERM_MF_DIRECT	GO:0008519~ammonium transmembrane transporter activity	2	0.930233	0.0597509	AT4G13510, AT2G38290	155	4	10077	32.5065	0.999997	0.92387	54.0578

## Sheet: Light-repressed ABA-reversed
Light-repressed genes reversed by ABA
Category	Term	Count	%	PValue	Genes	List Total	Pop Hits	Pop Total	Fold Enrichment	Bonferroni	Benjamini	FDR
GOTERM_BP_DIRECT	GO:0009414~response to water deprivation	10	6.53595	0.000279675	AT2G37760, AT2G18050, AT2G36270, AT2G47180, AT4G34000, AT4G15910, AT3G12490, AT4G39950, AT5G66880, AT1G35720	113	193	10123	4.64166	0.0599449	0.0599449	0.355685
GOTERM_BP_DIRECT	GO:0006979~response to oxidative stress	9	5.88235	0.000728093	AT5G16980, AT3G10020, AT1G45145, AT2G47180, AT3G12490, AT2G19810, AT4G34710, AT1G35720, AT2G29500	113	176	10123	4.581	0.14868	0.0773299	0.923541
GOTERM_BP_DIRECT	GO:0009737~response to abscisic acid	11	7.18954	0.0008439	AT1G54100, AT2G36270, AT3G05880, AT2G47180, AT4G34000, AT4G15910, AT2G46270, AT4G34710, AT5G66880, AT1G32640, AT1G35720	113	272	10123	3.62289	0.170208	0.060299	1.06971
GOTERM_BP_DIRECT	GO:0009651~response to salt stress	12	7.84314	0.00174576	AT2G37760, AT1G54100, AT4G23670, AT5G27600, AT2G36270, AT2G47180, AT1G16850, AT4G34000, AT2G36460, AT4G34710, AT5G66880, AT1G35720	113	352	10123	3.054	0.320331	0.0920242	2.20122
GOTERM_BP_DIRECT	GO:0009611~response to wounding	7	4.57516	0.00280368	AT2G22330, AT1G01720, AT1G66760, AT1G19180, AT4G34710, AT5G14780, AT1G32640	113	127	10123	4.9377	0.462315	0.116705	3.51333
GOTERM_BP_DIRECT	GO:0009409~response to cold	9	5.88235	0.00425823	AT2G37760, AT2G40970, AT3G17020, AT3G05880, AT2G47180, AT4G35790, AT3G12490, AT4G34710, AT1G35720	113	233	10123	3.46033	0.610573	0.14545	5.2909
GOTERM_BP_DIRECT	GO:0055114~oxidation-reduction process	16	10.4575	0.0153529	AT2G22330, AT5G16980, AT1G54100, AT5G01670, AT1G45145, AT4G39950, AT3G14130, AT2G37760, AT4G16765, AT3G20120, AT5G14780, AT1G72680, AT1G62810, AT4G20930, AT4G21580, AT2G02390	113	736	10123	1.94748	0.967265	0.386437	17.8885
GOTERM_BP_DIRECT	GO:0009269~response to desiccation	3	1.96078	0.01835	AT1G54100, AT1G32640, AT2G21620	113	19	10123	14.1449	0.983311	0.400482	21.0161
GOTERM_BP_DIRECT	GO:0006569~tryptophan catabolic process	2	1.30719	0.0220065	AT2G22330, AT4G39950	113	2	10123	89.5841	0.992684	0.420979	24.683
GOTERM_BP_DIRECT	GO:0009407~toxin catabolic process	3	1.96078	0.0263833	AT2G29460, AT2G29490, AT2G02390	113	23	10123	11.6849	0.997285	0.446171	28.8657
GOTERM_BP_DIRECT	GO:0009738~abscisic acid-activated signaling pathway	5	3.26797	0.0509324	AT2G36270, AT4G34000, AT5G66880, AT1G32640, AT1G62810	113	126	10123	3.55492	0.99999	0.650152	48.6198
GOTERM_BP_DIRECT	GO:0006635~fatty acid beta-oxidation	3	1.96078	0.0541015	AT5G42890, AT5G47720, AT4G16210	113	34	10123	7.90448	0.999995	0.640965	50.763
GOTERM_BP_DIRECT	GO:0009636~response to toxic substance	3	1.96078	0.0541015	AT2G37760, AT2G29460, AT2G29490	113	34	10123	7.90448	0.999995	0.640965	50.763
GOTERM_BP_DIRECT	GO:0010120~camalexin biosynthetic process	2	1.30719	0.0541194	AT2G22330, AT4G39950	113	5	10123	35.8336	0.999995	0.611655	50.7749
GOTERM_BP_DIRECT	GO:0006749~glutathione metabolic process	3	1.96078	0.0569761	AT2G29460, AT2G29490, AT2G02390	113	35	10123	7.67863	0.999998	0.603884	52.6355
GOTERM_BP_DIRECT	GO:0009684~indoleacetic acid biosynthetic process	2	1.30719	0.0953164	AT2G22330, AT4G39950	113	9	10123	19.9076	1	0.771413	72.0858
GOTERM_CC_DIRECT	GO:0005777~peroxisome	7	4.57516	0.00915188	AT3G06810, AT5G27600, AT5G23050, AT5G42890, AT4G16210, AT3G61070, AT3G14130	139	170	13114	3.88481	0.362695	0.362695	8.43782
GOTERM_CC_DIRECT	GO:0005737~cytoplasm	37	24.183	0.0921687	AT5G16980, AT5G37670, AT1G45145, AT2G47180, AT4G16680, AT2G36460, AT2G29490, AT5G48180, AT5G43330, AT5G66880, AT5G19140, AT2G29500, AT2G24200, AT4G16765, AT1G29330, AT1G72680, AT2G02390, AT5G04250, AT4G21580, AT5G44670, AT1G21440, AT1G54100, AT3G52180, AT5G01670, AT3G11930, AT2G29460, AT5G10100, AT2G22470, AT3G14130, AT2G21620, AT5G66170, AT2G37760, AT1G68500, AT3G17020, AT5G47720, AT3G21460, AT4…	139	2766	13114	1.26203	0.991245	0.906432	60.431
GOTERM_MF_DIRECT	GO:0003700~transcription factor activity, sequence-specific DNA binding	17	11.1111	0.00417463	AT2G40970, AT2G24260, AT1G26260, AT3G11580, AT2G36270, AT5G25830, AT4G29190, AT2G46270, AT4G34000, AT2G19810, AT1G09530, AT5G63790, AT1G20693, AT1G01720, AT5G49700, AT5G56270, AT1G32640	100	790	10077	2.16847	0.492219	0.492219	4.93609
GOTERM_MF_DIRECT	GO:0016491~oxidoreductase activity	7	4.57516	0.0317369	AT5G16980, AT2G37760, AT5G01670, AT3G06810, AT4G16765, AT1G72680, AT4G21580	100	242	10077	2.91483	0.994618	0.926639	32.3118
GOTERM_MF_DIRECT	GO:0016709~oxidoreductase activity, acting on paired donors, with incorporation or reduction of molecular oxygen, NAD(P)H as one donor, and incorporation of one atom of oxygen	3	1.96078	0.0484927	AT2G22330, AT3G20120, AT4G39950	100	36	10077	8.3975	0.999682	0.931726	45.2006
GOTERM_MF_DIRECT	GO:0004364~glutathione transferase activity	3	1.96078	0.0509432	AT2G29460, AT2G29490, AT2G02390	100	37	10077	8.17054	0.99979	0.879681	46.8841
GOTERM_MF_DIRECT	GO:0001228~transcriptional activator activity, RNA polymerase II transcription regulatory region sequence-specific binding	3	1.96078	0.0611715	AT1G03290, AT2G24260, AT5G25830	100	41	10077	7.37341	0.999964	0.870641	53.4113
GOTERM_MF_DIRECT	GO:0005507~copper ion binding	5	3.26797	0.0778129	AT4G23670, AT2G36460, AT3G09390, AT1G35720, AT1G62810	100	164	10077	3.07226	0.999998	0.887769	62.4774
GOTERM_MF_DIRECT	GO:0043565~sequence-specific DNA binding	7	4.57516	0.0864127	AT2G36270, AT3G11580, AT5G25830, AT5G56270, AT2G46270, AT1G32640, AT5G63790	100	312	10077	2.26087	1	0.876506	66.4991
