# Supplementary material for: Cotyledon opening during seedling deetiolation is determined by ABA-mediated splicing regulation
Source: EMBO Rep. 2025 Jun 18;26(14):3663–78. doi: 10.1038/s44319-025-00495-5 (PMC12287322; doi:10.1038/s44319-025-00495-5)
Supplement: Supplementary file 5 — Dataset EV3 [file 44319_2025_495_MOESM5_ESM.xlsx]

## Sheet: Legend
	Dataset EV3. List of the 267 alternative splicing events differentially regulated by light in wild-type cotyledons. Columns indicate information associated with each AS event including the locus, the vast-tools event identifier, the genomic coordinates, the length in base pairs, the type of event and the percent of inclusion (PSI) in the three biological replicates of 3-day-old wild-type etiolate…

## Sheet: PSI values
Light-regulated alternative splicing events
LOCUS	GENE	EVENT	COORD	LENGTH	EVENT TYPE	Light regulation	DARK_a.PSI	DARK_b.PSI	DARK_c.PSI	LIGHT_a.PSI	LIGHT_b.PSI	LIGHT_c.PSI	ABA_a.PSI	ABA_b.PSI	ABA_c.PSI
AT3G14570	CALS8	AthALTA0025155-2/2	chr3:4897851-4898011	10	Alt3	L_down	58.82	44.83	44	23.08	23.68	34.21	48.48	52.78	65.52
AT2G04540	KAS	AthALTA0032755-3/5	chr2:1583083-1583234	52	Alt3	L_down	84.82	92.41	81.96	71.34	67.99	65.32	64.22	49.09	73.06
AT1G27070		AthALTA0002234-2/3	chr1:9397584-9397729	5	Alt3	L_down	90.71	85.57	82.76	76.96	59.81	75.85	80.81	77.55	74.89
AT2G01830	AHK4	AthALTA0021410-2/2	chr2:366887-367436	5	Alt3	L_down	80.68	67.29	70.56	59.3	33.5	55.43	64.45	57.19	63.33
AT2G45380		AthALTA0008085-2/10	chr2:18701098-18701145	2	Alt3	L_down	80.16	86.21	84.07	64.38	71.36	66.08	76.15	83.83	77.81
AT1G09140	SR30	AthALTA0042857-3/3	chr1:2943169-2943564	338	Alt3	L_down	86.96	86.68	86.41	66.63	73.21	70.42	70.17	67.06	64.66
AT3G04500		AthALTA0008649-4/5	chr3:1212702-1212735	177	Alt3	L_down	44.74	47.05	39.75	20.35	14.69	22.76	17.06	17.9	23.45
AT4G30580	LPAT1	AthALTA0033470-3/3	chr4:14932994-14933405	129	Alt3	L_down	31.73	32.14	30.7	16.34	14.09	14.3	17.11	14.46	17.84
AT4G36400	D2HGDH	AthALTA0027738-2/4	chr4:17198629-17198730	6	Alt3	L_down	33.66	37.5	23.12	15.66	15.61	15.17	15.49	15.43	15.17
AT4G36690	U2AF65A	AthALTA0044942-3/3	chr4:17294363-17294603	207	Alt3	L_down	84.73	84.7	84.46	55.95	65.88	64.37	69.01	69.57	61.94
AT5G17400	ER-ANT1	AthALTA0029114-2/3	chr5:5729382-5729731	72	Alt3	L_down	24.25	29.35	28.41	10.14	10	12.55	11.97	12.92	9.51
AT5G20380	ANTR6	AthALTA0022008-2/2	chr5:6891209-6891277	16	Alt3	L_down	46.54	46.47	47.73	23.43	18.18	23.29	16.04	26.09	19.94
AT3G19650		AthALTA0009858-2/2	chr3:6824403-6824515	64	Alt3	L_down	32.72	38.79	39.24	20	19.08	18.99	24.52	25.19	16.56
AT4G19420	PAE8	AthALTA0036709-2/3	chr4:10588926-10588972	2	Alt3	L_down	38.24	37.5	39.39	12.66	18.33	29.82	27.96	21.05	25.86
AT1G73350		AthALTA0004847-2/2	chr1:27576431-27576519	40	Alt3	L_down	66.56	60.97	61.7	41.21	37.13	38.75	46.47	45.21	51.13
AT3G50790		AthALTA0011074-2/4	chr3:18881351-18881475	9	Alt3	L_down	25.17	21.52	25.18	11.71	6.62	8.07	10.43	6.15	6.3
AT3G50790		AthALTA0011075-2/3	chr3:18881076-18881180	3	Alt3	L_down	25.89	23.92	23.98	6.92	8.31	8.24	9.59	10.73	5.15
AT4G04880		AthALTA0012471-2/2	chr4:2465678-2465779	10	Alt3	L_down	37.82	31.25	36.81	20.45	12.21	23.93	15.86	13.68	11.86
AT1G16650		AthALTA0001379-2/3	chr1:5689617-5689848	54	Alt3	L_down	53.85	68.75	62.86	47.73	41.03	47.06	64.71	36.84	52.27
AT2G20585	NFD6	AthALTA0035502-2/2	chr2:8866093-8866403	255	Alt3	L_down	34.71	39.31	36.71	25.14	17.16	18.1	36.1	22.29	33.53
AT3G44530	HIRA	AthALTA0031705-2/2	chr3:16117038-16117292	3	Alt3	L_down	43.73	40.33	41.91	29.23	15.01	28.21	34.91	42.39	20.2
AT5G57590	BIO3-BIO1	AthALTA0024755-2/2	chr5:23320947-23321077	10	Alt3	L_down	53.09	65.59	61.47	42.33	42.3	35.5	37.8	51.99	58.89
AT5G35840	PHYC	AthALTA0037776-2/3	chr5:14010203-14011022	4	Alt3	L_down	66.08	60.29	66.6	46.06	48.76	45.18	54.63	51.55	43.89
AT5G02880	UPL4	AthALTA0045463-3/4	chr5:667524-667754	67	Alt3	L_down	98.9	100	99.39	92.16	75.79	82.69	98.61	94.05	94.46
AT5G67540		AthALTA0020069-3/5	chr5:26945173-26945699	85	Alt3	L_down	75.46	78.79	73.96	65.44	52.15	41.79	61.33	59.88	66.39
AT4G10070		AthALTA0012636-2/2	chr4:6297495-6297606	38	Alt3	L_down	55.32	54.55	67.19	21.95	31.43	39.47	25	30.77	27.27
AT5G02680		AthALTA0015304-4/4	chr5:607289-607754	108	Alt3	L_down	78.57	72.73	89.66	47.06	50	62.5	52.94	69.57	80.77
AT1G60525		AthALTA0003847-2/3	chr1:22300675-22300999	11	Alt3	L_down	41.95	33.94	46.07	19.26	24.44	28	21.25	22.16	28
AT2G42247		AthALTA0007867-2/3	chr2:17600466-17600539	26	Alt3	L_down	46.67	81.25	73.33	39.13	29.17	36.36	42.86	33.33	56.25
AT5G43403		AthALTA0018100-3/7	chr5:17430539-17430871	21	Alt3	L_down	38.46	40	27.78	10	16.67	13.04	15.38	25.49	25.93
AT4G23860		AthALTA0013678-2/4	chr4:12409307-12409419	16	Alt3	L_down	54.13	46.82	48.77	36.14	31.3	34.03	34.19	31.33	32.68
AT5G43630	TZP	AthALTA0044910-2/4	chr5:17527256-17527590	3	Alt3	L_down	66.87	65.5	60.67	45.21	48.38	46.88	49.52	46.99	50.65
AT5G58800		AthALTA0019372-2/3	chr5:23746872-23746937	8	Alt3	L_down	79.23	81.2	79.45	59.49	59.93	60.27	67.45	60.46	60.05
AT3G46210		AthALTA0010763-3/3	chr3:16978384-16978502	11	Alt3	L_down	48.96	31.19	26.02	19.54	18.98	11.4	19.32	30.02	32.2
AT5G27970		AthALTD0009971-2/4	chr5:10006387-10006496	4	Alt5	L_down	48.3	44.22	43.09	26.16	21.45	27.65	44	39.68	36.8
AT1G15490		AthALTD0000767-2/2	chr1:5323153-	5	Alt5	L_down	53.09	64.44	61.25	45.71	28.09	40.82	34.52	35.82	46.67
AT1G70505		AthALTD0002629-2/2	chr1:26571146-26571205	26	Alt5	L_down	56.25	52.63	68.97	36.59	43.24	43.59	26.32	42.55	42.86
AT5G53900		AthALTD0010845-2/2	chr5:21882580-21882717	11	Alt5	L_down	38.97	44.9	34.41	17.27	18.88	23.72	21.16	19.9	28.19
AT3G26085		AthALTD0005797-2/3	chr3:9530808-9530915	4	Alt5	L_down	64.74	60.72	60.05	47.33	43.45	39.01	48.37	45.9	49.2
AT1G56350	PRFB2	AthALTD0022380-2/3	chr1:21095908-21096114	34	Alt5	L_down	49.78	54.02	68.55	20.47	23.43	35.12	47.95	27.85	44.72
AT5G01510	RUS5	AthALTD0023893-2/2	chr5:202390-202523	33	Alt5	L_down	57.14	76.81	53.7	35.85	44.23	44.83	46.67	56.36	47.06
AT5G16980		AthALTD0009433-2/2	chr5:5580659-	119	Alt5	L_down	42.9	37.19	34.41	14.11	28.57	20.76	33.99	20.51	28.44
AT5G24000		AthALTD0009772-2/2	chr5:8111782-8111945	53	Alt5	L_down	60.09	60.92	64.34	38.58	43.03	37	50.2	44.46	48.15
AT1G53650	CID8	AthALTD0014939-2/2	chr1:20030944-	18	Alt5	L_down	78.52	68.38	77.24	56.1	56.36	61.96	60.5	60.87	66.96
AT2G04690		AthALTD0003274-4/4	chr2:1645925-1646066	86	Alt5	L_down	41.47	42.1	43.16	26.14	25.05	20.27	29.41	26.25	27.86
AT3G44530	HIRA	AthALTD0018253-2/3	chr3:16116669-16116941	145	Alt5	L_down	33.76	24.68	29.05	19.3	7.73	8.97	25.04	28.81	11.4
AT3G13225		AthALTD0005303-3/6	chr3:4262166-4262277	68	Alt5	L_down	80.33	82.46	82.38	60.47	67.57	66.45	50	92.22	58.81
AT2G36792		AthALTD0004166-3/3	chr2:-15421548	44	Alt5	L_down	49.4	49.68	46.1	17.46	30.19	20	30.48	21.43	23.46
AT1G09530	PIF3	AthALTD0021847-2/3	chr1:-3076808	60	Alt5	L_down	42.6	41.11	41.28	13.86	16.72	15.77	19.85	20.75	20.42
AT4G05040		AthALTD0007069-3/4	chr4:2579601-2579722	103	Alt5	L_down	88.39	92.96	94.13	80.03	76.74	58.65	91.21	85.66	84.08
AT5G46800	BOU	AthALTD0014243-2/4	chr5:18990495-	4	Alt5	L_down	96.63	94.97	96.59	76.47	77.5	77.12	86.74	86.59	84.58
AT1G54370	NHX5	AthEX0025863	chr1:20294825-20294885	61	EX	L_down	68.97	82.43	80.06	56.1	58.37	57.96	54.42	48.34	56.16
AT1G66730	AtLIG6	AthEX0017048	chr1:24889194-24889291	98	EX	L_down	86.18	87.78	88.93	52.81	56.15	60.95	61.08	62.3	55.74
AT4G27820	BGLU9	AthEX0017544	chr4:13860292-13860355	64	EX	L_down	57.11	60.77	60.83	33.74	36.75	38.84	46.22	38.72	37.8
AT4G35785		AthEX0010335	chr4:16953854-16953890	37	EX	L_down	58.11	53.1	51.63	38.94	37.56	37.92	28.88	40.58	36
AT5G14610	RH46	AthEX0029261	chr5:4712622-4712725	104	EX	L_down	41.18	38.26	38.42	20.58	22.63	21.83	26.23	28.47	19.27
AT2G16940		AthEX6042315	chr2:7346108-7346177	70	EX	L_down	65.51	70.44	62.89	35.14	39.77	39.27	43.41	44.96	44.7
AT1G60930	RECQL4B	AthEX0029038	chr1:22437452-22437512	61	EX	L_down	76.19	70.15	75.44	62.71	46.67	45.45	54.22	59.49	67.74
AT5G19000	BPM1	AthEX0017748	chr5:6343644-6343725	82	EX	L_down	21.95	22.43	24.12	7.81	7.17	8.18	9.03	9.78	9.21
AT2G26980	CIPK3	AthEX0018754	chr2:11516427-11516480	54	EX	L_down	36.99	37.23	38.28	18.97	20.61	20.08	20	19.54	24.6
AT3G02300		AthEX0005863	chr3:462874-462954	81	EX	L_down	74.89	74.29	70.45	21.83	22.72	23.87	26.61	25.59	30.78
AT3G06480	RH40	AthEX0029257	chr3:1988133-1988194	62	EX	L_down	62.2	63.53	60.63	28.61	26.19	35.88	26.55	30.34	31.17
AT3G61860	RS31	AthEX0030016	chr3:22901376-22901768	393	EX	L_down	49.35	52.34	48.03	27.75	28.53	32.76	32.46	26.62	22.51
AT5G25520		AthEX0012093	chr5:8888098-8888248	151	EX	L_down	40.95	39.21	38.8	18.88	23.64	31.2	23.27	26.72	20.75
AT5G35210		AthEX0012304	chr5:13475970-13476040	71	EX	L_down	73.92	84.42	78.49	54.43	60	60.74	67.65	54.12	67.57
AT5G63120	RH30	AthEX0029239	chr5:25319643-25319829	187	EX	L_down	33.12	37	35.89	14.22	11.19	11.44	14.34	12.85	11.76
AT1G27630	CYCT1-3	AthEX0019743	chr1:9612372-9612429	58	EX	L_down	57.13	61.48	58.77	19.77	23.58	27.27	26.96	33.08	29.85
AT5G09880		AthEX0011094	chr5:3083739-3083814	76	EX	L_down	69.07	69.75	66.63	46.38	47.28	45.94	53.61	51.06	51.02
AT5G22300	NIT4	AthEX0025926	chr5:7380455-7380611	157	EX	L_down	50.56	37.93	28.95	6.17	6.72	8.22	12.48	13.55	10.71
AT1G36070		AthEX0001960	chr1:13469098-13469138	41	EX	L_down	50.43	50.12	53.9	30.89	35.03	27.27	30.23	42.78	42.98
AT1G60200		AthEX0002644	chr1:22204506-22204553	48	EX	L_down	65.12	64.29	61.15	43.28	40.29	38.49	49.55	49.22	50.52
AT1G63420		AthEX0002785	chr1:23517362-23517394	33	EX	L_down	35.78	37.53	28.36	13.88	11.15	17.21	25.91	27.38	18.82
AT4G32060		AthEX0010098	chr4:15502412-15502446	35	EX	L_down	32.57	33.76	27.65	14.62	16.71	17.23	18.18	22.16	24.54
AT1G06670	NIH	AthEX0025899	chr1:2041838-2041882	45	EX	L_down	76.27	68.08	63.84	50.97	50.21	46.2	39.24	47.11	52.78
AT4G11830	PLDGAMMA2	AthEX0027796	chr4:7119578-7119697	120	EX	L_down	69.25	82.19	71.61	52.57	56.2	64.14	49.64	58.57	52.49
AT5G53850		AthEX0013307	chr5:21863653-21863700	48	EX	L_down	52.88	56.89	58.03	32.06	35.74	39.89	38.99	38.09	41.49
AT2G16940		AthEX0004054	chr2:7345968-7345985	18	EX	L_down	47.82	48.72	40.76	15.94	20.85	18.06	23.71	25.86	25.42
AT3G61010		AthEX0008326	chr3:22573478-22573528	51	EX	L_down	74.76	73.39	74.47	37.97	43.44	46	49.43	51.89	47.79
AT2G45380		AthEX0005612	chr2:18701098-18701145	48	EX	L_down	90.43	90.78	92.49	74.34	70.33	76.83	82.79	84.23	82.49
AT4G30100		AthEX0009921	chr4:14715555-14715612	58	EX	L_down	48.88	49.94	45.52	34.69	31.9	32.57	31.1	32.34	33.42
AT2G27340		AthEX0004596	chr2:11696937-11697163	227	EX	L_down	94.68	88.24	90.98	69.7	62.6	75.21	82.27	73.51	73.72
AT2G39950		AthEX0005308	chr2:16679173-16679203	31	EX	L_down	50.36	42.06	41.1	35.38	10.2	17.24	14.58	30.23	26.05
AT2G33051		AthEX6046080	chr2:14024304-14024497	194	EX	L_down	75.28	77.91	82.19	49.31	59.59	55.6	56.31	56.99	52.74
AT3G63445		AthEX0008460	chr3:23425267-23425754	488	EX	L_down	96.2	89.85	94.49	83.75	71.52	77.14	78.02	71.53	77.94
AT5G26146		AthEX0012117	chr5:9137545-9137685	141	EX	L_down	70.01	74.02	59.49	50.23	42.74	39.24	48.43	50.16	42.86
AT2G42920	PCMP-E75	AthEX0027078	chr2:17862052-17862164	113	EX	L_down	84.84	82.67	82.63	68.98	68.32	67.4	65.17	63.37	62.79
AT3G01360		AthEX0005800	chr3:137057-137397	341	EX	L_down	100	100	94.44	87.1	66.67	68.42	100	89.47	92.59
AT1G19080	TTN10	AthEX0032925	chr1:6584453-6584556	104	EX	L_down	49.69	51.22	46.22	17.83	19.4	13.59	18.75	20.36	18.07
AT3G49430	SR34A	AthEX0031372	chr3:18332248-18332471	224	EX	L_down	34.72	33.77	29.49	12.31	13.11	14.35	11.37	10.44	10.29
AT3G53270		AthEX0007908	chr3:19752619-19752676	58	EX	L_down	48.53	48.3	40.23	26.32	29.68	33.33	25.39	35.48	27.2
AT3G20270		AthEX0006902	chr3:7067524-7067544	21	EX	L_down	77.24	69.76	71.8	49.71	39.19	40.37	51.78	48.42	47.08
AT3G32920		AthEX0007387	chr3:13487568-13488469	902	EX	L_down	21.47	16.34	25.9	2.04	4	1.37	21.85	3.33	14.47
AT4G08460		AthEX0008806	chr4:5378698-5378808	111	EX	L_down	57.08	58.33	54.55	39.76	41.77	41.83	48.58	45.76	44.19
AT1G01710		AthINT0000091	chr1:267578-267676	99	IR	L_down	69.06	80.34	75.45	53.92	51.08	45.53	76.27	73.02	60.83
AT2G25670		AthINT0017228	chr2:10930720-10930827	108	IR	L_down	59.86	58.94	55.76	31.61	33.88	33.36	53.13	50.16	51.26
AT1G03960	B''EPSILON	AthINT0061326	chr1:1016227-1016339	113	IR	L_down	39.8	42.41	47.85	24.2	22.57	31.19	25.39	26.7	20.16
AT1G17460	TRFL3	AthINT0109472	chr1:6000346-6000468	123	IR	L_down	32.19	35.07	45.54	10.53	20.26	22.86	16.71	17.51	13.09
AT1G45248		AthINT0007529	chr1:17163421-17163534	114	IR	L_down	66.1	53.33	50	33.33	39.53	21.43	29.03	36.51	41.33
AT1G53510	MPK18	AthINT0086396	chr1:19972808-19973143	336	IR	L_down	54.74	60.9	56.02	31.6	36.12	36.49	28.96	37.19	30.28
AT1G55310	SCL33	AthINT0102061	chr1:20631120-20631686	567	IR	L_down	66.98	69.58	63.5	52.87	48.18	51.4	43.96	55.29	48.17
AT2G01450	MPK17	AthINT0086388	chr2:200793-200947	155	IR	L_down	73.32	73.92	72.38	52.84	52.72	52.45	57.58	58.65	53.1
AT2G02570		AthINT0014347	chr2:699657-700246	590	IR	L_down	56.35	57.08	51.34	27.21	30.5	32.36	27.19	33.94	31.85
AT2G16940		AthINT0015614	chr2:7345777-7345945	169	IR	L_down	54.1	56.61	50.65	26.12	29.04	31.73	31.5	36.49	31.74
AT2G25930	ELF3	AthINT0072738	chr2:11060837-11062016	1180	IR	L_down	55.12	57.49	57.1	37.7	35.23	40.8	36.56	35.83	31.76
AT2G38460	IREG1	AthINT0081396	chr2:16104260-16104362	103	IR	L_down	48.24	50.94	40	22.12	23.46	22.81	13.79	32.26	30.16
AT3G02300		AthINT0021742	chr3:462787-463031	245	IR	L_down	85.28	85.32	82.28	54.66	55.12	55.22	57.36	59.01	58.93
AT3G05160		AthINT0022331	chr3:1455184-1455329	146	IR	L_down	42.43	41.8	36.56	27.75	15.75	16.9	13.74	14.49	17.88
AT3G05160		AthINT0022332	chr3:1455013-1455118	106	IR	L_down	30.32	29.64	29.67	13.3	19.68	8.28	10.41	11.44	8.08
AT3G13570	SCL30A	AthINT0102056	chr3:4430320-4431044	725	IR	L_down	42.21	39.19	38.19	18.67	18.67	16.27	15.61	23.16	21.19
AT3G55850	LAF3	AthINT0082834	chr3:20724460-20724648	189	IR	L_down	69.92	68.85	74.49	45.81	49.68	41.12	41.94	50	45.91
AT4G24680	MOS1	AthINT0086308	chr4:12735268-12735670	403	IR	L_down	43.4	40.54	50	7.89	17.33	24.32	18.75	22.73	11.11
AT4G36690	U2AF65A	AthINT0110015	chr4:17294431-17294703	273	IR	L_down	77.28	76.94	78.01	55.82	61.51	60.02	58.48	65.08	59.9
AT1G26640		AthINT0005253	chr1:9208227-9208320	94	IR	L_down	38.01	34.68	32.71	20.9	15.79	22.91	22.75	26.05	12.21
AT1G55310	SCL33	AthINT0102062	chr1:20631723-20631884	162	IR	L_down	50.26	52.09	45.43	33.8	32.5	34.29	32.03	41.62	36.69
AT4G30580	LPAT1	AthINT0083628	chr4:14933401-14933532	132	IR	L_down	29.38	27.77	23.92	10.74	10.02	11.55	13.95	16.88	14.99
AT5G14500		AthINT0042143	chr5:4675103-4675263	161	IR	L_down	25.13	31.27	24.71	10.68	12.86	8.86	14.45	15.32	16.23
AT5G45760		AthINT0047491	chr5:18562036-18562131	96	IR	L_down	69.7	91.18	71.76	47.83	59.46	60	45.45	45.71	67.21
AT2G45190	YAB1	AthINT0114040	chr2:18629354-18629928	575	IR	L_down	26.13	23.61	20.09	6	6.06	5.78	6	7.65	7.84
AT3G10160	FPGS2	AthINT0075614	chr3:3140825-3140917	93	IR	L_down	32.82	36.63	30.35	10.18	10.17	11.36	15.71	18.98	16.08
AT3G25740	MAP1C	AthINT0084312	chr3:9398662-9398782	121	IR	L_down	63.64	68.83	69.7	21.43	25.71	37.78	33.33	37.04	33.33
AT3G55850	LAF3	AthINT0082833	chr3:20724722-20724922	201	IR	L_down	60.47	68.78	67	44.1	43.79	38.18	48.09	42.31	53.14
AT3G59410	GCN2	AthINT0076813	chr3:21954859-21955156	298	IR	L_down	38.54	38.94	36.78	6.85	7.94	7.79	14.04	14.38	12.05
AT4G32060		AthINT0037786	chr4:15502302-15502511	210	IR	L_down	68.53	70.17	64.34	46.38	45.6	49.58	47.45	53.53	55.74
AT4G33000	CBL10	AthINT0064736	chr4:15926041-15926140	100	IR	L_down	72.19	70.18	70.61	53.28	48.02	48.74	54.19	58.21	53.36
AT5G09410	CMTA1	AthINT0067107	chr5:2923334-2923507	174	IR	L_down	72.97	61.19	54.9	27.69	35.09	36.83	37.98	42.33	40.12
AT5G15070		AthINT0042300	chr5:4877926-4878099	174	IR	L_down	50	41.56	43.24	9.64	29.69	15.49	26.97	24.53	31.37
AT1G48430		AthINT0007813	chr1:17904916-17905065	150	IR	L_down	49.64	47.64	39.74	25.32	26.72	30.23	25.68	41.82	41.35
AT2G04270	RNE	AthINT0099549	chr2:1475782-1475949	168	IR	L_down	35.21	31.91	29.26	15.03	9.53	13.92	21.11	19.8	25.05
AT2G22650		AthINT0016717	chr2:9626125-9626203	79	IR	L_down	41.33	46.67	39.76	30.16	22.03	25.37	36.73	38.05	45.05
AT2G32640		AthINT0018573	chr2:13848677-13848756	80	IR	L_down	38.66	38.69	36.43	22.72	21.68	21.93	27.46	31.17	35.6
AT3G03300	DCL2	AthINT0070599	chr3:774313-774479	167	IR	L_down	48.84	46.69	47.54	22.98	22.29	25.25	23.85	49.49	30.99
AT3G27260	GTE8	AthINT0078623	chr3:10070373-10070645	273	IR	L_down	68.64	66	62.09	53.89	55.02	42.24	57.11	57.64	52.92
AT5G01850		AthINT0039592	chr5:333545-333638	94	IR	L_down	36.42	31.07	32.57	14.43	18.31	18.57	28.12	23.75	21.52
AT5G65740		AthINT0051492	chr5:26303052-26303175	124	IR	L_down	45.18	41.64	42.09	22.58	19.8	26.33	30.34	36.45	26.25
AT1G66260	ALY3	AthINT0056309	chr1:24696917-24697661	745	IR	L_down	60.43	58.35	57.97	35.49	34.68	35.82	35.5	41.54	41.52
AT2G01130		AthINT0014141	chr2:94348-94494	147	IR	L_down	39.58	44.47	46.32	22.1	28.26	28.67	32.98	30.19	18.54
AT3G06500	INVC	AthINT0081067	chr3:2013059-2013819	761	IR	L_down	42.08	37.93	42.67	19.47	19.12	21.37	21.24	21.28	28.56
AT4G34540	PLR3	AthINT0094522	chr4:16500683-16500818	136	IR	L_down	27.72	34.07	28.21	6.33	7.94	17.14	13.33	11.3	14.5
AT5G05310		AthINT0040268	chr5:1571373-1571457	85	IR	L_down	35.29	34.81	38.6	20.43	22.5	15.97	18.84	25.4	13.79
AT2G24350		AthINT0016943	chr2:10361365-10361835	471	IR	L_down	50.54	50.79	51.9	32.35	29.11	42.03	48.15	38.82	31.25
AT3G25410	BASS3	AthINT0061700	chr3:9215721-9215927	207	IR	L_down	30.09	26.33	21.36	7.92	7.09	8.24	10.9	14.9	11.72
AT4G25500	RS40	AthINT0100959	chr4:13025274-13026055	782	IR	L_down	31.41	32.85	21.53	9.77	8.1	10.91	6.27	9.1	14.24
AT1G23020	FRO3	AthINT0075771	chr1:8153348-8153451	104	IR	L_down	86.6	84.89	85.09	69.28	66.76	75.38	78.42	80.79	72.14
AT1G62130		AthINT0010354	chr1:22968695-22968788	94	IR	L_down	93.31	89.14	96	76.45	76.55	69.67	73.96	78.09	90.19
AT2G46610	RS31A	AthINT0100954	chr2:19137682-19138386	705	IR	L_down	74.4	74.95	79.01	55.32	60.81	55.54	72.67	57.67	56.51
AT4G31390		AthINT0037636	chr4:15233477-15233662	186	IR	L_down	21.35	21.05	16.4	4.54	2.93	4.41	6.69	7.08	6.6
AT2G25850	PAPS2	AthINT0091656	chr2:11026243-11026619	377	IR	L_down	38.88	37.76	34.15	19.76	13.74	20.72	17.87	24.09	22.4
AT2G42330	STIPL2	AthINT0105631	chr2:17631126-17631801	676	IR	L_down	91.98	96.14	100	86.79	73.33	81.82	84.15	77.65	84.71
AT2G28470	BGAL8	AthINT0062291	chr2:12173299-12173402	104	IR	L_down	56.72	50.87	53.89	37.51	35.84	34.93	31.85	33.76	37.23
AT5G04420		AthINT0040078	chr5:1249485-1249755	271	IR	L_down	32.15	32.08	33.56	21.59	12.7	16.83	18.11	24.27	20.76
AT5G67540		AthINT0051833	chr5:26945783-26946015	233	IR	L_down	32.94	34.71	36.12	24.4	12.78	19.32	25.63	21.07	19.87
AT1G52730		AthINT0008830	chr1:19642669-19642853	185	IR	L_down	78.46	80.35	79.88	56.97	62.01	56.86	63.1	67.82	65.79
AT2G23348		AthINT0016777	chr2:9941614-9942766	1153	IR	L_down	95.65	83.78	80.65	71.43	47.62	65.71	71.43	79.31	56.76
AT2G41540	GPDHC1	AthINT0078102	chr2:17326607-17326792	186	IR	L_down	75.46	75.76	73.3	60.32	58.2	58.3	68.08	68.29	68.65
AT3G15350		AthINT0024302	chr3:5166342-5166445	104	IR	L_down	91.52	90.91	98.61	84.48	79.92	69.16	93.79	85.89	81.82
AT4G25520	SLK1	AthINT0104000	chr4:13035904-13036110	207	IR	L_down	57.79	55.29	53.72	38.52	42.72	40	48.72	52.07	41.96
AT4G30820		AthINT0037425	chr4:15006703-15007072	370	IR	L_down	52.69	52	49.4	30.56	31.25	41.18	15.07	46.67	20.43
AT5G22875		AthINT0043798	chr5:7650711-7651265	555	IR	L_down	73.42	75.76	61.54	55.29	50.52	43.18	54.55	58.26	54.02
AT5G37530		AthALTA0017667-2/3	chr5:14906879-14906969	30	Alt3	L_down	45.83	54.55	59.26	40	27.27	31.25	26.92	40	28.57
AT2G20980	MCM10	AthALTD0019581-2/2	chr2:9012516-9012559	10	Alt5	L_down	23.48	13.3	21.95	0	7.44	2.74	21.95	0	0
AT4G21520		AthINT0035632	chr4:11448538-11448752	215	IR	L_down	19.36	10.84	18.56	0	0	0	7.69	0	10.22
AT3G04500		AthALTA0008649-2/5	chr3:1212470-1212566	8	Alt3	L_up	54.33	52.42	59.83	79.65	85.31	77.24	82.94	81.62	76.3
AT3G29390	RIK	AthALTA0040236-2/3	chr3:11291895-11291988	34	Alt3	L_up	40	39.06	42.03	74.03	71.43	76.81	77.63	75.34	71.01
AT4G30580	LPAT1	AthALTA0033470-2/3	chr4:14932994-14933400	124	Alt3	L_up	68.27	67.86	69.3	83.66	85.91	85.7	82.89	85.54	82.16
AT4G30720		AthALTA0014238-2/2	chr4:14974296-14974367	10	Alt3	L_up	51.81	54.5	48.92	76.99	75.5	77.36	71.64	74.13	73.67
AT4G36690	U2AF65A	AthALTA0044942-2/3	chr4:17294363-17294430	34	Alt3	L_up	15.27	15.3	15.44	44.05	33.91	35.63	30.99	30.43	37.66
AT5G17400	ER-ANT1	AthALTA0029114-3/3	chr5:5729382-5729753	94	Alt3	L_up	75.52	70.15	71.3	89.13	90	87.45	88.03	87.08	90.49
AT1G19270	DA1	AthALTA0027745-2/2	chr1:6664583-6664702	35	Alt3	L_up	63.16	68.83	69.23	84.75	83.08	81.08	79.01	87.32	70.97
AT4G01710	ARPC5A	AthALTA0022712-3/3	chr4:736090-736190	26	Alt3	L_up	57.41	62.03	57.75	77.27	77.23	75.73	71.79	75.22	73.55
AT4G19420	PAE8	AthALTA0036709-3/3	chr4:10588926-10588992	22	Alt3	L_up	61.76	62.5	60.61	87.34	81.67	70.18	72.04	78.95	74.14
AT3G50790		AthALTA0011074-3/4	chr3:18881351-18881479	13	Alt3	L_up	74.48	78.48	73.69	88.29	93.38	91.93	88.67	93.85	93.7
AT3G50790		AthALTA0011075-3/3	chr3:18881076-18881202	25	Alt3	L_up	74.11	76.08	76.02	92.81	91.69	91.76	89.42	89.27	94.85
AT1G16650		AthALTA0001379-3/3	chr1:5689612-5689848	59	Alt3	L_up	32.69	15.62	28.57	43.18	46.15	41.18	17.65	40.35	29.55
AT1G50000		AthALTA0003195-3/3	chr1:18515547-18515658	61	Alt3	L_up	56.2	55.76	49.95	77.19	68.92	73.61	56.7	65.51	64.23
AT2G32320	THG2	AthALTA0043998-2/3	chr2:13730181-13730312	71	Alt3	L_up	41.15	44.8	44.45	62.95	70.42	59.88	62.87	50.79	60.12
AT2G47250		AthALTA0008223-3/9	chr2:19400691-19400816	27	Alt3	L_up	52.71	50.98	52.13	73.03	77.12	67.6	70.46	55.63	63.2
AT3G59800		AthALTA0011837-2/2	chr3:22095596-22095684	25	Alt3	L_up	45.41	48.33	44.53	72.57	60.76	59.85	62.07	48.31	60.33
AT3G62310		AthALTA0012022-3/8	chr3:23058277-23058402	27	Alt3	L_up	41.89	37.22	43.13	61.63	63.19	56.34	53.83	47.48	49.73
AT5G27970		AthALTA0017460-2/2	chr5:10006606-10006661	4	Alt3	L_up	75.97	80.73	70.73	91.11	90.96	90.96	80	81.48	78.17
AT2G04540	KAS	AthALTA0032755-4/5	chr2:1583083-1583257	75	Alt3	L_up	8.24	4.91	13.19	24.46	28.93	24.49	27.52	45.92	15.54
AT5G61880		AthALTA0019591-2/2	chr5:24850896-24850997	14	Alt3	L_up	0	2.56	0	22.73	20	10.53	6.25	10.34	24.14
AT3G15220		AthALTA0009509-3/3	chr3:5128976-5129155	51	Alt3	L_up	6.24	7.92	6.4	22.7	30.19	21.02	16.73	13.57	14.31
AT1G17460	TRFL3	AthALTA0044676-2/2	chr1:6000469-6001320	63	Alt3	L_up	65	72.73	66.67	82.76	83.33	87.5	84.62	92.86	89.19
AT5G35840	PHYC	AthALTA0037776-3/3	chr5:14010167-14011022	40	Alt3	L_up	33.92	39.71	33.18	53.3	51.24	54.82	45.37	48.17	56.11
AT2G32415		AthALTA0007079-2/2	chr2:-13761392	22	Alt3	L_up	10.44	12.92	16.27	30.48	34.95	27.47	19.64	17.92	14.41
AT2G44750	TPK2	AthALTA0044449-2/2	chr2:18452274-18452523	6	Alt3	L_up	60.99	60	51.06	71.11	82	80.43	77.78	76.12	61.9
AT4G39180	SFH2	AthALTA0042047-2/2	chr4:18244703-18244847	3	Alt3	L_up	62.5	67.31	63.64	100	78.95	73.08	73.53	73.08	66.67
AT5G02880	UPL4	AthALTA0045463-2/4	chr5:667527-667754	64	Alt3	L_up	0.55	0	0.61	7.22	22.86	17.31	1.39	5.14	5.54
AT5G37370	ATSRL1	AthALTA0023663-6/8	chr5:14815438-14815545	262	Alt3	L_up	17.58	10.58	13.63	35.22	25.88	29.73	16.73	22.37	21.72
AT5G40700		AthALTA0017872-2/2	chr5:-16292133	3	Alt3	L_up	34.69	52.38	46	58.62	63.64	62.86	57.69	50	34.48
AT5G67540		AthALTA0020069-4/5	chr5:26945173-26945782	168	Alt3	L_up	24.54	19.83	22.58	32.31	46.09	51.42	37.17	35.42	31.63
AT3G19670	PRP40B	AthALTA0038842-6/6	chr3:6835847-6836182	88	Alt3	L_up	52.44	42.97	57.53	83.28	63.2	79.44	78.76	76.67	68.12
AT4G36400	D2HGDH	AthALTA0027738-3/4	chr4:17198612-17198730	23	Alt3	L_up	65.37	62.5	76.88	84.34	83.82	84.83	83.57	84.57	84.83
AT2G06530	VPS2.1	AthALTA0045956-5/6	chr2:-2588241	148	Alt3	L_up	15.18	10.92	2.66	28.85	25.16	38.24	25.73	19.33	16.14
AT5G02680		AthALTA0015304-3/4	chr5:607387-607754	10	Alt3	L_up	17.86	22.73	6.9	41.18	31.25	37.5	47.06	17.39	15.38
AT1G60525		AthALTA0003847-3/3	chr1:22300675-22301012	24	Alt3	L_up	57.56	66.06	53.93	80.74	74.81	72	78.12	77.84	72
AT2G36792		AthALTA0007386-2/2	chr2:15421584-	36	Alt3	L_up	62.75	59.39	61.3	85.47	81.37	85.71	73.05	87.5	81.75
AT1G69572		AthALTA0004543-5/5	chr1:26161796-26162761	38	Alt3	L_up	29.91	33.33	28.79	56.25	44.44	48	63.16	38.3	38.18
AT2G42247		AthALTA0007867-3/3	chr2:17600447-17600539	45	Alt3	L_up	53.33	18.75	26.67	60.87	70.83	63.64	57.14	66.67	40.62
AT5G43403		AthALTA0018100-7/7	chr5:17430539-17431095	245	Alt3	L_up	38.46	46	58.33	65	72.22	65.22	61.54	49.02	59.26
AT5G43630	TZP	AthALTA0044910-3/4	chr5:17527241-17527590	18	Alt3	L_up	17.47	19.3	25.28	41.53	39.98	41.15	39.68	39.4	39.14
AT5G58800		AthALTA0019372-3/3	chr5:23746872-23746943	14	Alt3	L_up	20.77	18.8	20.55	40.51	40.07	39.73	32.55	39.54	39.95
AT3G07300		AthALTA0008891-2/4	chr3:2327328-2327406	26	Alt3	L_up	43.07	49.68	50.65	61.16	62.2	65.55	63.85	60.38	56.84
AT3G63400	CYP63	AthALTA0027492-2/3	chr3:23412428-23412526	19	Alt3	L_up	35.92	30.58	33.88	55.32	68.97	59.26	52.38	53.45	60.42
AT2G02480	STI	AthALTA0043096-2/2	chr2:660995-663092	11	Alt3	L_up	17.83	21.9	13.43	38.3	31.62	35.82	31.09	22.83	27.45
AT2G33440		AthALTA0007160-2/2	chr2:14170812-14170912	29	Alt3	L_up	18.87	12.24	17.65	40.58	29.89	36.25	19.05	31.43	21.15
AT3G46210		AthALTA0010763-2/3	chr3:16978384-16978499	8	Alt3	L_up	51.04	68.81	73.98	79.07	81.02	88.6	80.68	69.98	65.79
AT5G55390	EDM2	AthALTA0028580-3/4	chr5:22453996-22454492	55	Alt3	L_up	29.45	27.25	24.02	48.7	39.95	37.97	31.49	31.09	29.47
AT5G60430		AthALTA0019482-4/11	chr5:24302332-24302640	62	Alt3	L_up	33.53	33.46	34.16	40.73	100	96.15	29.45	45	57
AT5G61310		AthALTA0019550-2/2	chr5:-24653761	9	Alt3	L_up	26.29	26.03	28.83	49.77	45.28	43.98	42.94	41.26	38.04
AT3G46020		AthALTD0006077-2/3	chr3:16913214-	7	Alt5	L_up	72.97	56.41	76.74	82.35	91.84	90.91	69.7	70	64.71
AT5G17670		AthALTD0009469-2/3	chr5:5821881-5821965	13	Alt5	L_up	25.4	24.54	25.13	39.34	44.69	38.79	37.55	39.34	41.09
AT5G43930		AthALTD0010364-2/2	chr5:17677788-17677876	4	Alt5	L_up	43.59	50.37	46.27	61.22	69.44	64.18	36.36	63.64	66.67
AT3G20810	JMJD5	AthALTD0018870-2/3	chr3:7277408-7277542	91	Alt5	L_up	14.6	18.75	16.06	32.7	45.39	34.25	31.08	52.3	38.36
AT3G20810	JMJD5	AthALTD0018870-3/3	chr3:7277408-7277551	100	Alt5	L_up	16.21	13.31	29.56	38.82	38.34	44.36	58.8	35.17	35.65
AT2G04690		AthALTD0003274-2/4	chr2:1645925-1646031	51	Alt5	L_up	58.48	57.57	56.74	73.86	74.95	79.35	70.59	73.75	72.14
AT4G32010	VAL2	AthALTD0026616-2/2	chr4:15481956-15482427	12	Alt5	L_up	18.35	20	21.71	39.51	38.89	35.29	26.37	40.23	33.72
AT3G44530	HIRA	AthALTD0018253-3/3	chr3:16116669-16116944	148	Alt5	L_up	65.92	74.88	70.95	80.7	92.27	91.03	74.96	71.19	88.6
AT3G61010		AthALTD0006720-2/2	chr3:22573610-22573718	27	Alt5	L_up	55.45	50.16	57.06	87.61	80.56	64.56	59.62	67.29	70.8
AT3G63370	OTP86	AthALTD0021035-2/4	chr3:23405124-23405288	43	Alt5	L_up	21.43	20.15	25	37.76	35.58	42.34	37.5	36.73	35.11
AT3G56860	UBA2A	AthALTD0026196-2/2	chr3:21049533-21049754	59	Alt5	L_up	12.5	6.12	10.71	50	31.58	35	55	43.33	43.75
AT2G35840	SPP2	AthALTD0024803-2/5	chr2:-15053719	72	Alt5	L_up	19.56	20.64	21.25	39.25	41.92	35.48	39.62	44.31	37.08
AT4G30160	VLN4	AthALTD0026788-2/2	chr4:14753726-14754011	245	Alt5	L_up	1.47	2.09	1.15	28.93	29.5	26.36	34.83	29.92	33.84
AT5G61310		AthALTD0011188-4/5	chr5:24654770-	75	Alt5	L_up	22.06	26.92	25.72	43.44	39.86	39.52	31.81	34.77	29.82
AT1G10095		AthEX0000542	chr1:3299365-3299450	86	EX	L_up	39.87	43.74	44.91	55.13	65.55	56.18	53.82	59.39	51.42
AT5G52070		AthEX0013200	chr5:21163579-21163648	70	EX	L_up	20.13	18.82	26.16	51.34	49.08	49.71	43.37	39.91	40.75
AT2G30600		AthEX0004764	chr2:13039259-13039283	25	EX	L_up	47.87	54.47	48.71	70.64	67.94	69.32	55.85	60.35	54.64
AT4G24740	AFC2	AthEX0014914	chr4:12756745-12756934	190	EX	L_up	68.55	72.61	67.33	85.87	89.31	87.75	75.32	81.81	81.63
AT5G06770		AthEX0010906	chr5:2092106-2092166	61	EX	L_up	44.94	35.02	39.19	55.37	54.83	57.88	41.38	41.62	49.52
AT5G41370	XPB1	AthEX0034288	chr5:16552549-16552572	24	EX	L_up	27.59	28.31	21.28	45.7	34.85	43.85	27.97	47.11	47.43
AT3G27210	Y-2	AthEX0034390	chr3:10046115-10046642	528	EX	L_up	1.18	0.99	1.5	8.33	23.08	31.25	1.89	0	14.89
AT5G03560		AthEX0010732	chr5:901425-902188	764	EX	L_up	16.24	18.45	19.18	41.28	45.88	33.84	28.21	29.62	27.81
AT1G63770		AthEX0002830	chr1:23664186-23664272	87	EX	L_up	32.09	32.66	32.05	65.38	69.5	64.29	51.77	49.96	58.3
AT1G72050	TFIIIA	AthEX0032131	chr1:27115642-27115787	146	EX	L_up	74	74.2	74.23	92.44	93.92	92.71	91.11	90.81	95.01
AT1G28330	DYL1	AthEX6006499	chr1:9934451-9934566	116	EX	L_up	51.55	51.44	50.6	66.49	69.97	67.15	67.21	68.52	70.19
AT4G00560		AthEX0008490	chr4:241338-241359	22	EX	L_up	54.89	55.98	56.84	72.1	80.51	68.71	67.21	66.06	75.19
AT2G16365		AthEX0004023	chr2:7074513-7074602	90	EX	L_up	27.52	23.66	28.37	71.46	70.04	75.43	65.52	78.18	68.32
AT2G26280	CID7	AthEX0018700	chr2:11191096-11191156	61	EX	L_up	26.46	32.25	26.55	56.91	51.8	58.68	51.09	50.09	54.89
AT4G10970		AthEX0008928	chr4:6722029-6722048	20	EX	L_up	49.24	51.9	45.25	63.82	61.7	74.09	54.5	63.41	63.44
AT2G30600		AthINT0018124	chr2:13037285-13037381	97	IR	L_up	7.49	5.72	3.47	63.48	62.96	57.99	30.81	47.28	50.22
AT1G34630		AthINT0006759	chr1:12685817-12685930	114	IR	L_up	18.89	17.9	16.01	29.34	37.65	32.48	35.26	37.09	33.68
AT2G02770		AthINT0014383	chr2:777577-777648	72	IR	L_up	29.51	30.8	29.72	42.45	56.21	51.11	41.67	53.54	46.97
AT3G54380		AthINT0029683	chr3:20134944-20135034	91	IR	L_up	22.55	24.2	16.81	39.77	40.78	47.92	31.6	38.84	47.73
AT5G53010		AthINT0049061	chr5:21494570-21494647	78	IR	L_up	8.59	2.75	5.69	18.4	33.53	30.7	21.46	36.71	23.5
AT2G48100		AthINT0021460	chr2:19672381-19672449	69	IR	L_up	15.29	15.2	13.1	32.54	30.04	27.08	27.91	29.94	27.27
AT3G49260	iqd21	AthINT0115014	chr3:18264781-18264863	83	IR	L_up	20.75	13.73	13.64	38.27	48.72	48.57	28.74	41.18	36.51
AT1G17145		AthINT0003282	chr1:5861667-5861755	89	IR	L_up	35.33	33.33	32.52	51.76	55.14	43.97	37.74	45.14	39
AT1G67400		AthINT0011496	chr1:25248686-25248763	78	IR	L_up	26.56	28.52	13.85	38.85	34.85	41.89	31.55	32.5	31.35
AT2G19400		AthINT0016112	chr2:8400433-8400610	178	IR	L_up	47.98	47.86	37.89	56.45	57.75	70.56	47.93	55.11	48.53
AT3G54510		AthINT0029726	chr3:20182662-20182730	69	IR	L_up	12.51	25.4	19.65	33.36	41.31	36.71	30.76	25.93	35.03
AT3G61530	KPHMT2	AthINT0082515	chr3:22772446-22772545	100	IR	L_up	20.11	10.91	14.36	25.34	34.62	45.06	24.41	28.5	28.12
AT5G03830		AthINT0039979	chr5:1019593-1019687	95	IR	L_up	17.79	14.24	16.61	35.71	34.19	32.05	19.76	26.79	24.2
AT5G50240	PIMT2	AthINT0093903	chr5:20451903-20451977	75	IR	L_up	10.64	13.39	7.25	28.44	28.7	24.14	15.85	25	18.26
AT5G62570	CBP60A	AthINT0064808	chr5:25116054-25116217	164	IR	L_up	25.31	27.01	22.01	42.16	42.04	42.48	34.48	28.43	31.35
AT1G35420		AthINT0006844	chr1:13026440-13026541	102	IR	L_up	67.86	83.67	75	93.1	92.77	91.11	100	90.62	94.2
AT5G01570		AthINT0039541	chr5:221539-221606	68	IR	L_up	3.03	10.81	13.85	25.37	47.37	35.06	29.41	22.22	25.58
AT3G60250	CKB3	AthINT0066589	chr3:22270845-22270992	148	IR	L_up	28.46	27.26	23.27	41.77	39.1	43.68	37.02	42.91	37.23
AT1G18773		AthINT0003710	chr1:6475216-6475380	165	IR	L_up	7	9.15	11.73	25.66	28.89	24.14	39.47	33.33	21.8
AT1G76720		AthINT0013258	chr1:28798204-28798272	69	IR	L_up	65.52	64	45.76	70.83	73.68	94.29	100	74.19	84.21
AT1G79529		AthINT0013815	chr1:29915807-29915885	79	IR	L_up	24.8	39.39	35.56	64.18	59.52	51.35	46.99	50.94	69.7
AT5G17010		AthINT0042686	chr5:5587758-5587843	86	IR	L_up	27.23	27.68	42.94	66.4	55.88	60.39	55.58	64.44	60.04
AT3G60310		AthINT0030897	chr3:22291056-22291154	99	IR	L_up	49.18	52.14	48.15	59.46	77.46	60	69.86	69.7	72.5
AT1G80780	CAF1-6	AthINT0063969	chr1:30358296-30358378	83	IR	L_up	38.42	37.02	32.92	57.95	50.02	55.08	51.75	53.22	51.19
AT4G38290		AthALTA0014930-6/6	chr4:17943385-	361	Alt3	L_up	0	7.53	1.48	13.29	44	15.77	13.72	27.27	27.13
AT5G37530		AthALTA0017667-3/3	chr5:14906876-14906969	33	Alt3	L_up	54.17	45.45	40.74	60	72.73	68.75	73.08	52	71.43
AT1G16800		AthALTD0000820-2/2	chr1:5753859-5754011	6	Alt5	L_up	25	27.78	9.09	41.18	41.18	52	15.38	27.78	35.29
AT4G38090		AthINT0038937	chr4:17884053-17884122	70	IR	L_up	22.31	30.19	20.18	47.78	38.27	39.53	40.32	39.95	33.1
