# Supplementary material for: Cotyledon opening during seedling deetiolation is determined by ABA-mediated splicing regulation
Source: EMBO Rep. 2025 Jun 18;26(14):3663–78. doi: 10.1038/s44319-025-00495-5 (PMC12287322; doi:10.1038/s44319-025-00495-5)
Supplement: Supplementary file 6 — Dataset EV4 [file 44319_2025_495_MOESM6_ESM.xlsx]

## Sheet: Legend
	Dataset EV4. List of the enriched biological processes and molecular functions among the light-induced or -repressed genes whose alternative splicing is regulated by light.

## Sheet: Light-regulated
Light-regulated differentially spliced genes
Category	Term	Count	%	PValue	Genes	List Total	Pop Hits	Pop Total	Fold Enrichment	Bonferroni	Benjamini	FDR
GOTERM_MF_DIRECT	GO:0003723~RNA binding	37	16.5919	6.42128e-11	AT1G09140, AT4G25500, AT2G16940, AT1G80780, AT3G61860, AT3G03300, AT2G46610, AT4G36690, AT2G25850, AT1G53650, AT5G09880, AT5G06770, AT3G62310, AT3G06480, AT2G02570, AT4G35785, AT3G46020, AT1G72050, AT3G13225, AT2G04270, AT1G16800, AT1G60200, AT3G49430, AT2G42920, AT3G56860, AT1G55310, AT5G63120, AT5G14610, AT3G04500, AT3G63370, AT3G13570, AT3G19670, AT3G29390, AT2G01130, AT4G30100, AT1G06670, AT2…	170	706	11211	3.45615	1.36131e-08	1.36773e-08	1.36773e-08
GOTERM_CC_DIRECT	GO:0005681~spliceosomal complex	13	5.8296	2.76627e-08	AT1G09140, AT4G25500, AT3G49430, AT3G61860, AT1G55310, AT2G46610, AT3G13570, AT3G62310, AT4G35785, AT2G47250, AT3G46020, AT2G42330, AT5G37370	210	99	13942	8.71794	2.79393e-06	2.79393e-06	2.79393e-06
GOTERM_BP_DIRECT	GO:0008380~RNA splicing	13	5.8296	8.15546e-08	AT4G25500, AT3G49430, AT3G61860, AT3G63400, AT1G55310, AT4G36690, AT3G13570, AT3G19670, AT3G62310, AT2G47250, AT2G42330, AT5G37370, AT3G13225	192	114	13334	7.9195	4.01241e-05	4.00433e-05	3.99618e-05
GOTERM_MF_DIRECT	GO:0003676~nucleic acid binding	15	6.72646	1.79263e-06	AT1G80780, AT3G61860, AT1G55310, AT5G63120, AT3G03300, AT5G14610, AT3G62310, AT1G60930, AT2G01130, AT2G32415, AT3G06480, AT1G06670, AT2G47250, AT2G48100, AT2G42330	170	199	11211	4.97088	0.000379966	0.000190915	0.000190915
GOTERM_BP_DIRECT	GO:0000398~mRNA splicing, via spliceosome	12	5.38117	5.69214e-06	AT1G09140, AT4G36690, AT2G46610, AT4G25500, AT3G49430, AT3G62310, AT3G13570, AT3G19670, AT3G61860, AT1G55310, AT5G37370, AT3G04500	192	141	13334	5.91046	0.00279662	0.00139742	0.00139457
GOTERM_CC_DIRECT	GO:0016607~nuclear speck	9	4.03587	7.05926e-05	AT1G09140, AT4G36690, AT2G46610, AT4G25500, AT3G49430, AT3G13570, AT3G61860, AT1G55310, AT3G63400	210	92	13942	6.49472	0.00710475	0.00356493	0.00356493
GOTERM_BP_DIRECT	GO:0006397~mRNA processing	12	5.38117	9.60704e-05	AT3G63370, AT4G36690, AT4G24740, AT1G60200, AT2G25850, AT3G62310, AT2G16940, AT5G09880, AT2G02570, AT2G47250, AT2G42330, AT5G37370	192	191	13334	4.36322	0.0461691	0.0157235	0.0156915
GOTERM_MF_DIRECT	GO:0003724~RNA helicase activity	7	3.13901	0.00128432	AT3G62310, AT2G01130, AT3G06480, AT1G06670, AT2G47250, AT5G63120, AT5G14610	170	80	11211	5.77037	0.238488	0.0911864	0.0911864
GOTERM_BP_DIRECT	GO:0010468~regulation of gene expression	24	10.7623	0.0033822	AT3G27260, AT5G25520, AT5G27970, AT5G24000, AT3G60310, AT2G39950, AT4G23860, AT4G08460, AT5G14610, AT1G23020, AT3G20810, AT4G36690, AT3G19650, AT5G53010, AT5G06770, AT3G62310, AT3G29390, AT3G20270, AT1G06670, AT4G10070, AT1G45248, AT1G72050, AT3G13225, AT1G03960	192	873	13334	1.90922	0.811161	0.415165	0.414319
GOTERM_CC_DIRECT	GO:0005634~nucleus	116	52.0179	0.00811203	AT3G49260, AT2G35840, AT5G45760, AT2G16365, AT3G03300, AT5G14500, AT2G20980, AT2G46610, AT3G20270, AT3G13225, AT2G26280, AT5G67540, AT4G24740, AT1G60200, AT3G49430, AT5G43630, AT5G14610, AT1G66260, AT2G01830, AT1G73350, AT2G30600, AT5G02880, AT4G30100, AT2G02480, AT2G16940, AT2G45190, AT4G21520, AT4G08460, AT5G52070, AT4G36690, AT5G06770, AT5G09880, AT2G25930, AT2G02770, AT2G26980, AT4G32010, AT3…	210	6489	13942	1.18682	0.560737	0.226081	0.226081
GOTERM_CC_DIRECT	GO:0005737~cytoplasm	71	31.8386	0.00895371	AT3G49260, AT2G35840, AT5G15070, AT1G10095, AT5G45760, AT1G66730, AT5G27970, AT3G63400, AT1G18773, AT3G03300, AT5G14500, AT2G46610, AT1G19270, AT3G60250, AT1G53650, AT2G32415, AT4G33000, AT2G04270, AT4G24740, AT5G41370, AT1G35420, AT3G54380, AT5G58800, AT4G05040, AT1G26640, AT3G10160, AT2G30600, AT3G46210, AT5G02880, AT5G50240, AT1G54370, AT5G04420, AT4G34540, AT4G10070, AT1G56350, AT4G01710, AT1…	210	3621	13942	1.30177	0.59683	0.226081	0.226081
GOTERM_BP_DIRECT	GO:1900057~positive regulation of leaf senescence	3	1.34529	0.0122579	AT1G19270, AT5G06770, AT4G34540	192	12	13334	17.362	0.997685	1	1
GOTERM_BP_DIRECT	GO:0006364~rRNA processing	7	3.13901	0.015427	AT2G04270, AT1G50000, AT3G46210, AT3G06480, AT5G63120, AT2G48100, AT1G66260	192	140	13334	3.4724	0.999524	1	1
GOTERM_BP_DIRECT	GO:0010604~positive regulation of macromolecule metabolic process	7	3.13901	0.015427	AT3G27260, AT5G25520, AT3G62310, AT5G09880, AT5G27970, AT3G06480, AT3G60310	192	140	13334	3.4724	0.999524	1	1
GOTERM_BP_DIRECT	GO:0048831~regulation of shoot system development	3	1.34529	0.0165869	AT2G01830, AT5G27970, AT4G23860	192	14	13334	14.8817	0.999733	1	1
GOTERM_MF_DIRECT	GO:0000287~magnesium ion binding	5	2.24215	0.0453467	AT2G35840, AT2G32320, AT3G61530, AT5G53850, AT5G57590	170	89	11211	3.70489	0.999947	1	1
GOTERM_BP_DIRECT	GO:0048316~seed development	8	3.58744	0.0495491	AT4G36690, AT1G66730, AT5G27970, AT5G01570, AT5G17400, AT1G16650, AT5G63120, AT5G53900	192	232	13334	2.39476	1	1	1
GOTERM_BP_DIRECT	GO:0006406~mRNA export from nucleus	3	1.34529	0.0566947	AT4G10970, AT3G54380, AT1G66260	192	27	13334	7.71644	1	1	1
GOTERM_BP_DIRECT	GO:0019219~regulation of nucleobase-containing compound metabolic process	7	3.13901	0.0680216	AT5G25520, AT3G62310, AT5G24000, AT5G27970, AT3G60310, AT4G23860, AT5G14610	192	200	13334	2.43068	1	1	1
GOTERM_BP_DIRECT	GO:0046620~regulation of organ growth	2	0.896861	0.0696089	AT1G19270, AT1G17145	192	5	13334	27.7792	1	1	1
GOTERM_MF_DIRECT	GO:0003729~mRNA binding	19	8.52018	0.0718425	AT2G26280, AT3G49430, AT3G56860, AT3G61860, AT5G63120, AT1G66260, AT4G24680, AT3G04500, AT3G63370, AT4G36690, AT4G10970, AT3G13570, AT5G06770, AT3G62310, AT2G25670, AT4G35785, AT2G47250, AT4G10070, AT4G30160	170	825	11211	1.51878	1	1	1
GOTERM_MF_DIRECT	GO:0003727~single-stranded RNA binding	3	1.34529	0.0746527	AT4G10970, AT3G46210, AT2G32415	170	30	11211	6.59471	1	1	1
GOTERM_BP_DIRECT	GO:0016070~RNA metabolic process	22	9.86547	0.0758177	AT5G25520, AT5G27970, AT4G38290, AT3G60310, AT3G25410, AT1G16650, AT4G23860, AT5G14610, AT5G53900, AT1G23020, AT5G35840, AT1G50000, AT4G36690, AT1G53650, AT5G02680, AT3G62310, AT1G17460, AT3G29390, AT5G01570, AT5G40700, AT3G13225, AT1G03960	192	1052	13334	1.45233	1	1	1
GOTERM_MF_DIRECT	GO:0016787~hydrolase activity	11	4.93274	0.078612	AT1G16800, AT1G35420, AT3G50790, AT5G53850, AT4G19420, AT1G15490, AT3G06480, AT4G30100, AT5G63120, AT5G14610, AT3G32920	170	398	11211	1.82266	1	1	1
GOTERM_BP_DIRECT	GO:0009057~macromolecule catabolic process	3	1.34529	0.0807095	AT1G23020, AT1G53650, AT5G63120	192	33	13334	6.31345	1	1	1
GOTERM_BP_DIRECT	GO:2000026~regulation of multicellular organismal development	4	1.79372	0.0816292	AT5G09880, AT3G06480, AT3G60310, AT3G04500	192	71	13334	3.91256	1	1	1
GOTERM_BP_DIRECT	GO:0048026~positive regulation of mRNA splicing, via spliceosome	2	0.896861	0.0829411	AT4G35785, AT3G46020	192	6	13334	23.1493	1	1	1
GOTERM_BP_DIRECT	GO:0042752~regulation of circadian rhythm	3	1.34529	0.0893031	AT3G20810, AT3G60250, AT2G25930	192	35	13334	5.95268	1	1	1
GOTERM_MF_DIRECT	GO:0004386~helicase activity	4	1.79372	0.0916895	AT1G16800, AT4G30100, AT3G03300, AT5G14610	170	71	11211	3.71533	1	1	1
GOTERM_MF_DIRECT	GO:0016887~ATPase activity	11	4.93274	0.0958708	AT5G41370, AT5G53010, AT1G62130, AT3G62310, AT1G60930, AT2G01130, AT3G06480, AT1G06670, AT2G47250, AT5G63120, AT5G14610	170	414	11211	1.75222	1	1	1
