# Supplementary material for: Cotyledon opening during seedling deetiolation is determined by ABA-mediated splicing regulation
Source: EMBO Rep. 2025 Jun 18;26(14):3663–78. doi: 10.1038/s44319-025-00495-5 (PMC12287322; doi:10.1038/s44319-025-00495-5)
Supplement: Supplementary file 7 — Dataset EV5 [file 44319_2025_495_MOESM7_ESM.xlsx]

## Sheet: Legend
	Dataset EV5. List of the 35 alternative splicing events differentially regulated by ABA in wild-type cotyledons of light-grown seedlings. Columns indicate information associated with each AS event including the locus, the vast-tools event identifier, the genomic coordinates, the length in base pairs, the type of event and the percent of inclusion (PSI) in the three biological replicates of 3-day-…

## Sheet: PSI values
ABA-regulated alternative splicing events
LOCUS	GENE	EVENT	COORD	LENGTH	EVENT TYPE	ABA regulation	DARK_a.PSI	DARK_b.PSI	DARK_c.PSI	LIGHT_a.PSI	LIGHT_b.PSI	LIGHT_c.PSI	ABA_a.PSI	ABA_b.PSI	ABA_c.PSI	Unproductive in WL-ABA
AT1G01710		AthINT0000091	chr1:267578-267676	99	IR	ABA_up	69.06	80.34	75.45	53.92	51.08	45.53	76.27	73.02	60.83	Yes
AT2G25670		AthINT0017228	chr2:10930720-10930827	108	IR	ABA_up	59.86	58.94	55.76	31.61	33.88	33.36	53.13	50.16	51.26	Yes
AT1G71696	SOL1	AthALTA0042605-2/2	chr1:26967676-26967729	23	Alt3	ABA_up	41.99	44.26	44.96	30.73	28.15	38.6	52.55	44.44	60.67	Yes
AT5G54520		AthALTA0019006-3/3	chr5:22147873-22148370	13	Alt3	ABA_up	63.38	71.23	77.63	50.94	60.61	37.93	82.86	70.69	72.41	Yes
AT1G31280		AthALTA0021307-2/2	chr1:11182404-11183559	3	Alt3	ABA_up	57.56	61.96	82.76	50.7	57.06	57.45	100	62.96	72.66	Yes
AT1G59580	MPK2	AthALTA0034690-4/5	chr1:21884513-21884808	43	Alt3	ABA_up	10.07	15.66	16.96	15.09	19.27	5.97	37.15	30.77	25.66	Yes
AT1G67400		AthALTD0002496-2/2	chr1:25249173-25249309	4	Alt5	ABA_up	64.65	73.28	63.67	62.63	61.11	53.95	100	85.83	100	Yes
AT1G34065	SAMC2	AthINT0101616	chr1:12399778-12399992	215	IR	ABA_up	39.13	36.17	44.19	34.55	40	38.71	62.5	52.94	52.54	Yes
AT5G61540		AthINT0050752	chr5:24745783-24745880	98	IR	ABA_up	46.39	44.44	42.86	50.65	41.05	53.68	71.2	61.47	62.89	Yes
AT1G76570		AthINT0013234	chr1:28729526-28729693	168	IR	ABA_up	37.11	46.67	32.17	26.3	22.94	25.73	38.95	45.43	39.13	Yes
AT2G20210		AthINT0016236	chr2:8724305-8724392	88	IR	ABA_up	8.77	14.29	14.89	15.15	4	9.09	23.08	23.53	27.78	Yes
AT2G31340	emb1381	AthINT0114722	chr2:13363363-13363549	187	IR	ABA_up	33.33	42.86	16.13	26.76	18.37	27.27	47.37	33.33	41.46	Yes
AT3G14570	CALS8	AthALTA0025155-2/2	chr3:4897851-4898011	10	Alt3	ABA_up	58.82	44.83	44	23.08	23.68	34.21	48.48	52.78	65.52	No
AT5G27970		AthALTD0009971-2/4	chr5:10006387-10006496	4	Alt5	ABA_up	48.3	44.22	43.09	26.16	21.45	27.65	44	39.68	36.8	No
AT3G20910	NFYA9	AthINT0088438	chr3:7327255-7327356	102	IR	ABA_up	53.09	43.33	52.54	47.62	40	35	56.1	54.84	58.33	No
AT4G38220		AthINT0038966	chr4:17926372-17926508	137	IR	ABA_up	34.62	13.51	14.29	8.33	20.93	13.04	31.58	28.57	38.89	No
AT5G62130		AthINT0050839	chr5:24950972-24951050	79	IR	ABA_up	24.93	20.01	23.07	14.54	12.69	15.12	29.45	31.31	29.36	No CDS
AT2G35160	SUVH5	AthINT0106258	chr2:14823091-14823549	459	IR	ABA_up	29.82	40.21	41.75	16.28	26.32	30	39.39	64.1	35.29	No CDS
AT2G36360		AthINT0019176	chr2:15244499-15244576	78	IR	ABA_up	26.7	8.85	12.72	11.47	6.49	8.35	20.94	23.79	31.08	No CDS
AT4G16860	RPP4	AthINT0100497	chr4:9490812-9490994	183	IR	ABA_up	40.47	53.1	63.16	33.14	29.44	40.53	53.01	50.3	48.13	No CDS
AT4G17910		AthALTA0013324-2/3	chr4:9953122-9953183	8	Alt3	ABA_down	37.84	24.07	41.43	38.64	51.85	46.34	25.37	30.43	31.82	Yes
AT5G40550		AthALTA0017856-3/3	chr5:16242035-16242153	12	Alt3	ABA_down	45.24	46	49.09	62.96	54.17	52.94	39.29	39.29	44.12	Yes
AT5G61570		AthALTA0019572-2/3	chr5:24759636-	9	Alt3	ABA_down	53.48	42.7	46.89	57.81	63.83	60.16	39.44	41.6	52.08	Yes
AT3G46100	ATHRS1	AthALTA0023263-2/2	chr3:16929978-16930155	91	Alt3	ABA_down	27.27	72.82	40.43	72.14	84.27	52.54	27.68	33.92	34.88	Yes
AT3G46020		AthALTD0006077-2/3	chr3:16913214-	7	Alt5	ABA_down	72.97	56.41	76.74	82.35	91.84	90.91	69.7	70	64.71	No
AT2G30600		AthINT0018124	chr2:13037285-13037381	97	IR	ABA_down	7.49	5.72	3.47	63.48	62.96	57.99	30.81	47.28	50.22	No
AT3G24560	RSY3	AthALTA0041121-2/3	chr3:8964636-8964812	20	Alt3	ABA_down	77.85	70.71	67.27	86.35	86.36	85.71	75	67.35	66.33	No
AT1G10095		AthALTA0000829-2/2	chr1:3299655-3299747	4	Alt3	ABA_down	23.81	20.75	9.38	26.92	54.55	30.77	18.18	16.67	16.67	No
AT3G03350		AthALTA0008541-7/8	chr3:792758-793068	170	Alt3	ABA_down	55.37	43.48	85.71	64.23	51.27	66.47	42.27	36.07	43.59	No
AT1G07640	DOF1.1	AthALTD0016153-3/3	chr1:2355796-	190	Alt5	ABA_down	58.82	62.5	45.24	70	69.7	61.82	48.15	47.83	48.75	No
AT1G08220		AthEX0000438	chr1:2582998-2583038	41	EX	ABA_down	84.64	83.99	78.68	91.31	90.94	80.01	64.96	70.18	71.21	No
AT1G08220		AthEX6001905	chr1:2582797-2582860	64	EX	ABA_down	84.47	81.66	82.14	92.53	91.11	84.49	65.52	73.37	69.39	No
AT1G08220		AthEX6001906	chr1:2582370-2582558	189	EX	ABA_down	85.72	81.86	82.89	93.19	92.13	84.97	71.5	76.42	75.79	No
AT1G13990		AthINT0002637	chr1:4795320-4795493	174	IR	ABA_down	16.68	19.17	9.05	18.17	26.38	30.52	5.22	7.82	11.98	No
AT1G62130		AthINT0010375	chr1:22967877-22967984	108	IR	ABA_down	49.25	30.43	38.78	44.44	58.14	44.12	20	27.59	26.15	No CDS
