# Supplementary material for: Cotyledon opening during seedling deetiolation is determined by ABA-mediated splicing regulation
Source: EMBO Rep. 2025 Jun 18;26(14):3663–78. doi: 10.1038/s44319-025-00495-5 (PMC12287322; doi:10.1038/s44319-025-00495-5)
Supplement: Supplementary file 8 — Source data Fig. 1 [file 44319_2025_495_MOESM8_ESM.zip]

Archive with 31 entries (24 files):
- Figure_1/
- Figure_1/.DS_Store
- __MACOSX/Figure_1/._.DS_Store
- Figure_1/1A/
- Figure_1/1B/
- Figure_1/1C/
- Figure_1/1D/
- Figure_1/1E/
- Figure_1/1F/
- Figure_1/1A/24hD_24hWL_35S GFP_BF.tiff
- __MACOSX/Figure_1/1A/._24hD_24hWL_35S GFP_BF.tiff
- Figure_1/1A/24hD_24hWL_35S GFP_GFP.tiff
- __MACOSX/Figure_1/1A/._24hD_24hWL_35S GFP_GFP.tiff
- Figure_1/1A/24hD_24hWL_RAB18_BF.tiff
- __MACOSX/Figure_1/1A/._24hD_24hWL_RAB18_BF.tiff
- Figure_1/1A/24hD_24hWL_RAB18_GFP.tiff
- __MACOSX/Figure_1/1A/._24hD_24hWL_RAB18_GFP.tiff
- Figure_1/1A/3 days Darkness_BF.tiff
- __MACOSX/Figure_1/1A/._3 days Darkness_BF.tiff
- Figure_1/1A/3 days Darkness_GFP.tiff
- __MACOSX/Figure_1/1A/._3 days Darkness_GFP.tiff
- Figure_1/1B/Relative_expression.xlsx
- __MACOSX/Figure_1/1B/._Relative_expression.xlsx
- Figure_1/1C/Cotyledon_angle.xlsx
- __MACOSX/Figure_1/1C/._Cotyledon_angle.xlsx
- Figure_1/1D/Cotyledon_angle.xlsx
- __MACOSX/Figure_1/1D/._Cotyledon_angle.xlsx
- Figure_1/1E/DSC_1792.JPG
- __MACOSX/Figure_1/1E/._DSC_1792.JPG
- Figure_1/1F/Cotyledon_angle.xlsx
- __MACOSX/Figure_1/1F/._Cotyledon_angle.xlsx
