# Supplementary material for: Cotyledon opening during seedling deetiolation is determined by ABA-mediated splicing regulation
Source: EMBO Rep. 2025 Jun 18;26(14):3663–78. doi: 10.1038/s44319-025-00495-5 (PMC12287322; doi:10.1038/s44319-025-00495-5)
Supplement: Supplementary file 8 — Source data Fig. 1 [file 44319_2025_495_MOESM8_ESM.zip › Figure_1/1B/Relative_expression.xlsx]

## Sheet: Hoja1
Figure 1B - Relative expression of RAB18 in WT cotyledons
	A	B	C	Average	SEM	Normalized
0h WL	0.804	0.796	1	0.866667	0.0667067	3.13631
4h WL	0.308	0.299	0.222	0.276333	0.0272906	1
8h WL	0.132	0.158	0.124	0.138	0.0102632	0.499397
