# Supplementary material for: Cotyledon opening during seedling deetiolation is determined by ABA-mediated splicing regulation
Source: EMBO Rep. 2025 Jun 18;26(14):3663–78. doi: 10.1038/s44319-025-00495-5 (PMC12287322; doi:10.1038/s44319-025-00495-5)
Supplement: Supplementary file 8 — Source data Fig. 1 [file 44319_2025_495_MOESM8_ESM.zip › Figure_1/1C/Cotyledon_angle.xlsx]

## Sheet: Hoja1
Figure 1C - Cotyledon angle in ABA-signaling mutants grown in darkness
WT_2dD	WT_3dD	WT_4dD	WT_7dD	pyl1458_2dD	pyl1458_3dD	pyl1458_4dD	pyl1458_7dD	snrk2-236_2dD	snrk2-236_3dD	snrk2-236_4dD	snrk2-236_7dD	WT_2dD	WT_3dD	WT_4dD	WT_7dD	abi1-1_2dD	abi1-1_3dD	abi1-1_4dD	abi1-1_7dD
9.958	10.451	18.314	82.566	8.805	18.666	11.31	30.802	7.081	9.772	12.292	149.919	9.113	10.316	9.055	18.869	11.768	13.771	20.726	49.138
11.754	17.142	9.826	92.19	24.577	16.157	32.4	62.941	12.974	14.91	30.223	143.26	9.641	13.197	12.043	65.917	11.228	17.795	17.284	50.194
8.505	12.653	23.018	31.439	17.984	18.738	14.271	15.147	9.613	17.646	32.679	125.735	12.388	11.686	26.766	19.156	10.59	12.98	25.336	85.527
25.139	21.202	10.559	40.877	17.802	8.161	15.894	14.208	7.541	14.542	10.521	32.897	9.574	12.271	23.593	34.579	10.251	22.99	22.481	64.563
37.046	18.435	19.619	93.079	17.924	14.126	12.882	42.82	9.278	8.756	35.945	23.356	19.897	20.445	29.37	12.565	12.173	12.514	36.532	110.225
13.879	21.673	11.453	69.542	8.739	9.926	14.492	11.562	11.15	28.782	9.625	146.795	10.836	15.479	15.945	34.58	15.096	39.192	20.978	22.324
8.902	23.985	11.716	48.457	7.882	17.103	19.327	94.304	21.741	16.508	21.669	13.799	8.757	47.726	18.292	12.579	10.772	15.13	15.193	50.886
10.354	16.552	27.96	9.685	8.531	13.691	8.828	34.019	24.111	28.009	16.937	18.625	7.534	12.281	14.329	43.363	8.344	13.045	46.364	18.667
10.373	9.082	12.091	10.105	18.819	9.559	39.335	85.137	24.531	39.547	37.02	30.315	11.497	10.67	20.214	47.42	20.061	12.015	15.012	27.897
6.009	7.597	9.462	28.252	15.08	12.865	17.393	38.289	30.513	29.259	15.4	14.002	8.973	12.826	43.548	74.19	9.162	15.432	37.334	40.672
9.401	19.118	21.849	28.483	10.004	23.819	24.925	33.596	24.799	14.036	14.584	157.281	17.373	32.833	15.934	59.386	28.811	9.881	13.799	76.611
14.198	9.031	10.044	16.828	9.339	11.274	9.745	65.311	17.805	13.519	13.53	28.874	9.199	9.59	21.217	27.476	14.273	15.981	31.827	54.107
11.56	4.399	11.104	46.325	11.553	12.222	13.038	15.496	8.654	37.878	20.95	48.808	9.645	9.051	16.152	16.661	11.374	23.226	17.354	70.56
21.098	13.268	8.616	16.685	19.213	13.196	11.896	24.146	13.191	25.645	14.886	47.612	11.514	15.909	36.497	17.251	8.315	20.171	18.259	25.605
23.22	6.312	20.338	17.514	12.216	13.355	15.218	10.465	23.886	40.206	26.762	112.509	18.056	14.509	23.108	55.238	21.748	12.866	19.175	119.401
21.453	9.415	55.562	28.252	11.685	26.277	12.123	14.247	19.297	13.401	9.856	25.092	31.608	6.951	9.985	18.625	13.022	14.789	26.425	82.134
9.369	13.449	38.089	30.914	26.189	16.356	12.401	51.828	17.705	14.088	21.328	99.813	11.985	32.264	19.147	92.862	15.88	11.07	25.387	19.95
10.007	13.185	17.701	42.639	7.592	23.962	10.723	15.248	24.624	49.436	17.27	53.049	10.547	10.976	38.089	11.808	8.446	13.416	17.219	30.625
10.921	11.916	9.886	40.015	10.192	11.487	21.674	14.216	14.139	12.529	24.52	89.623	9.628	47.061	31.753	10.713	8.994	12.259	30.719	63.111
8.729	16.232	11.773	15.747	13.839	28.061	11.163	161.996	11.183	11.683	37.34	75.779	8.992	25.065	12.312	44.648	9.462	10.193	30.639	43.078
17.509	17.953	25.904	56.843	14.927	11.644	21.529	17.434	18.687	8.791	15.205	136.998	12.265	12.063	19.01	74.61	8.746	12.7	18.11	14.485
17.603	13.234	11.066	33.363	9.017	23.775	32.487	95.597	7.489	31.304	33.148	59.964	18.8	11.535	12.669	37.955	17.487	12.664	11.018	80.992
13.222	12.12	37.356	22.228	9.857	20.456	15.32	90	13.616	26.37	35.119	147.565	50.731	9.462	32.555	12.55	14.261	10.317	16.127	67.201
13.008	11.611	27.496	47.647	9.273	6.766	24.135	28.125	11.425	32.163	28.895	28.682	14.424	13.261	13.032	13.036	16.04	25.263	13.48	20.868
9.726	10.617	9.408	43.274	8.969	17.236	16.222	18.771	38.059	9.559	81.829	75.623	10.756	10.759	15.767	17.969	7.757	20.655	31.706	15.43
9.811	10.283	15.146	31.556	13.178	11.155	31.264	116.129	19.12	9.866	52.14	110.995	17.969	15.151	11.066	12.387	14.99	9.393	18.095	36.347
7.191	8.952	8.41	14.655	28.554	18.122	13.213	58.39	27.186	19.657	38.73	55.545	34.077	10.225	20.435	14.093	15.313	14.95	12.04	38.934
28.111	15.166	8.234	12.702	10.67	19.931	17.99	63.91	16.319	19.708	28.262	143.006	8.98	8.973	14.586	51.259	12.894	16.576	13.989	24.551
27.091	11.286	12.174	96.757	16.049	13.828	15.616	56.32	18.997	31.139	12.759	55.176	12.223	20.329	17.019	30.755	11.066	15.848	15.692	31.464
8.402	36.162	12.633	13.719	8.907	15.59	13.611	38.797	16.887	13.828	11.679	117.102	17.136	25.116	43.222	12.469	8.522	10.4	16.852	42.838
24.692	12.498	16.855	11.06	15.954	22.321	9.21	20.507	11.4	22.698	68.439	46.394	11.355	12.216	11.258	36.705	8.476	13.538	57.144	29.332
16.139	14.138	10	15.832	22.804	14.38	15.781	102.881	7.104	9.022	28.569	77.948	10.892	10.115	13.671	48.266	10.421	14.8	23.136	43.995
19.131	13.813	26.452	10.62	8.896	22.806	14.02	129.963	10.039	16.187	24.395	44.236	12.131	10.676	21.453	25.134	13.912	28.837	14.346	25.526
29.183	20.71	16.089	14.926	14.104	34.047	13.313	110.901	50.714	15.642	22.27	125.611	10.382	15.658	16.211	56.252	8.427	16.405	11.378	19.028
9.356	6.794	20.64	56.762	18.847	13.835	13.73	101.848	27.153	20.508	35.9	117.287	11.277	13.325	25.801	90.123	11.197	13.447	19.787	73.54
13.476	9.88	8.13	69.678	9.031	34.909	17.109	76.557	8.426	26.447	28.356	48.652	14.036	15.124	26.704	25.463	22.205	18.804	12.39	18.258
8.926	7.933	32.848	22.83	9.037	23.462	18.862	123.602	21.009	29.034	17.259	132.694	13.325	11.283	30.185	19.44	22.391	12.001	15.596	70.316
11.31	10.815	56.462	21.761	9.574	10.899	21.301	114.985	11.055	18.587	21.935	151.586	14.287	20.152	15.667	18.035	12.622	10.176	30.509	84.684
15.385	19.228	10.677	106.772	9.86	12.355	16.75	89.938	11.563	16.505	23.546	179.257	11.802	10.038	10.063	27.112	11.327	10.037	12.995	60.885
11.158	19.353	14.554	44.506	22.777	12.259	19.67	62.745	27.438	20.772	59.242	96.734	10.811	9.689	18.042	12.966	20.537	14.974	24.907	73.972
7.147	12.475	10.113	58.299	13.614	11.993	11.37	15.323	22.73	24.335	26.865	43.302	10.79	27.985	21.114	53.064	9.675	48.965	19.629	22.669
10.46	14.34	8.732	15.879	7.888	8.991	12.189	57.55	12.157	39.178	64.419	51.186	10.448	39.452	14.17	28.773	12.376	29.354	17.774	93.266
13.671	13.809	37.046	25.014	10.695	9.614	16.846	24.025	13.72	35.346	14.645	20.378	11.535	13.769	17.961	49.452	19.107	14.33	21.371	17.361
9.228	9.281	14.785	58.799	7.726	41.601	8.318	28.811	21.299	60.951	19.149	29.629	10.266	12.417	21.801	24.132	11.147	10.081	10.954	31.606
20.785	6.26	18.33	33.041	14.683	13.092	16.052	48.865	13.742	11.521	50.441	18.081	34.463	60.986	36.643	21.839	13.463	11.067	89.092	49.845
9.58	8.076	11.597	14.375	10.954	15.116	16.316	64.028	25.614	31.424	12.781	115.665	11.979	12.741	12.529	12.694	10.988	12.495	16.504	29.353
12.085	18.659	12.014	29.705	19.688	24.256	17.04	52.282	14.881	20.391	17.49	179.659	13.078	14.578	22.807	39.736	13.682	31.724	34.68	101.941
8.312	10.096	8.847	23.614	11.472	17.176	66.573	18.408	26.705	21.198	41.094	35.813	7.765	8.707	24.178	19.205	11.881	15.055	17.241	40.967
30.958	9.904	11.112	17.138	10.086	22.007	24.132	22.937	15.945	15.737	20.343	144.885	8.391	10.964	12.332	61.157	11.45	11.352	22.216	20.996
13.863	23.825	13.478	32.599	10.897	10.652	19.156	30.145	11.541	11.755	18.088	81.604	26.095	13.701	10.109	26.983	39.838	12.278	20.005	47.643
5.698	16.942	12.906	30.837	19.51	16.208	27.164	106.219	9.893	11.594	26.565	138.297	7.14	14.727	20.147	53.888	35.275	8.13	12.952	17.245
11.83	12.64	13.955	21.732	17.227	11.04	26.282	64.942	8.314	10.735	17.318	74.53	11.004	26.625	12.98	19.254	16.601	14.036	14.091	52.245
16.712	8.87	14.527	18.737	10.521	9.663	9.039	21.021	11.972	17.354	34.197	40.706	12.723	11.204	24.705	10.822	22.521	12.28	19.209	79.019
8.82	8.199	18.741	15.524	11.181	11.47	14.592	77.549	27.078	10.812	34.859	36.894	17.383	13.726	9.804	28.289	10.851	19.049	15.396	85.05
9.839	31.502	10.284	89.777	10.558	11.725	15.783	21.622	6.448	23.698	103.389	164.838	10.096	21.928	24.677	15.465	9.179	14.255	29.2	28.422
15.255	11.921	20.389	33.082	13.68	15.856	12.366	24.717	14.75	13.743	9.634	25.139	11.692	19.759	33.024	113.839	11.122	15.041	30.009	28.301
14.036	16.153	14.265	69.661	7.713	13.709	17.127	72.948	15.557	21.232	19.337	49.536	10.251	21.021	12.8	36.556	26.138	9.409	12.416	39.698
9.331	13.017	19.3	25.224	16.143	15.474	15.065	31.136	14.805	15.841	13.519	47.355	33.055	17.582	10.222	99.25	12.474	33.149	25.171	18.435
10.706	8.328	38.079	72.535	12.218	11.715	16.153	64.249	15.937	13.415	27.906	51.635	21.297	36.046	8.842	38.682	20.581	23.973	11.524	21.476
18.247	19.264	21.315	34.311	12.095	13.174	16.667	78.35	11.534	13.067	18.704	174.289	13.298	11.47	15.593	24.293	10.682	17.029	22.068	38.419
12.905	19.961	16.481	52.237	10.061	13.774	33.218	16.437	9.377	40.874	14.512	36.115	44.491	10.815	11.821	11.316	8.894	9.774	19.898	41.412
13.608	13.878	33.285	30.043	9.651	9.728	92.739	15.255	13.865	29.64	19.686	19.461	34.479	22.344	13.976	8.13	13.512	19.596	11.272	39.86
23.8	46.404	15.468	57.211	19.306	13.231	61.714	44.424	23.936	14.764	18.8	157.278	10.102	15.519	14.713	14.547	41.17	11.233	17.216	67.011
15.795	16.35	11.725	45	11.476	14.096	19.378	27.35	13.417	81.422	22.196	39.247	10.123	29.499	34.771	29.928	16.856	47.485	37.221	30.833
14.201	24.876	22.185	125.218	7.976	35.279	17.089	114.228	17.118	18.585	20.407	136.848	11.634	14.137	54.034	12.447	27.616	11.696	21.938	58.462
8.274	6.784	14.746	32.525	12.96	13.967	9.596	13.584	37.733	13.431	12.893	174.391	12.995	29.291	8.897	10.739	9.009	18.488	44.507	43.87
8.267	13.99	22.834	117.279	13.619	15.182	9.135	23.545	34.211	26.453	49.613	108.435	11.926	19.351	35.418	12.86	15.01	24.775	36.485	89.691
28.286	13.672	12.418	38.66	10.262	14.824	14.426	20.367	20.15	7.79	18.628	155.732	11.87	12.633	17.131	49.847	9.882	26.904	35.823	70.408
11.014	19.017	10.321	22.947	9.039	15.396	20.424	45.942		103.404	19.628	35.146	8.09	16.612	12.789	9.215	9.273	11.164	12.747	93.417
16.758	11.64	7.868	14.829	12.237	37.559	20.791	33.323		10.914	19.282	14.983	9.571	12.68	16.786	45.143	11.473	14.167	27.457	43.675
28.956	19.551	19.84	23.499	9.332	17.354	13.894	68.405		63.901	15.029	46.435	10.739	12.036	13.95	12.795	13.123	12.592	29.36	25.284
7.595	15.604	11.001	34.38	18.308	33.275	21.14	80.785		44.145	29.944	162.146	7.824	19.055	13.056	11.838	14.378	19.9	20.063	20.458
9.144	22.235	16.22	21.378	13.453	27.897	14.735	21.311		29.855	17.381	162.426	11.34	15.709	12.393	63.034	10.491	38.846	47.831	24.43
10.264	14.044	11.48	16.885	29.399	22.891	26.576	19.44		19.443	25.161	140.722	10.859	28.213	19.296	14.124	9.974	21.956	38.12	130.06
11.083	18.12	9.83	60.43	13.96	10.458	40.205	12.109		47.574	26.844	75.964	10.008	23.026	36.719	145.443	9.532	23.765	73.78	44.057
9.451	12.676	22.85	28.301	62.535	10.856	33.553	21.637		48.879	10.24	72.399	9.354	79.313	11.44	65.925	13.904	20.957	57.529	62.882
10.328	25.065	10.533	55.919	24.798	23.127	26.788	33.064		18.102	12.704	158.055	8.404	12.961	26.88	14.712	8.297	11.826	35.497	36.431
22.935	14.009	14.789	13.736	14.126	22.8	62.803	43.38		25.393	15.375		9.399	13.935	13.897	22.991	11.018	13.733	39.713	106.527
9.57	14.676	72.235	20.467	16.251	51.681	37.024	178.781		25.539	18.321		8.584	20.129	11.837	28.015	12.666	12.787	12.087	53.82
9.072	10.924	12.649	26.626	9.623	12.832	13.952	137.306		32.296	31.687		9.247	49.637	22.663	24.341	9.817	24.46	12.525	122.092
9.559	25.301	20.152	39.015	18.571	15.966	16.074	66.868		16.081	44.562		8.501	19.935	9.601	13.484	9.371	23.317	23.441	77.07
20.838	15.83	19.928	112.521	12.45	14.346	67.16	72.067		15.559	30.174		9.824	12.987	7.125	13.876	12.837	14.392	26.411	14.701
8.199	16.144	10.887	55.789	12.835	15.271	75.179	129.026		22.381	20.499		9.332	68.839	9.392	13.363	10.297	13.665	63.764	37.483
9.85	24.228	28.035	114.535	11.049	14.744	41.532	135.909		30.256	14.81		10.202	51.544	9.162	107.999	12.744	12.73	50.587	21.913
9.162	12.403	13.799	74.281	12.467	15.142	106.35	68.418		18.814	8.427		7.868	12.704	83.234	68.908	9.545	12.37	14.17	36.573
11.608	18.084	12.588	30.978	15.041	12.936	94.086	39.19		18.669	32.289		10.827	12.195	11.514	40.918	10.311	26.952	15.018	113.199
9.304	18.435	16.029	30.305	14.327	23.945	17.745	16.589		9.679	89.603		10.546	28.149	34.578	19.87	10.275	13.857	15.162	69.602
38.862	12.813	11.042	47.15	16.682		11.744	17.777		35.025	72.193		10.305	11.31	35.727	25.196	10.032	33.235	14.165	25.688
8.434	15.589	10.008	13.225	31.525		11.493	11.827		13.963	22.932		30.964	13.085	12.302	20.588	14.642	32.94	17.393	31.464
19.759	10.204	32.661	27.553	19.1		15.615	10.598		36.106			11.17	12.98	24.941	62.776	8.8	12.55	18.641	14.451
7.431	14.415	16.128	34.779	16.195		12.715	14.757		21.885				11.824	43.121	114.724	10.363	19.537	27.992	61.957
36.854	17.693	13.384	104.218	14.144		15.39	110.902		21.589				15.669	41.331	28.955	10.524	13.053	37.12	119.932
20.359	55.008	18.478	19.238	11.227		30.291	90.264		18.249				15.082	10.511	16.037	13.244	15.83	29.358	25.907
8.634	14.405	8.314		12.179		12.873	16.735						24.696	10.734	12.386	9.7	17.913	21.557	20.738
10.176	12.079	28.908		13.728			62.041						9.961	12.529	14.265		13.292	16.613	25.958
	22.415	15.708		21.322			115.787						13.164	41.665	50.208		10.204	13.784	36.423
	19.589	10.767		9.345			109.079						16.733	9.578	54.183		20.354	28.567	20.201
	22.414	12.85		21.371			19.412						23.605	11.936	78.824		13.295	8.256	49.841
	9.869	14.432		38.78			57.746						11.666	45.039	20.526		14.698	53.213	91.312
	9.754	45.808		13.94			21.096						32.582	26.078	33.98		15.877	15.995	63.11
		11.096					23.86						11.315	12.849	20.484		41.155	38.261	97.957
													26.075	14.065	49.443		13.176	39.289	25.82
													36.051	13.837	11.954		11.768	48.1	36.513
													11.628	11.76	89.522		12.648	15.729	18.965
													22.008	17.679	169.753		16.777	41.729	27.15
													43.052	41.097	44.621		30.891		167.328
													16.292	10.002	89.061		29.408
													24.593	17.778	14.602		22.007
													21.399	14.623	83.117		13.906
													10.27	13.258	56.497		16.504
													12.939	11.968	27.591		34.727
													14.428	10.923	45.417		22.216
													16.611	13.057	65.967		18.435
													14.274	9.268	31.881		16.504
													11.052	8.899	64.636		11.569
													11.066	9.175	29.398		21.428
													21.541		75.964		14.288
													25.279		16.473
													48.612		33.937
													10.882		42.387
													9.823		57.288
													12.529		17.669
													14.859		55.089
													14.502		28.593
															13.219
															74.368
															25.91
															21.801
															13.934
															26.08
