# Supplementary material for: Cotyledon opening during seedling deetiolation is determined by ABA-mediated splicing regulation
Source: EMBO Rep. 2025 Jun 18;26(14):3663–78. doi: 10.1038/s44319-025-00495-5 (PMC12287322; doi:10.1038/s44319-025-00495-5)
Supplement: Supplementary file 8 — Source data Fig. 1 [file 44319_2025_495_MOESM8_ESM.zip › Figure_1/1D/Cotyledon_angle.xlsx]

## Sheet: Hoja1
Figure 1D - ABA dose-response curve in WT seedlings exposed to white light
0uM_0h	0uM_3h	0uM_6h	0uM_9h	0uM_24h	0.5uM_0h	0.5uM_3h	0.5uM_6h	0.5uM_9h	0.5uM_24h	5uM_0h	5uM_3h	5uM_6h	5uM_9h	5uM_24h	50uM_0h	50uM_3h	50uM_6h	50uM_9h	50uM_24h	100uM_0h	100uM_3h	100uM_6h	100uM_9h	100uM_24h	500uM_0h	500uM_3h	500uM_6h	500uM_9h	500uM_24h
11.812	12.379	13.454	22.38	199.568	8.699	21.224	34.199	53.365	102.877	11.371	22.568	83.044	131.424	153.789	10.644	19.903	28.542	28.605	154.401	12.259	16.39	15.7	11.304	89.789	11.659	20.057	18.382	23.588	68.962
13.45	16.04	21.031	19.189	168.547	13.826	31.212	34.105	50.888	146.62	10.696	51.104	81.186	86.938	159.758	14.03	24.483	26.955	28.36	158.882	13.113	10.404	15.611	24.664	107.514	13.817	43.444	61.074	73.416	139.984
9.943	37.939	89.457	119.006	175.192	14.843	18.278	22.782	45.642	130.833	11.233	24.079	58.656	29.735	143.361	9.331	13.028	18.28	17.866	127.849	20.516	36.029	81.685	116.366	82.569	11.908	12.507	17.216	20.298	55.814
11.943	47.987	100.553	136.402	211.993	13.844	54.188	57.816	103.861	207.537	12.195	17.873	48.509	93.635	176.936	17.358	40.121	89.301	96.936	145.085	11.583	13.145	18.733	16.04	102.01	11.863	21.275	26.053	29.228	98.789
12.472	40.396	92.837	108.917	178.974	18.787	31.868	98.543	122.541	184.465	7.953	14.821	27.448	43.38	168.913	10.034	15.861	24.797	24.789	118.507	13.478	26.176	23.875	24.277	92.609	8.141	12.501	8.644	10.816	46.183
8.345	25.039	82.481	106.068	208.988	10.252	67.241	114.102	138.09	158.51	14.556	41.522	94.039	106.544	207.438	18.652	34.007	34.367	37.159	133.609	13.644	14.802	25.032	34.205	95.432	9.351	13.316	33.413	36.562	73.257
11.335	23.169	86.885	93.357	177.974	11.07	28.662	79.932	86.375	148.791	15.314	20.721	24.372	27.836	101.858	13.092	19.169	33.338	49.304	136.959	10.338	11.485	21.705	24.05	103.273	13.994	10.048	15.678	20.675	59.071
19.395	67.427	79.216	122.512	152.751	20.739	30.138	36.634	52.322	178.809	15.279	39.245	82.055	118.601	150.435	25.693	43.152	44.324	45	142.549	10.971	35.521	35.589	26.537	90.246	20.321	28.13	36.812	30.969	99.095
16.089	35.239	98.471	143.144	192.679	8.562	56.979	142.418	169.809	206.585	11.085	27.806	84.725	108.295	125.249	12.374	30.964	46.482	40.339	151.906	13.557	16.876	26.896	25.613	77.412	10.192	15.499	18.368	25.457	34.682
9.268	19.416	15.367	22.943	178.912	14.733	32.383	37.155	53.005	178.868	11.56	40.955	30.65	70.862	175.93	17.562	29.536	27.408	44.512	73.567	8.493	21.962	44.243	45.302	105.759	16.494	34.797	57.116	67.333	90.222
11.565	29.416	22.51	57.36	166.797	19.18	45.993	94.901	130.776	178.278	16.181	39.184	69.75	67.516	179.459	10.963	22.317	35.477	28.203	151.766	14.47	18.927	23.501	23.484	95.154	13.493	27.038	57.209	74.853	104.27
11.107	52.303	95.72	141.297	198.995	13.548	40.598	98.311	104.513	202.045	8.935	21.442	33.44	44.262	122.197	12.025	26.805	38.034	42.552	168.864	8.484	13.991	20.645	17.613	107.272	10.272	17.725	30.401	38.921	97.59
13.033	19.392	40.584	35.457	179.251	12.113	29.074	75.547	78.479	208.092	8.904	28.904	44.422	49.99	150.682	13.574	19.866	22.398	25.312	149.959	16.02	29.138	59.79	73.258	111.904	12.841	19.569	12.339	14.515	43.575
14.533	30.589	87.922	131.108	154.979	18.246	48.131	95.323	146.061	191.568	9.165	18.441	61.357	53.731	149.908	16.384	32.276	45.436	59.036	166.623	6.319	9.808	20.397	23.053	31.069	13.029	21.274	42.405	46.528	104.802
9.424	24.451	67.584	157.166	156.501	9.537	40.55	85.982	106.26	149.268	14.18	22.88	27.942	43.762	166.407	7.82	15.779	33.508	53.781	118.215	12.529	17.467	29.939	29.276	36.933	12.396	24.423	24.66	30.113	48.36
10.235	53.437	108.394	155.659	176.768	17.131	29.429	91.996	100.088	177.181	15.242	28.398	27.74	54.09	159.545	7.798	9.581	32.142	42.605	140.619	11.684	31.877	42.216	53.05	94.075	9.258	21.175	27.646	28.521	59.828
12.82	33.892	131.938	150.454	208.48	10.064	53.746	131.136	136.054	201.855	22.623	61.903	73.423	93.948	173.267	16.59	22.184	27.697	20.289	155.321	7.192	23.443	32.918	29.187	128.796	10.88	24.942	40.034	52.125	112.107
10.326	30.139	35.11	16.585	155.158	7.334	36.833	42.684	63.618	177.263	13.215	17.692	40.437	53.244	207.455	17.556	37.798	73.06	52.165	170.38	11.328	26.218	50.317	68.489	133.099	11.738	15.71	22.644	21.065	35.124
14.4	59.467	115.09	144.656	194.247	21.322	70.613	97.482	116.323	201.152	16.962	32.802	73.768	99.123	131.404	12.299	17.747	16.447	17.053	151.5	35.676	34.898	41.377	35.842	139.669	15.163	17.655	18.426	23.454	77.949
10.622	26.357	85.114	135.467	162.11	9.045	39.136	103.985	66.011	160.595	12.768	46.426	96.253	99.79	177.413	14.783	17.264	16.894	11.931	119.7	13.355	11.352	12.377	11.547	62.668	12.372	14.294	10.736	17.91	65.728
10.253	19.665	34.908	74.948	136.989	8.435	18.861	37.553	57.585	174.436	11.737	39.637	78.363	89.449	176.56	11.681	18.648	22.906	32.556	119.092	11.253	27.119	20.668	21.335	68.078	8.584	17.289	30.286	26.222	83.33
9.084	59.625	83.262	99.974	179.925	10.236	26.658	27.22	75.119	174.706	15.124	34.128	58.376	79.616	166.9	14.459	19.636	21.872	59.445	162.915	18.283	30.849	14.973	19.949	144.462	9.217	12.668	16.047	17.737	57.294
12.697	35.619	124.315	165.258	217.057	14.375	44.307	48.27	87.321	203.703	16.565	31.135	77.04	75.725	151.005	9.391	19.353	31.973	28.104	147.325	10.196	27.679	29.924	28.26	145.751	11.412	36.38	52.323	62.99	92.464
11.781	42.272	117.66	108.26	189.03	7.831	27.827	44.816	77.844	235.179	9.49	21.094	21.467	68.616	165.31	18.231	11.242	18.174	25.579	107.354	11.134	11.621	11.443	13.687	89.094	12.68	16.276	22.39	14.873	87.839
16.074	52.449	119.275	158.715	202.466	13.789	41.578	54.796	92.876	171.469	16.211	19.52	19.045	16.145	174.587	10.752	15.714	29.136	49.752	137.564	11.243	23.161	36.123	41.634	132.678	9.314	14.267	12.927	14.414	49.538
16.858	92.782	124.38	164.593	210.279	19.249	68.593	130.959	126.416	171.365	9.727	24.961	19.435	15.409	160.975	11.293	18.006	22.602	23.178	134.754	15.465	28.075	41.225	47.497	119.403	14.027	16.704	31.364	34.465	65.597
18.458	38.4	145.997	148.088	166.375	17.537	19.725	57.714	95.693	167.111	8.973	25.558	33.716	23.438	209.271	12.843	31.243	43.968	50.32	157.662	10.299	21.117	32.352	31.171	111.526	10.154	31.819	45	58.561	114.28
7.109	35.138	40.203	52.547	216.654	9.325	33.887	43.504	65.355	220.236	28.36	54.155	93.685	93.44	124.989	11.826	9.462	17.976	16.678	76.842	10.058	21.931	19.444	17.109	91.824	12.106	12.596	14.839	12.639	17.458
15.56	56.198	117.351	141.34	220.052	13.22	31.074	63.475	107.622	179.823	16.42	55.6	104.065	104.103	82.813	9.89	14.454	14.356	16.165	51.366	7.822	19.956	20.368	19.871	69.623	13.539	18.203	28.056	28.526	75.181
17.672	55.325	155.282	169.942	174.637	8.346	40.396	104.806	114.538	169.517	11.941	21.076	67.878	92.65	100.829	15.124	35.577	60.495	66.5	147.398	13.251	43.632	59.346	56.824	110.048	11.693	10.392	14.267	17.581	29.836
8.176	35.367	110.626	151.86	215.284	9.843	21.485	47.35	28.284	175.446	11.904	26.632	65.949	82.382	161.2	8.441	23.495	14.841	32.88	149.85	33.818	12.636	14.338	11.529	51.924	31.414	53.59	79.21	90.099	129.87
15.358	45.117	135.236	156.412	210.881	12.284	16.894	23.873	13.778	178.532	8.701	18.886	41.433	67.561	144.218	8.86	16.555	28.824	62.13	176.583	9.898	13.167	15.73	13.474	121.218	19.03	38.8	44.502	48.444	88.132
12.806	35.56	123.344	164.844	203.618	12.208	30.709	64.759	86.474	173.487	11.099	47.663	50.847	95.609	177.184	10.793	10.12	20.236	19.011	127.324	10.454	32.236	42.605	55.768	160.017	17.858	16.294	27.008	31.724	39.535
22.05	73.338	141.38	141.441	207.427	11.191	29.309	84.982	111.143	170.094	9.645	15.888	46.7	68.486	162.663	13.542	38.366	47.628	74.449	158.431	9.542	32.871	44.786	31.096	133.823	13.143	25.68	31.73	27.135	59.546
11.065	19.014	110.762	95.044	178.38	12.953	30.422	59.739	114.809	175.156	11.143	18.219	41.037	16.978	164.842	10.996	31.159	44.928	72.783	151.243	21.962	42.119	47.253	53.311	88.774
					11.251	51.076	69.17	18.772	175.857	7.451	17.056	22.623	22.804	171.027	8.763	14.466	23.697	22.603	132.103	11.704	37.62	40.5	28.868	136.059
					11.866	28.74	63.649	127.029	178.072	16.185	26.037	75.018	89.276	175.353	10.374	33.69	27.038	25.698	111.965	9.723	15.136	18.879	22.892	56.08
										17.432	41.065	64.09	63.883	192.23	20.793	44.902	88.24	104.352	166.629	11.164	20.673	27.467	21.869	39.806
										12.778	29.213	58.988	63.68	156.555	11.444	18.276	29.534	36.098	160.728	21.499	38.561	47.327	53.37	83.043
										10.394	27.658	41.305	44.499	131.027						8.027	14.286	41.133	40.058	79.326
										9.762	23.234	34.044	46.395	167.704						16.857	57.724	56.677	51.028	116.804
										10.731	13.68	27.49	83.302	133.578
										34.967	51.27	96.132	121.159	197.915
										13.853	31.185	40.535	43.317	150.028
										11.034	37.683	92.015	98.621	151.699
										12.57	36.054	46.043	56.559	179.438
