# Supplementary material for: Cotyledon opening during seedling deetiolation is determined by ABA-mediated splicing regulation
Source: EMBO Rep. 2025 Jun 18;26(14):3663–78. doi: 10.1038/s44319-025-00495-5 (PMC12287322; doi:10.1038/s44319-025-00495-5)
Supplement: Supplementary file 8 — Source data Fig. 1 [file 44319_2025_495_MOESM8_ESM.zip › Figure_1/1F/Cotyledon_angle.xlsx]

## Sheet: Hoja1
Figure 1F- Cotyledon angle in ABA-signaling mutants grown in darkness and exposed to white light for 9 hours
WT_0uM_0h	WT_0uM_3h	WT_0uM_6h	WT_0uM_9h	WT_100uM_0h	WT_100uM_3h	WT_100uM_6h	WT_100uM_9h	snrk_0uM_0h	snrk_0uM_3h	snrk_0uM_6h	snrk_0uM_9h	snrk_100uM_0h	snrk_100uM_3h	snrk_100uM_6h	snrk_100uM_9h		WT_0uM_0h	WT_0uM_3h	WT_0uM_6h	WT_0uM_9h	WT_100uM_0h	WT_100uM_3h	WT_100uM_6h	WT_100uM_9h	pyl_0uM_0h	pyl_0uM_3h	pyl_0uM_6h	pyl_0uM_9h	pyl_100uM_0h	pyl_100uM_3h	pyl_100uM_6h	pyl_100uM_9h		WT_C_0h	WT_C_3h	WT_C_6h	WT_C_9h	abi1_C_0h	abi1_C_3h	abi1_C_6h	abi1_C_9h	WT_A_100_0h	WT_A_100_3h	WT_A_100_6h	WT_A_100_9h	abi1_A_100_0h	abi1_A_100_3h	abi1_A_100_6h	abi1_A_100_9h
14.47	79.597	160.336	170.83	14.351	40.326	24.45	52.998	26.099	86.634	101.153	120.403	36.259	117.78	140.069	169.862		10.305	35.425	46.062	81.738	11.408	26.565	29.055	40.481	12.272	105.169	162.948	176.39	17.842	67.286	81.07	104.437		16.435	22.263	45.446	130.306	24.856	90.000	129.414	145.310	13.206	43.567	70.703	104.956	23.321	38.634	84.418	130.985
17.869	73.301	143.427	156.615	14.015	51.059	86.055	111.612	11.794	28.307	11.159	15.409	31.805	154.093	168.69	175.652		12.065	50.366	123.835	139.909	14.25	100.452	109.485	115.243	21.027	95.183	151.192	168.756	67.241	59.986	116.733	155.194		11.537	44.062	90.247	138.044	35.155	91.430	149.288	160.871	17.403	49.309	89.458	130.492	16.461	52.912	122.005	154.048
15.961	54.654	157.973	173.811	22.311	56.731	120.785	141.785	47.014	152.124	175.306	173.089	41.785	89.162	146.34	165.493		10.43	53.045	126.402	150.703	20.066	47.809	88.497	105.122	11.549	29.859	29.51	77.798	13.414	84.316	84.525	113.741		26.056	34.558	41.193	109.618	25.064	68.437	126.671	154.041	20.308	9.102	52.384	119.776	27.051	40.162	54.991	143.981
10.64	34.939	97.813	109.942	17.206	49.618	98.826	115.288	27.049	37.528	98.8	130.097	25.391	63.632	108.245	168.267		15.474	75.268	111.805	126.342	13.501	35.604	43.916	41.852	14.861	55.109	145.491	228.437	12.188	17.213	21.93	44.183		35.440	70.979	139.714	157.183	21.145	38.793	82.764	150.433	16.761	40.059	86.468	117.455	26.584	53.58	109.654	135.275
9.736	33.529	101.07	132.817	16.342	40.508	90.279	111.332	17.186	16.893	16.72	11.735	35.529	140.944	175.732	215.999		11.076	45.297	72.845	138.449	20.631	80.843	112.393	123.251	14.641	86.235	97.693	166.044	26.691	88.212	117.237	126.347		20.237	43.313	85.557	157.000	20.214	69.582	110.289	158.782	26.186	60.448	81.332	108.859	25.627	63.988	118.793	145.015
15.965	42.305	136.099	155.986	24.281	61.261	104.73	148.661	21.01	117.268	169.749	212.454	28.842	60.018	145.643	180.896		11.349	45.736	104.637	147.611	14.098	29.491	37.739	59.341	11.462	17.248	12.381	22.009	14.3	43.021	43.057	42.6		10.903	36.322	30.620	81.235	20.259	92.361	139.844	173.660	21.774	60.115	117.578	141.234	41.146	91.289	128.207	156.272
15.039	21.149	83.29	126.377	11.199	26.656	34.16	49.63	62.301	142.024	170.748	200.798	72.242	98.13	166.239	209.075		14.323	66.481	148.495	177.161	13.144	32.791	46.915	54.243	8.445	57.478	173.417	173.647	27.665	76.194	177.003	179.734		17.106	33.660	47.391	65.447	11.283	58.757	101.760	149.899	43.699	76.207	103.104	138.161	14.552	27.666	56.707	148.606
17.83	49.644	173.597	150.046	14.845	44.35	65.476	93.314	46.947	115.369	163.496	201.991	45	89.224	152.723	177.721		11.6	19.52	19.7	28.791	16.186	53.603	77.805	89.745	19.57	49.102	128.351	177.935	25.302	53.986	46.063	45.13		36.703	64.999	106.016	145.907	39.227	72.278	114.166	132.772	35.955	69.893	70.838	102.68	30.561	60.012	105.44	142.448
24.492	68.89	129.472	164.827	9.273	36.481	114.542	139.063	27.255	36.18	141.41	158.839	43.217	126.93	137.139	176.401		14.369	54.093	70.374	102.444	13.035	21.015	19.327	19.633	14.744	63.099	178.461	175.847	16.116	64.537	162.579	178.546		13.295	49.582	140.473	173.879	26.001	70.201	103.704	160.382	17.084	16.328	36.573	84.908	17.655	48.046	99.867	141.642
18.543	91.93	125.181	164.301	8.603	19.241	25.295	35.952	30.253	111.328	158.282	178.755	34.76	103.913	127.117	151.679		12.353	49.671	112.492	150.53	16.444	51.625	49.682	44.385	17.586	33.938	59.027	126.285	23.333	50.168	58.526	64.895		41.149	87.520	109.693	157.346	16.010	48.527	89.810	132.363	32.765	77.288	100.779	133.649	21.053	49.456	94.048	154.325
7.608	31.362	138.817	176.85	10.481	33.504	54.034	61.716	20.739	30.976	102.348	115.815	34.645	130.903	175.932	179.452		11.787	56.158	124.28	147.251	11.287	31.925	40.652	51.527	16.244	23.709	16.39	23.804	19.806	68.884	158.629	179.869		32.061	61.808	128.005	148.763	20.787	71.706	131.438	178.284	17.919	28.671	46.219	128.157	37.02	105.945	137.41	158.248
10.72	27.321	122.453	159.87	19.482	37.495	75.291	150.022	10.965	52.145	177.479	175.412	32.336	142.364	162.455	167.381		21.531	140.03	148.588	174.905	18.208	25.963	45.124	25.248	8.608	63.872	151.75	196.331	14.936	28.612	54.502	78.558		19.077	38.237	60.828	56.575	19.829	66.127	121.152	145.483	30.452	64.69	87.076	100.08	28.747	42.026	63.728	147.144
16.942	62.033	137.571	143.164	26.037	51.444	47.608	54.151	20.066	59.529	111.224	164.188	42.428	112.97	138.671	164.123		6.585	27.243	37.457	16.003	15.221	71.63	86.219	96.852	16.358	93.645	155.802	235.269	15.846	49.34	67.559	73.11		28.410	76.325	127.994	140.352	15.843	54.712	89.310	140.539	37.02	78.499	108.606	113.364	18.83	36.758	122.512	170.777
16.074	28.72	24.073	107.055	9.464	25.387	23.468	28.453	22.921	79.871	126.43	152.434	26.933	135.716	171.15	175.424		9.791	46.005	125.873	154.822	15.115	43.676	43.535	43.502	24.055	109.082	168.139	223.898	31.09	116.966	152.734	207.277		21.047	49.888	105.018	148.841	35.347	80.339	118.587	137.355	25.044	58.5	95.875	116.738	20.526	50.455	103.074	137.532
13.485	57.985	104.036	154.673	19.654	35.828	45.476	55.309	6.428	59.817	138.289	155.485	16.423	36.962	69.546	99.082		18.571	39.031	71.113	87.422	15.115	27.808	32.768	39.352	22.492	101.404	176.186	245.325	12.407	47.114	56.085	71.642		34.984	81.706	107.559	155.298	35.064	74.899	118.955	149.745	14.097	36.081	28.082	24.319	44.002	66.131	102.069	147.473
18.754	32.9	98.807	165.137	17.985	39.155	87.349	126.114	25.575	115.546	143.235	154.334	17.915	40.638	108.435	162.704		21.311	86.775	173.921	150.693	10.949	18.201	28.924	27.173	12.301	24.788	155.898	175.934	14.534	58.027	178.675	224.086		6.732	28.367	53.366	135.785	25.560	88.877	117.685	156.207	44.656	60.995	76.253	109.931	30.765	68.759	111.648	152.711
9.396	22.419	115.45	149.883	15.114	19.528	15.406	27.101	25.811	124.883	160.115	173.861	26.673	63.398	142.334	178.511		12.53	95.49	84.44	152.251	12.128	13.892	29.793	36.084	24.706	26.786	113.279	168.662	16.181	92.819	141.606	179.74		35.019	66.097	124.932	151.371	55.076	82.642	121.291	148.775	18.435	55.909	90.916	134.923	24.137	52.597	96.24	130.006
17.56	69.548	149.534	164.324	18.58	40.347	75.354	107.237	17.904	114.498	143.318	179.944	34.296	121.969	157.166	197.638		11.444	130.914	159.598	174.55	7.199	17.47	25.067	30.662	12.48	16.941	20.747	25.023	28.435	80.119	113.06	126.36		10.305	19.127	58.834	101.909	14.621	17.345	12.941	15.779	27.45	67.121	77.028	98.098	26.209	98.618	126.87	149.724
13.231	25.402	129.008	144.136	23.757	33.346	28.747	88.383	28.172	113.523	136.268	155.892	39.619	106.23	159.198	175.236		13.898	20.06	123.042	139.095	13.933	32.266	56.01	61.27	14.188	98.959	164.46	199.891	10.384	44.347	142.685	173.988		10.701	20.779	35.542	57.055	11.637	25.030	88.905	154.493	11.31	15.709	40.458	36.581	20.904	75.111	110.369	147.219
15.194	32.249	128.29	165.595	20.44	47.904	82.912	88.899	19.512	35.147	146.104	179.76	31.308	90.621	160.688	179.778		16.716	75.306	162.532	177.729	8.471	24.7	25.805	36.984	13.03	64.059	152.687	214.121	13.831	34.839	64.783	141.684		36.492	67.971	126.506	133.348	39.667	80.774	105.138	140.947	34.025	63.226	109.155	133.982	36.621	64.623	89.681	113.116
11.335	38.377	120.986	150.965	18.185	45.887	40.862	57.653	28.758	105.397	156.501	177.361	21.236	75.581	152.263	177.955		17.488	51.992	102.784	149.603	10.317	36.301	65.837	78.277	20.909	67.188	138.978	166.4	33.313	108.034	194.85	213.232		12.095	21.262	68.361	112.011	19.671	43.409	71.279	172.220	34.277	71.779	102.416	129.639	32.994	86.857	126.851	147.43
11.814	33.619	74.445	88.423	25.187	53.227	98.256	119.14	15.168	33.009	73.96	143.203	43.719	107.604	174.56	176.82		7.868	27.858	49.506	149.082	15.75	36.926	47.027	51.623	21.109	86.278	154.481	174.442	14.487	58.055	147.923	227.251		22.650	38.263	79.961	123.690	20.466	67.348	102.239	156.080	11.49	17.464	38.704	94.574	16.556	46.836	72.401	99.603
14.922	28.926	89.592	150.087	11.128	32.528	69.255	63.524	70.316	147.276	175.976	177.821	27.951	103.277	152.779	152.257		8.974	30.56	45.057	84.44	17.437	42.597	85.181	112.93	33.024	125.178	175.722	207.177	15.83	70.395	150.945	179.024		12.850	53.533	129.080	159.204	50.636	44.781	41.084	44.577	31.035	52.496	70.699	113.051	38.742	66.243	127.213	163.179
8.435	46.168	41.866	122.735	16.706	41.436	57.806	60.86	20.371	81.148	144.68	165.76	17.333	36.422	56.31	58.614		55.075	89.36	175.426	168.954	24.075	42.543	46.384	59.702	18.288	100.708	178.807	218.009	16.883	85.101	125.231	158.73		11.449	39.284	86.169	135.839	29.714	69.542	94.829	111.780	24.034	42.675	69.768	107.222	19.593	36.282	65.937	103.355
15.169	51.038	110.015	158.055	13.112	39.46	68.19	71.647	30.407	99.707	145.322	174.425	17.901	57.928	175.909	176.25		8.688	31.951	164.896	139.184	16.248	13.656	27.964	17.435	13.263	97.934	174.846	175.359	20.726	48.663	119.883	160.315		26.832	59.618	135.356	159.845	33.622	65.166	106.251	142.422	17.854	42.291	79.856	108.206	11.18	42.463	82.728	130.411
9.103	71.782	141.18	156.038	38.881	51.166	92.533	104.785	34.07	53.919	128.089	163.458	55.149	118.677	159.37	166.675		7.232	59.324	142.27	160.627	9.886	13.424	16.14	20.074	7.853	48.629	164.328	177.466	23.875	60.443	173.959	163.078		34.205	54.237	120.300	154.293	14.264	13.217	20.173	17.414	26.134	47.02	66.713	106.104	34.379	76.405	112.62	133.67
15.709	79.216	145.164	171.696	14.412	19.921	33.47	38.936	42.763	126.109	158.427	177.236	55.739	134.383	165.171	191.272		15.255	63.435	140.839	155.136	9.195	28.108	75.266	95.788	12.735	94.209	123.69	161.03	15.648	31.807	79.68	110.44		26.674	45.777	131.696	176.429	29.955	50.713	92.352	133.407	26.872	45.352	112.249	145.739	34.776	69.839	127.866	159.419
10.927	20.411	33.97	31.77	18.837	40.743	94.028	122.208	29.711	97.431	150.353	168.951	23.358	23.468	36.049	60.068		44.415	116.945	141.46	164.662	9.768	30.694	68.884	93.642	11.48	63.353	178.42	205.825	14.93	56.58	105.156	157.244		11.862	25.288	57.570	136.395	32.598	79.895	123.985	163.334	31.208	62.494	95.421	139.888	46.999	81.836	131.611	151.875
11.683	137.603	120.037	140.638	17.154	44.614	53.784	59.164	39.039	41.901	148.424	194.887	29.612	94.64	150.845	162.065		14.302	54.127	84.398	123.237	17.189	42.696	93.457	138.225	19.147	76.322	163.652	164.237	10.67	16.812	26.006	17.269		23.442	72.643	133.111	145.349	44.314	94.196	136.035	153.776	16.146	27.876	73.104	114.343	33.491	60.787	126.027	151.731
21.44	60.05	82.995	139.199	16.175	35.939	88.694	90.507	22.124	84.429	136.395	145.399	33.589	95.454	148.443	163.241		24.981	66.875	128.501	128.66	8.574	33.693	95.896	109.097	11.189	52.264	163.158	176.137	24.176	56.068	75.739	73.216		29.638	60.153	128.907	165.665	29.335	75.275	121.207	146.865	19.067	57.848	156.093	148.57	18.125	78.513	108.408	160.402
21.431	108.623	153.864	178.055	16.426	32.743	42.024	33.243	14.689	45.422	111.801	146.69	25.382	86.82	151.928	168.907		12.998	27.924	44.521	66.283	9.82	34.796	53.863	49.635	19.532	63.454	176.508	178.14	19.636	76.919	52.28	47.755		33.006	47.341	89.775	115.900	21.027	46.666	97.272	148.180	10.842	33.668	68.052	118.743	37.522	78.626	113.028	154.064
22.487	97.921	136.061	153.219	17.844	35.961	65.066	81.595	57.589	119.838	161.095	188.645	27.017	71.209	132.728	148.993		10.12	68.469	107.176	155.45	17.08	42.858	52.505	63.388	18.781	87.31	141.911	175.236	15.275	24.066	64.227	70.672		23.506	58.785	109.983	140.202	25.658	72.165	100.653	146.211	32.391	54.782	90.778	122.121	25.462	39.076	60.727	98.842
17.436	33.644	49.624	92.046	23.298	63.102	97.93	103.991	17.386	71.431	147.894	190.019	38.072	100.731	129.39	146.499		15.146	33.215	145.766	178.227	12.714	48.288	148.291	103.322	31.354	91.978	172.896	206.117	23.809	40.215	169.931	176.731		16.038	40.908	87.972	169.824	16.458	50.793	98.872	129.424	37.924	58.002	102.894	146.163	16.381	51.425	84.201	135.465
14.468	63.265	96.61	47.453	13.671	63.446	125.958	134.537	74.197	147.995	175.139	200.811	43.187	58.468	140.814	173.143		12.237	68.978	133.704	151.412	9.181	27.153	46.019	29.84	13.989	122.663	172.614	177.274	23.875	44.373	165.136	163.991		13.529	27.714	19.360	100.037	36.597	87.301	114.755	144.713	50.317	63.136	92.545	135.429	14.541	82.756	127.656	144.61
				14.535	35.711	53.804	45.228	15.361	71.729	105.68	134.281	83.32	143.095	177.455	206.761		8.672	34.621	137.366	172.528	42.407	82.046	112.824	129.137	15.068	92.099	161.187	178.452	16.267	59.146	92.283	145.651		10.354	12.763	20.425	114.204	31.047	63.966	111.463	147.745	35.865	60.372	79.099	104.693	24.808	76.127	124.475	142.907
				14.688	37.615	80.599	95.401	27.644	95.964	143.089	179.569	61.528	122.049	175.236	178.295		13.576	30.559	168.172	175.236	12.513	35.237	90.544	118.706	29.282	83.592	134.535	168.132	13.691	51.254	66.364	69.479		33.568	79.044	146.310	154.501	20.597	45.267	95.222	150.230	36.209	91.224	120.166	154.259	34.662	86.269	136.816	164
				11.127	23.065	41.111	49.805	15.258	58.523	113.599	142.222	21.979	51.888	165.453	152.301		13.714	52.168	65.967	115.665	16.273	28.813	83.771	96.34	39.171	92.887	115.97	122.013	16.259	41.339	77.067	86.56		31.485	34.426	107.003	160.776	18.028	36.545	86.131	128.728	12.543	41.934	83.991	111.801	13.289	40.994	45.497	29.828
				12.284	43.75	77.221	129.995	32.392	63.435	150.769	176.294						11.579	35.905	103.82	125.975	19.916	62.058	74.458	99.824	36.795	110.622	168.675	176.48	11.038	29.456	32.422	27.321		30.569	54.450	115.193	137.027	31.081	63.727	109.058	179.227	27.459	50.902	105.723	138.991	33.115	82.707	126.126	163.546
				17.556	41.835	55.785	55.305										12.859	50.609	135.562	152.321	25.731	52.756	90	100.176	23.234	118.013	176.577	180	15.974	25.948	24.179	21.711		10.068	59.713	67.477	127.173	17.915	46.502	64.930	99.668	22.854	44.8	50.922	68.206	22.496	94.049	116.565	129.892
				26.557	48.366	58.971	88.686										13.103	42.97	79.027	120.174	21.782	63.087	51.034	36.977	18.722	38.571	52.228	111.059	14.448	39.605	46	41.021		33.048	50.894	62.495	141.904	33.229	69.206	122.347	170.208	38.579	77.781	119.928	153.056	31.249	48.822	88.797	116.075
				15.89	25.863	35.672	41.412										26.86	68.106	138.406	147.171	23.902	93.016	108.098	112.972	14.019	88.995	161.565	171.183	33.638	119.851	147.237	179.242		12.209	17.501	44.277	90.549	31.641	83.169	129.710	165.921	31.619	53.683	82.294	92.21	23.199	52.855	106.72	164.019
				12.011	66.636	123.366	147.812														10.934	40.914	87.865	87.397	22.2	67.14	127.61	176.316	12.133	63.255	152.956	176.251		10.058	33.445	53.461	148.490	13.145	36.870	66.038	159.057	17.332	38.945	78.008	105.131	15.8	22.358	87.02	108.311
				7.304	23.443	24.105	31.831														17.716	63.88	123.715	145.582	28.241	41.878	82.845	154.423	16.091	43.403	111.842	165.466		21.843	63.127	125.945	159.208	19.721	50.808	76.917	158.310	21.701	40.565	46.436	50.111	30.117	79.077	116.305	148.764
				14.093	23.378	55.076	76.021														10.878	36.027	49.478	56.017	20.303	98.05	164.789	158.48	46.359	71.788	154.799	177.517		41.799	112.787	124.858	163.158	37.961	93.338	128.933	156.180	35.484	71.899	91.909	132.555
				18.153	44.145	78.273	75.877														31.7	94.822	130.86	138.426	23.712	85.578	106.287	167.574	10.504	29.947	36.812	36.485		33.214	70.195	123.424	152.447	12.931	44.685	56.840	82.460	18.658	45.226	103.837	137.414
				19.305	37.853	62.327	69.546														14.463	42.138	47.885	54.628	16.663	54.811	176.667	179.142	28.756	111.996	150.843	166.271		37.235	61.562	124.380	170.112	29.571	81.582	120.656	165.456	20.856	47.076	65.914	93.366
				22.24	34.935	46.529	102.548														15.091	40.911	52.739	70.094										25.061	62.808	100.263	160.700	11.867	38.666	71.550	179.421	17.856	50.109	86.643	140.251
				19.4	37.875	37.588	44.275														13.039	45.288	76.561	71.344										21.665	29.853	48.381	51.845	12.174	71.833	92.643	156.545	16.681	28.872	49.971	74
				11.646	28.47	76.608	81.065														14.676	25.566	72.827	89.421										37.748	60.836	110.695	158.363	33.844	84.847	124.260	146.310	11.858	39.718	84.583	127.995
																					18.028	49.406	57.613	65.785										29.552	48.459	98.014	132.476	19.648	17.525	64.598	108.511	28.413	46.431	88.908	117.804
																					14.183	27.573	31.399	66.249										12.781	51.559	77.758	141.049	44.159	105.422	156.256	173.454	26.351	46.023	86.438	144.272
																					8.072	29.511	51.098	65.692										20.726	52.617	88.353	147.448	29.388	72.216	94.848	107.937	29.591	70.695	109.747	126.86
																																		10.939	12.875	38.431	16.501	16.134	27.713	68.839	91.617	31.572	71.775	149.676	120.167
																																		26.305	73.706	134.343	160.446	11.506	41.530	91.128	136.967	16.707	37.635	92.344	132.61
																																		24.931	58.729	94.853	151.059	13.271	44.825	85.805	115.346	24.46	34.302	42.033	119.046
																																		18.733	37.110	142.905	168.905	15.857	58.042	76.772	139.771	10.891	15.39	29.566	27.715
																																		10.970	25.913	48.450	141.374	34.695	67.591	140.793	169.188	24.444	42.693	75.489	87.274
																																		44.112	104.058	132.966	178.559	24.633	52.597	83.734	124.373
																																		38.939	95.906	113.333	84.546
																																		38.353	73.940	123.323	166.154
																																		35.768	57.475	111.842	156.686
																																		23.239	41.235	90.000	145.779
																																		30.000	68.586	140.392	171.682
																																		16.746	29.760	57.152	173.089
																																		19.712	60.777	97.684	115.373
																																		33.470	57.072	109.614	143.130
