# Supplementary material for: Cotyledon opening during seedling deetiolation is determined by ABA-mediated splicing regulation
Source: EMBO Rep. 2025 Jun 18;26(14):3663–78. doi: 10.1038/s44319-025-00495-5 (PMC12287322; doi:10.1038/s44319-025-00495-5)
Supplement: Supplementary file 9 — Source data Fig. 2 [file 44319_2025_495_MOESM9_ESM.zip]

Archive with 12 entries (8 files):
- Figure_2/
- Figure_2/.DS_Store
- __MACOSX/Figure_2/._.DS_Store
- Figure_2/2A/
- Figure_2/2B/
- Figure_2/2D/
- Figure_2/2A/Percentage_of_genes.xlsx
- __MACOSX/Figure_2/2A/._Percentage_of_genes.xlsx
- Figure_2/2B/Gene_expression_values.xlsx
- __MACOSX/Figure_2/2B/._Gene_expression_values.xlsx
- Figure_2/2D/Relative_expression.xlsx
- __MACOSX/Figure_2/2D/._Relative_expression.xlsx
