# Supplementary material for: Cotyledon opening during seedling deetiolation is determined by ABA-mediated splicing regulation
Source: EMBO Rep. 2025 Jun 18;26(14):3663–78. doi: 10.1038/s44319-025-00495-5 (PMC12287322; doi:10.1038/s44319-025-00495-5)
Supplement: Supplementary file 9 — Source data Fig. 2 [file 44319_2025_495_MOESM9_ESM.zip › Figure_2/2A/Percentage_of_genes.xlsx]

## Sheet: Hoja1
Figure 2A - Percentage of genes with a greater light response in ABA
	WL-up	WL-down
FC (WL-ABA/Dark) > FC (WL/Dark)	529	430
FC (WL-ABA/Dark) < FC (WL/Dark)	897	859
