# Supplementary material for: Cotyledon opening during seedling deetiolation is determined by ABA-mediated splicing regulation
Source: EMBO Rep. 2025 Jun 18;26(14):3663–78. doi: 10.1038/s44319-025-00495-5 (PMC12287322; doi:10.1038/s44319-025-00495-5)
Supplement: Supplementary file 9 — Source data Fig. 2 [file 44319_2025_495_MOESM9_ESM.zip › Figure_2/2B/Gene_expression_values.xlsx]

## Sheet: Hoja1
Figure 2B - Gene expression of light-regulated genes reversed by ABA
Names	Light regulation	DARK_average	WL_average	WL-ABA_average	DARK_a.cRPKM	DARK_b.cRPKM	DARK_c.cRPKM	WL_a.cRPKM	WL_b.cRPKM	WL_c.cRPKM	WL-ABA_a.cRPKM	WL-ABA_b.cRPKM	WL-ABA_c.cRPKM
AT1G02850	down	38.77	10.71	82.44	40.38	37.55	38.37	11.3	12.47	8.37	110.54	77	59.79
AT1G07040	down	19.57	6.38	18.78	18.97	18.84	20.9	6.12	6.55	6.47	20.69	17.26	18.4
AT1G07985	down	63.43	22.76	86.01	63.76	59.09	67.43	22.93	22.98	22.35	86.05	96.02	75.97
AT1G09530	down	76.16	22.58	53.71	76.69	77.43	74.36	22.16	24.14	21.43	46.1	60.25	54.79
AT1G16850	down	11.29	0.82	13.26	10.46	10.59	12.83	0.74	1.02	0.68	13.72	14.83	11.24
AT1G19180	down	16.2	6.9	17.83	19.39	13.83	15.38	6.89	7	6.8	18.11	18.79	16.58
AT1G21000	down	21.09	7.77	15.81	21.61	20.75	20.92	7.31	8.54	7.46	14.7	17.5	15.22
AT1G29357	down	17.8	4.92	10.01	19.57	17.98	15.85	4.47	4.97	5.32	10.98	10.54	8.5
AT1G45145	down	7.52	3.35	8.06	7.08	7.75	7.72	3.66	3.27	3.12	8.14	7.95	8.1
AT1G52855	down	6.31	2.95	6.96	5.75	5.63	7.54	2.69	3.06	3.09	6.73	7.25	6.91
AT1G54100	down	82.62	16.67	93.86	79.94	80.6	87.3	17.03	16.6	16.37	118.91	88.96	73.7
AT1G68500	down	8.95	3.33	9.28	9.86	8.4	8.59	2.82	3.55	3.64	8.81	9.89	9.13
AT1G69252	down	151.8	53.36	126.91	150.52	147.37	157.51	53.36	51.46	55.24	116.43	140.51	123.78
AT1G72680	down	25.25	6.14	24	25.29	25.58	24.88	6.12	6.55	5.74	33.03	21.97	17
AT2G02390	down	21.12	10.17	22.82	21.39	20.45	21.52	10.81	10.04	9.65	26.37	22.28	19.8
AT2G18050	down	17.66	1.4	14.46	16.03	15.79	21.17	1.5	1.35	1.34	10.89	16.58	15.91
AT2G19810	down	22.62	3.6	17.27	22.56	21.29	24.02	3.39	3.7	3.7	18	19.45	14.35
AT2G21620	down	161.12	52.36	118.07	164.55	157.34	161.46	53.4	50.51	53.18	141.25	116.23	96.72
AT2G22330	down	20.96	5.04	12.63	19.66	21.46	21.76	4.1	5.72	5.31	11.34	12.06	14.48
AT2G22470	down	40.93	13.32	31.56	41.2	42.33	39.25	13.15	13.81	13.01	33.66	31.19	29.81
AT2G32880	down	12.99	3.52	8.92	12.09	13.85	13.03	3.59	3.63	3.36	9.01	6.93	10.83
AT2G37760	down	66.14	24.77	102.06	65.41	63.65	69.37	25.33	26.27	22.73	115.4	100.59	90.19
AT2G46270	down	29.16	10.55	36.14	29.33	28	30.14	10.21	10.12	11.33	29.65	41.32	37.45
AT3G03170	down	12.25	1.4	9.47	13.29	10.88	12.58	1.33	1.7	1.17	7.95	11.18	9.28
AT3G05880	down	332.94	111.75	226.6	335.91	313.3	349.6	115.98	105.8	113.46	207.64	252.05	220.11
AT3G07350	down	14.83	5.25	11.84	15.26	14.71	14.51	4.62	5.08	6.04	11.18	12.8	11.53
AT3G09390	down	335.2	124.8	349.99	341.76	318.05	345.8	128.64	122.27	123.49	312.36	394.03	343.58
AT3G11580	down	8.8	3.81	9.28	8.49	8.92	9	3.56	3.75	4.1	8.26	9.47	10.12
AT3G23180	down	8.23	3.18	7.89	8.07	7.31	9.31	3.77	2.79	2.99	8.35	8.35	6.95
AT3G27870	down	8.31	3.53	8.97	8.31	8.41	8.21	3.36	3.56	3.68	9.26	9.22	8.43
AT3G29575	down	62.8	14.47	75.45	64.64	60.23	63.52	14.25	14.72	14.44	63.89	85.68	76.79
AT3G52180	down	18.57	8.49	17.98	18.22	18.59	18.89	8.57	8.58	8.32	15.3	19.69	18.95
AT3G61490	down	50.93	23.68	53.84	50.17	48.81	53.82	23.8	24.79	22.46	47.13	57.82	56.56
AT4G01600	down	13.54	4.5	11.25	13.98	13.52	13.13	4.52	4.85	4.15	10.21	12.02	11.53
AT4G14020	down	46.32	16.94	46.52	47.09	45.03	46.84	15.62	18.72	16.48	41.01	48.04	50.52
AT4G15530	down	17.01	2.75	11.99	15.78	18.47	16.79	2.63	2.95	2.67	14.76	11.82	9.39
AT4G15910	down	17.57	6.59	20.51	19.01	17.72	15.98	7.42	5.73	6.61	22.95	21.68	16.89
AT4G28240	down	92.09	27.34	56.31	91.57	90.72	93.97	27.03	28.35	26.63	54.48	62.94	51.49
AT4G29190	down	39.49	5.38	23.14	39.66	38.03	40.78	5.22	5.62	5.29	23.07	25.6	20.75
AT4G34000	down	87.48	25.55	90.44	90.35	87.46	84.63	25.13	26.68	24.84	73.76	106.91	90.65
AT4G34710	down	764.05	179.7	513.87	774.45	756.1	761.59	183.62	184.21	171.27	569.12	506.68	465.81
AT4G35190	down	13.44	2.2	18.65	13.66	12.59	14.07	2.77	2.11	1.71	14.71	21.68	19.57
AT4G39940	down	10.82	4.8	15.75	10.51	11.04	10.9	4.28	5.56	4.55	15.22	14.75	17.28
AT4G39950	down	14.15	5.43	19.68	13.35	13.7	15.38	4.59	6.6	5.1	18.35	18.33	22.36
AT5G18130	down	11.45	4	12.84	11.4	10.51	12.46	4.18	4	3.83	11.42	13.6	13.51
AT5G23660	down	43.01	9.07	25.94	39.68	43.88	45.46	8.63	9.54	9.03	19.89	24.52	33.41
AT5G25830	down	5.8	2.12	5.82	5.95	5.28	6.16	2.07	2.11	2.19	5.57	6.1	5.79
AT5G27600	down	38.39	11.48	25.55	40.21	38.25	36.69	11.75	11.78	10.91	27.71	26.13	22.81
AT5G48180	down	207.1	82.03	212.87	199.03	201.54	220.73	81.96	81.45	82.67	241.46	206.94	190.22
AT5G61820	down	95.18	21.94	64	97.28	88.14	100.11	23.08	21.99	20.75	59.82	68.5	63.69
AT5G64430	down	23.43	7.05	15.04	22.56	23.52	24.2	6.79	7.18	7.18	13.99	15.68	15.44
AT5G66170	down	39.68	19.4	54.5	38.76	37.46	42.82	20.04	19.16	18.99	54.1	59.65	49.76
AT1G01390	down	36.9	17.1	28	35.97	36.21	38.53	16.06	17.12	18.13	24.88	26.71	32.41
AT1G01720	down	44.26	19.95	34.4	47.18	42.01	43.58	19.75	19.48	20.63	31.37	38.2	33.61
AT1G03290	down	13.59	5.44	9.08	13.48	13.1	14.19	5.41	5.44	5.47	8.22	9.92	9.11
AT1G03550	down	9.85	4.56	7.18	10.33	10.37	8.84	3.81	4.52	5.36	7.39	8.01	6.16
AT1G07410	down	5.85	2.34	3.49	5.86	5.44	6.24	2.15	2.24	2.64	4.24	3.11	3.11
AT1G10730	down	7.79	3.81	5.02	7.68	7.85	7.85	3.71	3.88	3.84	5.15	4.86	5.05
AT1G15010	down	13.91	5.27	7.65	13.5	13.35	14.9	5.2	4.59	6	9.28	6.79	6.87
AT1G17700	down	15.91	7.55	9.41	14.34	16.51	16.89	7.45	7.83	7.37	10.32	9.18	8.74
AT1G20693	down	186.08	75.8	137.33	191.05	188.41	178.77	69.97	76.59	80.83	135.19	138.46	138.35
AT1G21440	down	11.62	5.51	7.39	11.39	12.17	11.32	5.61	5.65	5.28	7.15	7.55	7.45
AT1G25098	down	547.34	221.69	258.93	618.91	590.32	432.78	217.2	220.39	227.49	256.1	291.51	229.19
AT1G26260	down	9.13	4.19	5.68	9.58	9.33	8.46	3.95	4.35	4.27	5.88	5.41	5.74
AT1G27630	down	15.16	7.2	9.86	16.35	15.95	13.16	6.8	7.34	7.46	8.67	10.13	10.77
AT1G29330	down	8.77	4	7.09	8.75	8.29	9.26	4.41	3.51	4.08	6.88	6.89	7.49
AT1G29400	down	52.37	23.03	36.66	52	51.52	53.61	22.62	23.72	22.74	32.31	39.16	38.5
AT1G32260	down	17.27	7.71	12	17.13	16.65	18.04	8.31	7.29	7.53	11.36	11.71	12.91
AT1G32640	down	19.87	9.05	15.84	23.12	17.2	19.29	8.68	8.87	9.62	17.03	15.61	14.89
AT1G35720	down	87.28	36.48	72.68	85.25	85.07	91.52	36.91	36.69	35.83	69.34	81.73	66.97
AT1G55760	down	14.83	7.25	14.38	14.65	15.15	14.69	7.04	6.93	7.77	11.91	15.93	15.31
AT1G60989	down	10.88	5.24	7.6	10.02	10.71	11.9	5.17	5.07	5.49	6.74	8.28	7.78
AT1G61255	down	7.47	2.91	4.09	6.83	6.43	9.17	3.15	3.06	2.54	2.78	5.02	4.47
AT1G62810	down	8.26	3.6	7.11	7.92	8.49	8.38	3.49	3.8	3.51	7.23	6.89	7.22
AT1G66760	down	24.58	9.01	15.54	23.65	24.43	25.66	8.97	8.8	9.24	15.75	14.19	16.68
AT1G72690	down	8.66	3.47	5.59	8.12	8.02	9.84	3.59	4.02	2.82	4.51	6.11	6.13
AT2G24200	down	104.18	47.69	66.2	101.72	102.88	107.95	47.84	48.21	47.04	68.33	63.2	67.09
AT2G24260	down	5.61	2.38	3.46	5.91	5.32	5.59	2.33	2.54	2.26	3.51	3.95	2.91
AT2G25095	down	33.85	14.87	16.65	29.98	38.73	32.83	11.97	16.25	16.38	20.49	15.91	13.56
AT2G25964	down	20.46	7.12	11.17	22.9	19.87	18.6	7.36	6.87	7.14	9.68	13.54	10.29
AT2G29460	down	5.81	0.95	3.98	5.57	5.99	5.87	0.86	1.17	0.82	4.42	4.17	3.35
AT2G29490	down	16.52	6.28	9.31	17.71	15.46	16.39	6.11	6.67	6.05	10.79	8.46	8.66
AT2G29500	down	7.17	2.44	5.16	7.7	6.6	7.22	2.31	2.24	2.76	3.74	6.19	5.55
AT2G30360	down	7.12	3.32	4.61	7.26	6.63	7.45	3.54	3.42	3	4.4	5.31	4.13
AT2G31350	down	21.35	9.43	13.94	21.36	20.87	21.84	9.62	9.27	9.4	14.43	13.89	13.52
AT2G36270	down	5.35	1.61	4.9	5.39	5.05	5.61	1.55	1.65	1.62	4.53	5.39	4.78
AT2G36460	down	186.1	75.26	117.74	182.18	185.52	190.6	75.35	74.51	75.92	131.13	117.17	104.94
AT2G40970	down	20.38	8.15	15.54	20.4	20.7	20.04	7.92	8.14	8.41	14.14	16.29	16.19
AT2G41200	down	9.44	4.32	6.01	8.93	9.11	10.3	4.3	4.4	4.25	5.44	6.33	6.26
AT2G45380	down	41.37	17.22	29.86	43	42.8	38.3	16.57	17.26	17.82	31.21	31.3	27.07
AT2G45600	down	17.83	8.85	14.84	17.22	17.61	18.66	9.14	8.8	8.6	13.07	14.93	16.51
AT2G47180	down	6.05	1.94	4.13	6.02	5.69	6.44	2.01	1.95	1.86	4.02	4.24	4.14
AT2G47600	down	22.2	10.86	17.52	21.42	22.52	22.67	10.92	10.85	10.8	17.36	17.6	17.62
AT3G04160	down	5.91	2.86	3.59	6.03	6.06	5.64	2.85	2.86	2.87	3.63	3.77	3.37
AT3G06210	down	8.6	4.26	5.51	8.63	8.66	8.5	4.28	4.18	4.33	5.9	5.38	5.24
AT3G06810	down	33.62	15.95	21.44	33.2	34.53	33.14	15.98	16.53	15.34	22.4	20.87	21.04
AT3G07274	down	17.48	7.98	9.17	18.58	18.44	15.42	8.41	7.41	8.11	7.85	10.92	8.72
AT3G10020	down	70.32	30.9	55.39	69.64	66.83	74.49	29.64	32.12	30.94	40.26	62.55	63.36
AT3G11930	down	56.11	23.59	32.88	53.14	58.64	56.56	23.12	24.37	23.29	35.46	30.47	32.71
AT3G12490	down	61.03	28.53	43.48	61.21	61.37	60.52	29.26	28.98	27.35	41.34	46.05	43.04
AT3G14130	down	6.73	3.24	4.26	6.65	6.89	6.65	3.1	3.11	3.52	3.93	4.87	3.99
AT3G17020	down	97.23	44.77	63.77	98.63	97.28	95.79	43	44.95	46.36	60.73	66.78	63.79
AT3G17365	down	7.8	3.65	5.63	8.12	7.93	7.36	3.71	3.52	3.72	5.6	6.34	4.96
AT3G20083	down	13.05	5.98	11.96	13.21	12.93	13.01	5.65	6.02	6.29	10.97	13.03	11.87
AT3G20120	down	10.75	5.28	8.51	10.07	10.57	11.61	5.23	5.27	5.35	9.18	8.3	8.06
AT3G21460	down	9.55	4.34	6.32	9.27	9.75	9.64	4.92	3.55	4.54	6.26	7.03	5.66
AT3G29330	down	6.2	2.97	3.84	6.18	6	6.4	3.14	3.07	2.71	4.32	3.66	3.53
AT3G51000	down	16.72	6.48	10.25	16.45	15.99	17.73	6.21	6.47	6.75	9.33	10.67	10.75
AT3G52105	down	12.21	6.01	7.26	10.93	12.42	13.29	6.47	5.92	5.64	6.06	8.54	7.19
AT3G53250	down	15.79	7.64	11.76	15.08	16.6	15.69	8.47	7.69	6.75	10.06	10.84	14.39
AT3G54200	down	23.45	11.65	14.82	22.81	23.39	24.14	11.8	11.75	11.39	12.62	14.73	17.11
AT3G58720	down	8.37	3.91	7.23	8.55	8.58	7.97	3.95	3.61	4.18	7.11	6.85	7.72
AT3G61070	down	53.29	24.4	36.92	55.2	53.03	51.65	24.37	25	23.82	36.47	38.74	35.54
AT4G02700	down	42.26	19.5	30.89	41.72	42.86	42.19	18.96	21.34	18.19	35.6	30.84	26.22
AT4G02715	down	62.92	30.11	49.49	62.57	61.05	65.14	30.79	30.2	29.33	46.58	52.94	48.96
AT4G03935	down	27.61	12.42	14.94	30.27	28.14	24.44	12.49	11.87	12.9	13.57	14.88	16.38
AT4G06701	down	6.72	3.03	4.21	5.71	8.03	6.42	3.2	2.71	3.18	4.64	3.86	4.13
AT4G14145	down	15.97	7.68	8.48	16.79	15.13	16	7.08	7.61	8.35	7.46	10.39	7.6
AT4G16008	down	10.25	4.9	6.89	10.26	10.42	10.07	4.38	5	5.33	7.84	7.22	5.62
AT4G16190	down	224.04	75.17	142.78	219.46	214.94	237.73	73.31	76.73	75.46	119.79	150.87	157.67
AT4G16210	down	28.75	10.55	17.75	29.87	27.82	28.56	10.71	9.87	11.08	18.95	18.49	15.8
AT4G16680	down	15.74	6.37	8.97	16.13	16.6	14.48	6	6.42	6.68	10	8.42	8.5
AT4G16710	down	18.67	8.64	12.92	20.32	18.68	16.99	8.22	8.38	9.3	11.71	14.49	12.56
AT4G16765	down	20.21	9.8	16.91	20.39	21.19	19.06	9.22	10.43	9.76	17.82	17	15.93
AT4G20930	down	10.87	5.16	7.52	10.86	11.08	10.68	5.32	5.16	4.99	7.49	7.55	7.51
AT4G21580	down	38.36	16.37	32.34	37.55	37.87	39.67	16.53	15.86	16.71	35.15	33.34	28.53
AT4G23060	down	24.28	10.06	17.84	23.48	23.24	26.11	9.8	10.55	9.84	21.57	16.65	15.31
AT4G23670	down	1574.91	563.03	944.68	1587.86	1549.01	1587.86	546.11	573.86	569.12	822.5	1099.12	912.41
AT4G26582	down	6	2.93	3.86	5.52	6.34	6.15	2.76	2.91	3.11	3.69	4.05	3.84
AT4G33150	down	26.35	11.4	17.4	25.5	27.09	26.47	11.12	11.7	11.37	19.71	17.71	14.79
AT4G35790	down	71.81	35.57	61	69.48	71.96	73.99	35.37	36.29	35.04	59.39	63.52	60.1
AT4G36648	down	83.59	29.49	52.13	84.8	86.95	79	27.26	31.1	30.1	45.19	58.37	52.83
AT5G01670	down	13.97	6.84	10.66	13.74	14.35	13.81	6.97	7.28	6.26	9.43	12.31	10.26
AT5G04250	down	5.25	2.44	3.7	5.14	5.4	5.2	2.47	2.49	2.37	3.62	4.05	3.42
AT5G10100	down	22.57	9.35	14.94	21.6	22.17	23.93	9.87	9.16	9.03	13.05	15.72	16.06
AT5G14780	down	81.64	25.32	49.04	80.53	82.89	81.52	24.98	25.94	25.04	49.26	55.44	42.43
AT5G16980	down	17.06	8.46	11.46	17.54	17.34	16.31	8.52	9.13	7.72	8.2	13.74	12.44
AT5G19140	down	399.15	185.68	288.79	395.12	395.12	407.22	176.27	183.81	196.95	271.95	289.09	305.33
AT5G23050	down	38.41	16.09	27.51	39.15	38.55	37.53	14.5	15.79	17.98	25.42	29.39	27.71
AT5G27280	down	21.62	10.27	17.19	20.98	22.12	21.76	10.27	10.33	10.21	16.59	17.18	17.81
AT5G37670	down	7.03	2.66	6.02	6.15	7.69	7.24	2.77	2.08	3.12	5.62	7.65	4.79
AT5G42890	down	77.98	35.07	53.77	77.86	76.92	79.14	35.77	35.21	34.24	52.84	56.93	51.55
AT5G43330	down	70.14	34.84	50.02	70.27	71.25	68.92	34.86	35.22	34.43	55.28	49.3	45.48
AT5G44670	down	20.7	9.67	13.66	18.86	20.42	22.82	9.64	9.74	9.62	15.26	14.26	11.46
AT5G47720	down	11.13	5.38	6.95	11.16	10.9	11.32	4.96	5.69	5.49	5.99	7.41	7.44
AT5G49700	down	56.72	24.32	35.46	55.5	57.09	57.55	24.73	23.8	24.42	32.09	35.63	38.67
AT5G51070	down	42.15	19.04	28.75	40.5	42.67	43.29	18.57	19.17	19.39	29.34	28.25	28.67
AT5G56220	down	17.1	7.48	11.54	16.92	17.12	17.26	7.27	7.72	7.46	11.84	11.69	11.1
AT5G56270	down	10.78	4.93	6.74	10.46	11.16	10.73	5.02	5.28	4.48	6.42	6.42	7.4
AT5G56520	down	14.04	6.8	11.42	13.61	14.54	13.96	6.14	6.96	7.28	10.42	12.41	11.42
AT5G57815	down	42.92	19.99	27.28	43.21	42.59	42.97	20.59	18.5	20.87	26.9	29.35	25.59
AT5G61560	down	6.7	3.15	3.85	6.79	6.68	6.63	3.07	3.16	3.21	4.58	3.39	3.59
AT5G63790	down	42.13	17.64	32.62	45.37	39.82	41.19	17.86	16.57	18.49	30.58	35.15	32.14
AT5G66880	down	42.12	18.57	27.47	43.21	42.74	40.42	17.84	17.94	19.95	29.69	27.46	25.27
AT1G06830	up	2.09	33.37	5.16	2.24	2	2.02	33.21	32.47	34.43	5.67	4.74	5.07
AT1G13700	up	5.53	18.71	7.9	5.45	6.13	5.02	19.22	18.62	18.3	8.43	6.96	8.31
AT1G16390	up	8.62	17.75	5.35	8.06	9.25	8.56	16.57	18.3	18.37	7.19	4.98	3.88
AT1G22570	up	2.12	5.77	2.19	2.15	2.06	2.15	5.57	5.95	5.79	2.92	1.66	2
AT1G22650	up	5.22	11.63	3.86	5.18	5.39	5.1	11.26	13.72	9.92	3.96	3.56	4.06
AT1G24280	up	3.06	21.7	4.3	3.1	3.06	3.04	22.42	26.91	15.79	4.11	4.23	4.55
AT1G30040	up	3.43	9.2	4.11	4.08	2.86	3.35	9.17	9.33	9.11	4.01	3.91	4.4
AT1G30510	up	10.83	47.06	11.43	10.49	10.76	11.24	49.57	55.87	35.75	11.79	11.68	10.81
AT1G45201	up	6.65	23.88	10.04	6.63	6.31	7	23.14	24.8	23.69	7.77	10.54	11.82
AT1G52290	up	3.91	9.93	4.71	3.96	3.68	4.07	9.63	10.24	9.91	5.15	4.81	4.17
AT1G52930	up	6.38	13.98	6.96	6.39	6.33	6.41	14.38	14.3	13.25	6.31	6.54	8.03
AT1G56430	up	0.98	7.64	3.33	0.99	1.15	0.81	7.34	7.48	8.1	3.37	3.1	3.53
AT1G66970	up	4.65	13.72	6.4	4.21	4.89	4.86	12.77	13.98	14.41	5.98	4.76	8.46
AT1G68238	up	5.36	12.16	3.6	5.07	5.91	5.11	13.79	12.83	9.85	4.08	2.21	4.5
AT1G69530	up	48.14	206.78	76.18	49.14	45.93	49.35	199.3	206.72	214.32	89.3	70.46	68.77
AT1G70985	up	3	8.16	3.44	2.67	3.26	3.07	8.14	7.45	8.9	3.06	3.56	3.7
AT2G15620	up	104.94	629.22	126.4	110.84	100.53	103.44	656.41	681.95	549.3	117.68	129.62	131.9
AT2G18328	up	9	37.18	13.11	9.48	8.43	9.1	37.48	35.42	38.64	14.77	11.52	13.03
AT2G19800	up	2.24	31.1	5.01	2.12	2.62	1.97	28.49	29.58	35.24	3.48	4.82	6.74
AT2G20724	up	27.97	86.58	40.07	25.47	30.23	28.19	97.57	79.28	82.91	44.33	39.83	36.05
AT2G27402	up	8.11	17.15	5.48	8.69	7.99	7.66	16.38	16.97	18.09	5.6	5.81	5.04
AT2G27510	up	38.6	92.92	31.5	39.53	37.98	38.31	100.53	104.24	73.99	31.84	33.55	29.11
AT2G38290	up	3.95	11.1	4	3.72	4.16	3.96	11.17	10.93	11.21	5.11	3.3	3.59
AT2G38310	up	88.03	190.73	55.52	89.66	91.15	83.26	193.43	192.48	186.28	73.45	45.95	47.17
AT2G40330	up	1.05	6.37	0.19	1.09	1.1	0.95	6.24	7.04	5.83	0.23	0.2	0.14
AT2G41990	up	4.35	15.43	2.9	4.25	4.27	4.52	14.79	16.62	14.89	2.94	2.69	3.06
AT3G06070	up	86.69	231.04	89.57	91.66	84.9	83.5	224.36	220.11	248.65	103.39	77.36	87.95
AT3G11340	up	0.67	12.43	6.12	1.13	0.34	0.54	13.04	12.23	12.03	7.63	6.72	4
AT3G16660	up	23.94	73.56	32.87	21.04	28.19	22.59	68.46	73.48	78.73	34.54	25.39	38.68
AT3G18217	up	0.29	8.22	2.45	0.08	0.09	0.69	9.02	8.45	7.19	1.51	3.15	2.69
AT3G44750	up	9.09	20.37	10.02	9.18	9.28	8.81	20.57	19.75	20.78	9.12	9.26	11.68
AT3G45700	up	1.94	7.22	3.45	2.09	1.86	1.87	7.34	7.38	6.94	4	3.44	2.9
AT3G62150	up	1.13	6.62	0.79	1.06	1.14	1.21	6.32	6.66	6.87	1.37	0.54	0.44
AT4G00880	up	0.12	7.17	2.13	0.14	0.08	0.16	6.81	7.32	7.4	2.24	2	2.17
AT4G11460	up	1.83	21.22	1.52	1.86	2.04	1.6	20.97	22.27	20.42	2.39	1.09	1.08
AT4G19380	up	0.78	9.28	3.41	0.82	0.81	0.72	9.19	9.91	8.74	3.54	3.58	3.11
AT4G19530	up	1.14	8.08	3.71	1.04	1.18	1.2	8.16	7.37	8.71	3.37	3.17	4.6
AT4G21870	up	58.23	146.05	62.16	59.96	58.96	55.78	137.89	152.01	148.23	82.15	58.26	46.06
AT4G25630	up	8.91	20.87	9.42	8.94	9.31	8.47	22.38	20.09	20.14	8.79	8.56	10.91
AT4G36230	up	5.24	11.93	5.5	4.93	5.13	5.67	12.92	11.8	11.08	4.89	5.58	6.04
AT4G36570	up	5.24	18.24	5.61	4.94	5.95	4.83	17.16	20.75	16.82	5.67	5.41	5.74
AT4G37610	up	9.04	26.54	8.6	11	8.49	7.64	25.88	23.86	29.87	7.63	8.04	10.14
AT4G38860	up	25.15	79.3	31.5	23.26	27.01	25.18	75.44	73.64	88.81	32.81	26.98	34.7
AT4G39770	up	0.86	5.76	2.23	0.84	0.8	0.95	5.53	5.67	6.09	2.28	1.9	2.5
AT5G01040	up	1.11	8.68	1.2	1.15	1.09	1.1	8.65	8.71	8.68	1.49	1.09	1.03
AT5G04130	up	7.86	17.09	7.97	7.41	8.52	7.65	17.89	16.69	16.69	7.59	8.31	8
AT5G08360	up	1.53	6.89	1.58	1.61	1.56	1.42	7.57	6.86	6.24	1.34	1.65	1.77
AT5G16080	up	1.61	5.95	1.16	1.68	1.71	1.44	5.9	5.8	6.15	1.24	0.92	1.32
AT5G17350	up	1.13	7.08	2.88	2.14	0.59	0.66	8.14	5.1	8.01	2.76	2.54	3.34
AT5G23360	up	3.96	10.89	3.73	4.06	4.08	3.74	12.46	9.81	10.39	3.2	3.77	4.21
AT5G40850	up	69.48	167.63	45.23	70.87	68.51	69.05	169.36	214.51	119.03	47.78	43.79	44.13
AT5G41670	up	35.96	213.17	32.87	35.85	35.55	36.49	226.95	259.55	153	32.1	32.88	33.62
AT5G51550	up	21.08	63.7	29.06	20.49	20.61	22.14	62.88	63.19	65.03	27.02	26.43	33.73
AT5G52882	up	45.25	124.35	42.39	44.22	46.32	45.22	123.74	128.32	120.98	52.64	38.28	36.24
AT5G62720	up	38.67	111.95	49.13	38.68	39.39	37.92	112.93	116.27	106.64	41.38	50.57	55.43
AT5G62920	up	1.16	8.84	3.67	1.12	1.27	1.08	8.79	8.48	9.24	5.01	2.99	3.02
AT5G64570	up	54.75	230.93	95.16	54.58	55.33	54.33	226.43	235.89	230.47	134.95	83.09	67.43
AT5G65340	up	0.13	5.45	1.97	0.15	0.14	0.1	5.39	5.44	5.5	2.12	2.4	1.39
AT5G67190	up	3.46	9.12	4.51	3.49	3.52	3.36	8.83	9.44	9.08	4.61	4.17	4.75
AT1G01420	up	2.36	5.74	4.6	2.44	2.15	2.48	6.1	5.7	5.42	4.77	4.79	4.25
AT1G03110	up	7.52	15.25	10.41	7.49	7.55	7.54	14.99	15.1	15.68	9.62	10.28	11.32
AT1G03300	up	2.86	5.78	4.15	2.86	2.83	2.89	5.75	5.76	5.83	3.94	4.15	4.36
AT1G04520	up	17.03	35.06	26.37	16.71	16.51	17.87	37.19	34.39	33.6	27.62	24.95	26.52
AT1G04770	up	18.97	45.12	51.73	17.16	20.17	19.57	45.45	46.26	43.66	85.5	43.25	26.45
AT1G06050	up	3.15	6.76	5.01	3.18	3.02	3.25	6.54	6.74	7	4.55	5.1	5.38
AT1G06475	up	2.47	5.53	5.48	1.97	3	2.43	6.07	5.31	5.2	5.79	4.79	5.85
AT1G09470	up	2.7	5.71	4.01	2.4	2.88	2.83	6	5.85	5.28	3.91	3.62	4.5
AT1G11130	up	4.32	8.94	5.28	4.02	4.39	4.55	8.89	9.57	8.35	4.69	4.91	6.23
AT1G11330	up	1.86	6.95	3.97	1.66	1.9	2.01	7.08	6.63	7.13	3.73	3.67	4.51
AT1G13245	up	20.81	42.14	25.99	21.32	20.53	20.6	39.24	41.05	46.13	20.77	27	30.19
AT1G13440	up	442.87	1073.75	583.09	447.32	444.84	436.44	1121.22	1112.55	987.47	558.31	613.27	577.68
AT1G16220	up	2.07	5.12	4.2	2.3	2.01	1.89	5.11	5.14	5.11	3.9	4.13	4.56
AT1G17920	up	8.74	18.53	13.75	9	8.64	8.59	18.29	19.36	17.95	14.16	13.44	13.64
AT1G18880	up	2.57	6.4	4.74	2.82	2.6	2.3	6.54	6.78	5.87	4.43	4.96	4.83
AT1G20220	up	26.24	53.91	40.64	25.04	25.87	27.8	56.19	54.56	50.98	37.44	41.87	42.62
AT1G22882	up	22.4	52.69	37.47	21.98	22.54	22.69	53.07	53.03	51.96	46.01	34.87	31.54
AT1G23130	up	6.7	18.27	12.44	6.44	7.54	6.13	18.37	17.52	18.93	11.09	12.04	14.19
AT1G27050	up	5.32	11.44	7.34	5.14	5.19	5.64	11.74	11.27	11.32	6.59	7.54	7.9
AT1G30750	up	1.03	7.32	6	0.99	0.77	1.35	8.74	5.14	8.08	4.08	7.73	6.19
AT1G31710	up	5.19	12.74	8.08	5.05	4.89	5.63	11.79	13.31	13.13	7.98	7.99	8.26
AT1G31835	up	5.32	12.42	8.91	5.18	5.38	5.4	12.46	11.62	13.16	8.03	9.32	9.37
AT1G43675	up	1.85	8.91	5.22	1.63	2.17	1.73	8.7	7.17	10.86	4.06	5.47	6.14
AT1G45191	up	1.3	6.26	5.04	1.33	1.46	1.11	5.95	6.63	6.2	4.23	5.58	5.31
AT1G48480	up	29.77	61.22	37.62	28.06	29.61	31.64	61.41	60.9	61.36	42.45	33.38	37.02
AT1G49780	up	4.71	12.96	7.78	4.45	4.65	5.04	13.31	12.67	12.91	8.96	6.19	8.19
AT1G50460	up	13.68	31.75	21.18	13.38	14.5	13.18	32.38	31.39	31.49	23.49	19.85	20.21
AT1G51080	up	2.83	7.47	5	2.9	2.75	2.82	7.46	7.52	7.44	5.11	4.86	5.04
AT1G51950	up	30.74	61.82	50.13	30.27	30.34	31.61	63.76	60.53	61.16	55.23	47.3	47.86
AT1G55330	up	529.72	1093.18	798.3	472.56	521.15	595.45	1138.57	1058.05	1082.93	900.06	796.6	698.25
AT1G56050	up	22.69	51.76	36.99	23.09	22.87	22.11	52.6	51.79	50.9	33.84	36.74	40.39
AT1G58340	up	0.95	5.58	4.89	1.07	0.82	0.95	5.44	5.84	5.46	6.28	4.47	3.91
AT1G60390	up	2.62	5.98	3.78	2.7	2.57	2.59	6.19	6.17	5.57	3.93	3.65	3.75
AT1G63360	up	10.07	20.64	15.92	9.49	10.49	10.24	20.26	20.1	21.57	16.44	15.11	16.22
AT1G63880	up	7.95	17.84	11.17	8.45	8.09	7.29	16.85	17.83	18.83	12.54	10.47	10.49
AT1G65840	up	38.27	78.15	61.48	39.2	38.27	37.35	78.44	82.06	73.96	66.15	62.55	55.75
AT1G67470	up	3.17	6.95	5.17	3.21	3.11	3.18	7.08	6.96	6.8	5.69	4.81	5.01
AT1G70280	up	22.94	49.71	38.14	21.82	22.37	24.64	49.73	49.46	49.94	36.87	37.81	39.72
AT1G70890	up	0.93	6.85	3.3	1.16	0.58	1.06	7.39	5.6	7.58	2.44	3.33	4.13
AT1G72060	up	5.02	12.28	8.82	4.52	5.66	4.9	12.38	13.02	11.43	8.97	7.81	9.7
AT1G72300	up	6.11	14.02	8.12	5.82	6.08	6.42	13.82	13.93	14.32	9.35	6.78	8.22
AT1G72620	up	0.44	6.41	4.05	0.43	0.46	0.44	6.26	5.97	6.99	6.55	3.02	2.59
AT1G76990	up	29.56	79.28	46.96	30.1	29.46	29.11	76.14	78.54	83.15	48.81	44.4	47.66
AT1G77630	up	7.55	18.55	10.12	7.46	7.6	7.59	19.2	19.31	17.12	10.47	9.34	10.56
AT1G78850	up	10.7	26.7	18.06	12.02	9.33	10.73	25.96	25.88	28.27	14.99	18.66	20.53
AT1G80340	up	0.15	6.27	4.32	0.12	0.23	0.1	6.14	6.21	6.47	4.37	4.33	4.24
AT2G03710	up	2.27	5.64	4.76	2.37	2.11	2.33	5.55	5.35	6.03	5.02	4.29	4.96
AT2G05160	up	4.35	9.33	5.44	4.37	4.59	4.09	9.29	8.49	10.21	5.35	4.77	6.19
AT2G05760	up	2.5	6.9	4.87	2.43	2.56	2.52	6.36	7.25	7.1	5.23	4.48	4.89
AT2G16440	up	8.75	18.19	13.73	8.93	8.95	8.36	17.58	18.55	18.44	11.87	14.13	15.2
AT2G18300	up	36.14	79.01	40.02	36.06	35.71	36.64	77.9	81.31	77.81	38.65	36.45	44.96
AT2G19870	up	10.31	26.6	15.99	10.09	10.39	10.46	27.53	26.63	25.64	14.88	16.45	16.63
AT2G19880	up	30.89	66.13	49.15	29.61	30.8	32.26	67.92	65.61	64.84	56.79	45.79	44.86
AT2G20340	up	2.32	5.88	3.96	2.11	2.15	2.69	5.67	5.97	6	3.72	3.51	4.65
AT2G24490	up	7.96	16.89	13.22	8.21	7.6	8.08	16.44	16.47	17.76	11.57	14.61	13.47
AT2G24645	up	2.97	7.52	4.69	2.97	2.8	3.14	7.42	7.89	7.25	4.3	4.65	5.12
AT2G26840	up	3.77	8.14	5.91	4.11	3.51	3.7	8.22	7.59	8.6	5.33	6.13	6.27
AT2G27080	up	2.83	6.5	4.93	3.35	2.55	2.6	6.94	6.04	6.53	6.1	4.16	4.52
AT2G27370	up	1.01	6.62	4.78	0.88	0.87	1.28	7.42	5.38	7.06	3.44	6.3	4.59
AT2G27420	up	0.92	10.28	5.19	0.96	0.93	0.86	10.08	10.59	10.18	4.6	4.38	6.6
AT2G28130	up	5.99	12.16	9.24	5.73	6.12	6.1	12.04	12.56	11.9	10.58	8.86	8.28
AT2G29300	up	0.77	10.6	6.21	0.72	0.72	0.86	10.62	9.6	11.58	4.53	6.41	7.7
AT2G33990	up	11.49	24.62	17.56	11.4	11.21	11.85	25.06	24.11	24.68	16.64	18.68	17.35
AT2G34340	up	3.06	6.81	4.46	2.9	3.27	3.01	7.47	6.83	6.13	4.88	4.74	3.74
AT2G35040	up	19.11	38.97	25.47	18.9	19.33	19.11	38.36	38.98	39.58	21.88	26.47	28.06
AT2G36010	up	2.62	5.61	4.34	2.51	2.82	2.54	5.72	5.52	5.58	4.25	4.47	4.3
AT2G36790	up	1.31	5.37	3.26	1.26	1.3	1.38	5.07	5.48	5.56	3.87	2.44	3.46
AT2G38170	up	130.78	341.82	197.11	131.64	130.06	130.63	335.91	366.28	323.28	260.32	182.03	148.97
AT2G39430	up	1.23	7.7	6.24	1.18	0.66	1.84	9.25	5.4	8.43	4.18	7.98	6.54
AT2G39880	up	2.06	5.33	3.8	2.28	1.86	2.03	5.33	5.51	5.14	3.7	3.81	3.88
AT2G41290	up	1.19	6.19	4.44	0.9	1.12	1.54	6.27	6.59	5.71	3.61	4.44	5.27
AT2G42380	up	14.69	35.1	22.69	14.51	15.08	14.47	36.22	34.97	34.12	23.1	21.48	23.49
AT2G43110	up	6.86	15.85	11.8	6.87	7.19	6.52	16.18	15.33	16.05	9.65	13.06	12.68
AT2G44580	up	3.33	7.38	5	3.59	3.19	3.22	7.36	7.38	7.4	3.99	5.78	5.23
AT2G45080	up	0.86	7.21	4.42	0.74	1.08	0.77	6.91	7.41	7.3	4.49	4.52	4.24
AT2G45180	up	1092.64	2365.97	1705.88	1022.18	1099.12	1156.6	2483.78	2285.34	2328.78	1940.2	1628.44	1549.01
AT2G45300	up	27.74	56.02	45.35	26.68	28.56	27.98	56.94	56.88	54.26	41.32	47.01	47.71
AT2G46192	up	2.6	6.13	3.91	2.83	2.74	2.22	6.25	5.55	6.59	3.88	4.03	3.81
AT3G01550	up	0.28	7.53	4.55	0.26	0.21	0.36	7.27	7.4	7.93	4.37	4.38	4.9
AT3G02250	up	24.3	49.84	39.56	24.06	24	24.85	48.53	51.14	49.86	43.93	38.69	36.06
AT3G03776	up	2.67	5.64	4.23	2.9	2.76	2.37	5.77	5.67	5.47	4	4.05	4.64
AT3G04770	up	2.57	8.33	4.95	2.6	2.7	2.41	9.02	8.2	7.78	4.44	4.74	5.66
AT3G05730	up	109.42	225.36	113.81	104.49	117.98	105.8	206.72	231	238.37	131.64	90.12	119.66
AT3G06740	up	14.09	28.97	18.78	13.72	13.99	14.54	29.48	27.13	30.32	20.57	17.53	18.25
AT3G06778	up	8.53	17.64	12.26	9.29	8.67	7.63	17.07	16.94	18.92	12.37	11.65	12.74
AT3G06868	up	9.78	27.55	16.58	9.2	9.85	10.29	27.73	28.43	26.5	18.84	15.42	15.49
AT3G10610	up	32.9	81.32	52.72	32.99	34.32	31.41	85.41	81.92	76.62	45.42	54.82	57.93
AT3G15060	up	5.99	15.25	11.29	6.84	5.72	5.43	15.86	15.58	14.32	13.31	10.63	9.92
AT3G15460	up	3.87	8.48	5.73	3.98	3.99	3.64	8.9	8.15	8.38	6.09	5.54	5.58
AT3G16470	up	10.88	32.14	16.35	11.18	10.17	11.27	31.67	31.67	33.08	13.69	16.09	19.26
AT3G18130	up	21.78	53.19	31.55	21.65	21.76	21.94	55.95	52.24	51.38	25.85	32.09	36.72
AT3G20600	up	1.74	6.86	4.1	1.79	1.47	1.95	6.45	6.29	7.84	4.35	3.73	4.2
AT3G23510	up	7.57	18.53	9.61	7.42	7.73	7.57	19.58	18.55	17.48	8.71	8.58	11.53
AT3G23740	up	5	10.18	6.97	5.13	5.17	4.71	9.86	9.74	10.93	6.08	7.28	7.54
AT3G29030	up	26.51	63.26	41.11	26.13	25.67	27.72	63.25	63.82	62.7	42	43.93	37.39
AT3G29590	up	0.04	6.9	9.55	0.04	0.02	0.06	7.03	6.33	7.33	4.84	10.81	13.01
AT3G48425	up	3.02	6.27	5.18	2.83	2.95	3.28	6.33	6.66	5.83	5.19	4.93	5.42
AT3G48790	up	0.7	6.06	4.68	0.61	0.91	0.57	5.8	6.09	6.29	4.42	4.91	4.72
AT3G49780	up	3.12	8.3	5.34	2.76	3.28	3.31	8.05	7.91	8.94	5.13	4.91	5.99
AT3G50060	up	4.08	14.48	9.16	6.06	2.64	3.55	16.12	12.05	15.29	9.46	9.17	8.85
AT3G52910	up	2.42	6.4	4.66	2.3	2.74	2.23	6.66	6.39	6.16	4.06	4.81	5.11
AT3G53680	up	2.66	6.17	5.15	2.67	2.68	2.64	5.89	5.91	6.71	4.75	5.14	5.56
AT3G54430	up	5.21	10.77	7.05	5.83	4.81	5.01	10.35	10.9	11.05	8.53	6.74	5.86
AT3G54720	up	4.5	10.37	6.51	4.28	4.44	4.79	9.97	10.6	10.55	6.55	6.59	6.38
AT3G55010	up	9.16	25.12	15.96	9.56	9.04	8.87	25.11	25.76	24.49	13.91	16.87	17.11
AT3G56060	up	3.52	7.44	4.5	3.38	3.62	3.55	7.26	7.48	7.59	3.9	4.24	5.37
AT3G57030	up	6.43	13.07	10.16	6.48	6.02	6.8	13.86	13.3	12.06	9.83	9.95	10.7
AT3G59080	up	2.17	6.59	3.93	2.24	1.88	2.38	6.93	6.77	6.08	4.77	3.43	3.59
AT3G59670	up	8.35	19.48	13.02	8.35	8.55	8.14	20.14	19.23	19.07	10.21	14.02	14.85
AT3G62720	up	14.37	28.93	18.64	15.26	12.91	14.92	30.92	28.43	27.44	24.62	15.4	15.89
AT4G02060	up	11.49	25.09	17.53	11.05	11.68	11.74	23.99	25.95	25.31	14.99	18.01	19.59
AT4G02390	up	3.64	7.36	5.14	3.69	3.72	3.52	7.2	7.38	7.51	4.63	4.98	5.82
AT4G03270	up	1.46	7.82	4.42	1.52	1.48	1.39	7.63	7.91	7.92	4.94	4.06	4.25
AT4G09510	up	10.13	20.78	15.36	10.49	10	9.89	20.34	21.27	20.75	13.61	16.05	16.43
AT4G13510	up	7.82	20.12	14.41	7.76	7.35	8.36	20.24	20.28	19.84	16.15	12.37	14.71
AT4G17098	up	0.26	6.55	4.81	0.22	0.29	0.28	6.76	6.36	6.54	5.01	4.44	5
AT4G18890	up	2.18	6.68	5.11	2.31	2.11	2.11	6.7	6.5	6.85	5.58	5.02	4.72
AT4G20325	up	3.59	7.24	5.18	3.81	3.68	3.28	6.57	7.28	7.87	4.5	5.13	5.91
AT4G20430	up	4.58	9.76	6.96	4.69	4.48	4.56	9.61	9.66	10	7.13	6.33	7.43
AT4G23750	up	5.45	13.91	9.46	5.69	5.23	5.42	13.82	14.98	12.93	11.39	8.51	8.48
AT4G23770	up	1.52	6.63	3.88	1.39	1.51	1.65	6.81	6.53	6.54	3.46	3.98	4.19
AT4G24620	up	35.05	74.04	45.4	34.2	35.47	35.49	73.99	79.62	68.52	42.85	44.42	48.93
AT4G24972	up	3.26	9.11	5.19	3.18	3.22	3.39	8.92	8.79	9.63	5.56	4.25	5.76
AT4G25340	up	7.43	15.28	8.62	7.11	7.54	7.64	16.22	15.06	14.57	8.2	8.48	9.19
AT4G26288	up	3.21	6.62	4.35	3.22	2.97	3.45	6.3	5.97	7.58	4.65	4.19	4.2
AT4G27300	up	0.16	5.84	3.08	0.08	0.21	0.19	5.95	5.8	5.78	2.77	3.45	3.02
AT4G30800	up	4.1	10.34	5.72	4.25	3.69	4.37	10.3	9.67	11.04	5.32	5.58	6.27
AT4G31800	up	6.42	16.09	7.1	7.37	5.68	6.22	17.18	17.35	13.74	9.18	6.63	5.49
AT4G31805	up	4.7	12.7	7.47	4.94	4.8	4.37	11.82	12.75	13.52	7.11	7.28	8.01
AT4G32700	up	2.6	5.23	4.23	2.52	2.58	2.71	5.11	5.51	5.09	4.12	4.27	4.3
AT4G34950	up	2.29	6.67	4.19	2.16	2.33	2.38	6.76	7.04	6.21	5.22	3.73	3.63
AT4G37450	up	69.87	151.74	99.67	67.79	74.21	67.62	158.08	150.1	147.04	127.74	87.77	83.5
AT4G39320	up	1.97	5.93	4.84	2.25	1.76	1.89	5.99	6.11	5.71	5.4	4.66	4.47
AT4G39780	up	2.84	6.06	3.46	2.84	2.86	2.81	5.85	6.69	5.62	3.53	3.6	3.25
AT5G07460	up	2.15	5.79	4.41	2.08	2.37	2	5.74	6.27	5.35	5.75	3.63	3.86
AT5G11160	up	18.82	48.5	27.92	18.86	19.32	18.3	49.05	47.95	48.51	32.37	26.34	25.05
AT5G15350	up	194.36	399.66	295.64	194.03	194.26	194.8	402.45	398.92	397.61	355.9	275.38	255.64
AT5G16190	up	2.86	7.51	5.45	3.01	2.94	2.62	7.04	7.79	7.69	6.35	4.82	5.19
AT5G19920	up	3.06	6.57	5.04	2.94	3.02	3.2	6.51	6.39	6.82	5.25	4.97	4.89
AT5G22390	up	1.3	5.82	3.49	1.38	1.34	1.18	5.06	5.83	6.57	3.16	3.48	3.83
AT5G23070	up	8.09	18.33	12.1	7.5	8.1	8.67	19.66	17.94	17.39	11.41	11.65	13.23
AT5G25120	up	0.53	5.81	5.38	0.53	0.49	0.58	5.33	5.73	6.35	4.83	5.41	5.91
AT5G26790	up	1.62	5.69	5.25	1.51	1.62	1.74	5.83	5.58	5.66	5.91	4.82	5.04
AT5G27120	up	7.84	17.21	9.05	7.79	8.33	7.4	17.46	17.42	16.75	7.63	9	10.52
AT5G34940	up	6.56	13.8	10.18	6.63	6.35	6.69	13.71	13.8	13.89	10.21	10.35	9.97
AT5G42110	up	16.65	33.76	20.05	17.26	16.58	16.12	33.62	32.11	35.56	23.14	18.72	18.28
AT5G43250	up	3.5	7.66	4.99	3.54	3.16	3.81	7.7	7.66	7.61	4.63	5.29	5.05
AT5G44130	up	13.14	27.75	20.56	12.42	14.65	12.36	28.53	26.92	27.8	20.75	20.14	20.77
AT5G46280	up	8.82	20.79	15.29	8.57	9.14	8.74	19.99	21.34	21.04	12.94	15.57	17.37
AT5G48540	up	2.77	10.09	5.01	2.57	2.92	2.82	9.73	10.35	10.19	4.11	4.33	6.6
AT5G49330	up	4.41	12.07	10.68	4.77	4.04	4.43	12.07	12.3	11.84	16.61	9.42	6.01
AT5G54145	up	9.04	19.83	15.63	8.77	8.9	9.44	20.66	17.78	21.06	13.4	16.25	17.25
AT5G60880	up	2.07	5.95	4.81	2.33	1.92	1.95	5.71	5.63	6.51	4.89	4.58	4.96
AT5G64630	up	3.42	6.96	5.22	3.47	3.34	3.44	6.64	7.11	7.12	4.16	5.27	6.21
AT5G66270	up	1.93	5.65	4.29	1.72	2.01	2.08	5.7	5.86	5.4	5.06	3.71	4.09
AT5G67160	up	1.28	6.67	4.84	1.06	1.49	1.28	6.6	7.15	6.28	5.5	4.68	4.33
