# Supplementary material for: Cotyledon opening during seedling deetiolation is determined by ABA-mediated splicing regulation
Source: EMBO Rep. 2025 Jun 18;26(14):3663–78. doi: 10.1038/s44319-025-00495-5 (PMC12287322; doi:10.1038/s44319-025-00495-5)
Supplement: Supplementary file 9 — Source data Fig. 2 [file 44319_2025_495_MOESM9_ESM.zip › Figure_2/2D/Relative_expression.xlsx]

## Sheet: Hoja1
Figure 2D. Expression levels of SAUR14, SAUR16 and SAUR60 in ABA-treated cotyledons during seedling deetiolation
SAUR14	A	B	C	Average	SEM	Normalized
Dark	7.87	8.92	9.99	8.92667	0.612	1
WL	236.72	232.47	234.29	234.493	1.23107	26.2689
WL-ABA	122.14	89.8	98.25	103.397	9.68392	11.5829
SAUR16	A	B	C	Average	SEM	Normalized
Dark	23.26	27.01	25.18	25.15	1.08264	1
WL	75.44	73.64	88.81	79.2967	4.78496	3.15295
WL-ABA	32.81	26.98	34.7	31.4967	2.3233	1.25235
SAUR60	A	B	C	Average	SEM	Normalized
Dark	2.43	2.65	2.14	2.40667	0.147686	1
WL	11.93	12.58	12.29	12.2667	0.188001	5.09695
WL-ABA	6.04	5.9	7.37	6.43667	0.468413	2.67452
