# Supplementary material for: Cotyledon opening during seedling deetiolation is determined by ABA-mediated splicing regulation
Source: EMBO Rep. 2025 Jun 18;26(14):3663–78. doi: 10.1038/s44319-025-00495-5 (PMC12287322; doi:10.1038/s44319-025-00495-5)
Supplement: Supplementary file 10 — Source data Fig. 3 [file 44319_2025_495_MOESM10_ESM.zip]

Archive with 18 entries (12 files):
- Figure_3/
- Figure_3/.DS_Store
- __MACOSX/Figure_3/._.DS_Store
- Figure_3/3A/
- Figure_3/3B/
- Figure_3/3C/
- Figure_3/3D/
- Figure_3/3E/
- Figure_3/3A/Percent_of_inclusion_values.xlsx
- __MACOSX/Figure_3/3A/._Percent_of_inclusion_values.xlsx
- Figure_3/3B/Percent_of_alternative_splicing_events.xlsx
- __MACOSX/Figure_3/3B/._Percent_of_alternative_splicing_events.xlsx
- Figure_3/3C/Splicing_analysis.xlsx
- __MACOSX/Figure_3/3C/._Splicing_analysis.xlsx
- Figure_3/3D/Percentage_of_alternative_splicing_events.xlsx
- __MACOSX/Figure_3/3D/._Percentage_of_alternative_splicing_events.xlsx
- Figure_3/3E/Percent_of_inclusion_values.xlsx
- __MACOSX/Figure_3/3E/._Percent_of_inclusion_values.xlsx
