# Supplementary material for: Cotyledon opening during seedling deetiolation is determined by ABA-mediated splicing regulation
Source: EMBO Rep. 2025 Jun 18;26(14):3663–78. doi: 10.1038/s44319-025-00495-5 (PMC12287322; doi:10.1038/s44319-025-00495-5)
Supplement: Supplementary file 10 — Source data Fig. 3 [file 44319_2025_495_MOESM10_ESM.zip › Figure_3/3A/Percent_of_inclusion_values.xlsx]

## Sheet: Hoja1
Figure 3A - Percent of inclusion (PSI) values of alternative splicing events regulated by ABA in the light
LOCUS	EVENT	Regulation	DARK	WL	WL-ABA	DARK_a	DARK_b	DARK_c	WL_a	WL_b	WL_c	WL-ABA_a	WL-ABA_b	WL-ABA_c
AT1G01710	AthINT0000091	ABA-up in the light	74.95	50.18	70.04	69.06	80.34	75.45	53.92	51.08	45.53	76.27	73.02	60.83
AT2G25670	AthINT0017228	ABA-up in the light	58.19	32.95	51.52	59.86	58.94	55.76	31.61	33.88	33.36	53.13	50.16	51.26
AT3G14570	AthALTA0025155-2/2	ABA-up in the light	49.22	26.99	55.59	58.82	44.83	44	23.08	23.68	34.21	48.48	52.78	65.52
AT5G27970	AthALTD0009971-2/4	ABA-up in the light	45.20	25.09	40.16	48.3	44.22	43.09	26.16	21.45	27.65	44	39.68	36.8
AT1G34065	AthINT0101616	ABA-up in the light	39.83	37.75	55.99	39.13	36.17	44.19	34.55	40	38.71	62.5	52.94	52.54
AT5G61540	AthINT0050752	ABA-up in the light	44.56	48.46	65.19	46.39	44.44	42.86	50.65	41.05	53.68	71.2	61.47	62.89
AT1G59580	AthALTA0034690-4/5	ABA-up in the light	14.23	13.44	31.19	10.07	15.66	16.96	15.09	19.27	5.97	37.15	30.77	25.66
AT2G20210	AthINT0016236	ABA-up in the light	12.65	9.41	24.80	8.77	14.29	14.89	15.15	4	9.09	23.08	23.53	27.78
AT1G76570	AthINT0013234	ABA-up in the light	38.65	24.99	41.17	37.11	46.67	32.17	26.3	22.94	25.73	38.95	45.43	39.13
AT5G54520	AthALTA0019006-3/3	ABA-up in the light	70.75	49.83	75.32	63.38	71.23	77.63	50.94	60.61	37.93	82.86	70.69	72.41
AT1G67400	AthALTD0002496-2/2	ABA-up in the light	67.20	59.23	95.28	64.65	73.28	63.67	62.63	61.11	53.95	100	85.83	100
AT4G38220	AthINT0038966	ABA-up in the light	20.81	14.10	33.01	34.62	13.51	14.29	8.33	20.93	13.04	31.58	28.57	38.89
AT2G31340	AthINT0114722	ABA-up in the light	30.77	24.13	40.72	33.33	42.86	16.13	26.76	18.37	27.27	47.37	33.33	41.46
AT1G71696	AthALTA0042605-2/2	ABA-up in the light	43.74	32.49	52.55	41.99	44.26	44.96	30.73	28.15	38.6	52.55	44.44	60.67
AT3G20910	AthINT0088438	ABA-up in the light	49.65	40.87	56.42	53.09	43.33	52.54	47.62	40	35	56.1	54.84	58.33
AT5G62130	AthINT0050839	ABA-up in the light	22.67	14.12	30.04	24.93	20.01	23.07	14.54	12.69	15.12	29.45	31.31	29.36
AT1G31280	AthALTA0021307-2/2	ABA-up in the light	67.43	55.07	78.54	57.56	61.96	82.76	50.7	57.06	57.45	100	62.96	72.66
AT2G35160	AthINT0106258	ABA-up in the light	37.26	24.20	46.26	29.82	40.21	41.75	16.28	26.32	30	39.39	64.1	35.29
AT2G36360	AthINT0019176	ABA-up in the light	ND	8.77	25.27	26.7 (ND)	8.85 (ND)	12.72 (ND)	11.47	6.49	8.35	20.94	23.79	31.08
AT4G16860	AthINT0100497	ABA-up in the light	ND	34.37	50.48	40.47 (ND)	53.1 (ND)	63.16 (ND)	33.14	29.44	40.53	53.01	50.3	48.13
AT2G30600	AthINT0018124	ABA-down in the light	5.56	61.48	42.77	7.49	5.72	3.47	63.48	62.96	57.99	30.81	47.28	50.22
AT3G46020	AthALTD0006077-2/3	ABA-down in the light	68.71	88.37	68.14	72.97	56.41	76.74	82.35	91.84	90.91	69.7	70	64.71
AT1G08220	AthEX0000438	ABA-down in the light	82.44	87.42	68.78	84.64	83.99	78.68	91.31	90.94	80.01	64.96	70.18	71.21
AT3G24560	AthALTA0041121-2/3	ABA-down in the light	71.94	86.14	69.56	77.85	70.71	67.27	86.35	86.36	85.71	75	67.35	66.33
AT1G10095	AthALTA0000829-2/2	ABA-down in the light	17.98	37.41	17.17	23.81	20.75	9.38	26.92	54.55	30.77	18.18	16.67	16.67
AT5G61570	AthALTA0019572-2/3	ABA-down in the light	47.69	60.60	44.37	53.48	42.7	46.89	57.81	63.83	60.16	39.44	41.6	52.08
AT1G08220	AthEX6001905	ABA-down in the light	82.76	89.38	69.43	84.47	81.66	82.14	92.53	91.11	84.49	65.52	73.37	69.39
AT1G13990	AthINT0002637	ABA-down in the light	14.97	25.02	8.34	16.68	19.17	9.05	18.17	26.38	30.52	5.22	7.82	11.98
AT4G17910	AthALTA0013324-2/3	ABA-down in the light	34.45	45.61	29.21	37.84	24.07	41.43	38.64	51.85	46.34	25.37	30.43	31.82
AT1G62130	AthINT0010375	ABA-down in the light	39.49	48.90	24.58	49.25	30.43	38.78	44.44	58.14	44.12	20	27.59	26.15
AT5G40550	AthALTA0017856-3/3	ABA-down in the light	46.78	56.69	40.90	45.24	46	49.09	62.96	54.17	52.94	39.29	39.29	44.12
AT1G07640	AthALTD0016153-3/3	ABA-down in the light	55.52	67.17	48.24	58.82	62.5	45.24	70	69.7	61.82	48.15	47.83	48.75
AT1G08220	AthEX6001906	ABA-down in the light	83.49	90.10	74.57	85.72	81.86	82.89	93.19	92.13	84.97	71.5	76.42	75.79
AT3G46100	AthALTA0023263-2/2	ABA-down in the light	46.84	69.65	32.16	27.27	72.82	40.43	72.14	84.27	52.54	27.68	33.92	34.88
AT3G03350	AthALTA0008541-7/8	ABA-down in the light	ND	60.66	40.64	55.37 (ND)	43.48 (ND)	85.71 (ND)	64.23	51.27	66.47	42.27	36.07	43.59
