# Supplementary material for: Cotyledon opening during seedling deetiolation is determined by ABA-mediated splicing regulation
Source: EMBO Rep. 2025 Jun 18;26(14):3663–78. doi: 10.1038/s44319-025-00495-5 (PMC12287322; doi:10.1038/s44319-025-00495-5)
Supplement: Supplementary file 10 — Source data Fig. 3 [file 44319_2025_495_MOESM10_ESM.zip › Figure_3/3B/Percent_of_alternative_splicing_events.xlsx]

## Sheet: Hoja1
Figure 3B - Percentage of events with greater light-mediated alternative splicing changes in ABA
	WL-up	WL-down
dPSI (WL-ABA-Dark) > dPSI (WL-Dark)	16	33
dPSI (WL-ABA-Dark) < dPSI (WL-Dark)	86	125
