# Supplementary material for: Cotyledon opening during seedling deetiolation is determined by ABA-mediated splicing regulation
Source: EMBO Rep. 2025 Jun 18;26(14):3663–78. doi: 10.1038/s44319-025-00495-5 (PMC12287322; doi:10.1038/s44319-025-00495-5)
Supplement: Supplementary file 10 — Source data Fig. 3 [file 44319_2025_495_MOESM10_ESM.zip › Figure_3/3C/Splicing_analysis.xlsx]

## Sheet: Hoja1
Figure 3C. Splicing patterns of SR30 and RS31 in ABA-treated cotyledons during seedling deetiolation
SR30		Inclusion Band	Exclusion Band	PSI
0h	Dark	11733	3333.4	0.778753
0h	Dark	11255	3033.15	0.787716
0h	Dark	10577.3	2216.03	0.826783
8h	WL	5779.52	3177.1	0.645279
8h	WL	9632.81	5570.71	0.633591
8h	WL	9279.1	5906.47	0.611047
8h	WL-ABA	11986.5	4801.93	0.713973
8h	WL-ABA	9443.1	3053.93	0.755627
8h	WL-ABA	9235.45	3608.69	0.71904
RS31		Inclusion Band	Exclusion Band	PSI
0h	Dark	17659.5	13378.3	0.568968
0h	Dark	15902.7	14677.9	0.520026
0h	Dark	12475.2	14211.8	0.467464
8h	WL	7224.03	16038.9	0.310539
8h	WL	6787.2	17152.7	0.28351
8h	WL	7850.03	16343.9	0.324464
8h	WL-ABA	9297.5	17292.9	0.349656
8h	WL-ABA	10232.9	16663.2	0.380461
8h	WL-ABA	11468.2	17288.2	0.398805
