# Supplementary material for: Cotyledon opening during seedling deetiolation is determined by ABA-mediated splicing regulation
Source: EMBO Rep. 2025 Jun 18;26(14):3663–78. doi: 10.1038/s44319-025-00495-5 (PMC12287322; doi:10.1038/s44319-025-00495-5)
Supplement: Supplementary file 10 — Source data Fig. 3 [file 44319_2025_495_MOESM10_ESM.zip › Figure_3/3D/Percentage_of_alternative_splicing_events.xlsx]

## Sheet: Hoja1
Figure 3D - Percentage of DAS events located in gene coding sequence (CDS) regions that potentially produce unproductive mRNAs or alternative protein isoforms
	Non-reg_ABA	ABA-up	ABA-down
Unproductive when excluded	61189	2	4
Unproductive when included	90518	12	4
Alternative protein	80160	2	4
Uncertain	749	0	2
Unproductive in WL-ABA	(12 + 4)
