# Supplementary material for: Cotyledon opening during seedling deetiolation is determined by ABA-mediated splicing regulation
Source: EMBO Rep. 2025 Jun 18;26(14):3663–78. doi: 10.1038/s44319-025-00495-5 (PMC12287322; doi:10.1038/s44319-025-00495-5)
Supplement: Supplementary file 10 — Source data Fig. 3 [file 44319_2025_495_MOESM10_ESM.zip › Figure_3/3E/Percent_of_inclusion_values.xlsx]

## Sheet: Hoja1
Figure 3E - Percent of inclusion (PSI) values of CDS-located, light-regulated DAS events that generate unproductive transcripts in nmd Arabidopsis mutants
LOCUS	EVENT	Regulation	WT	upf1	upf3	upf1upf3
AT3G46020	AthALTD0006077-2/3	ABA-down in the light	80	84.62	70	87.1
AT3G24560	AthALTA0041121-2/3	ABA-down in the light	83.33	50	50	71.43
AT1G08220	AthEX0000438	ABA-down in the light	100	98.87	100	99.69
AT1G08220	AthEX6001905	ABA-down in the light	100	100	100	100
AT5G27970	AthALTD0009971-2/4	ABA-up in the light	15.79	40	38.46	32.79
AT5G54520	AthALTA0019006-3/3	ABA-up in the light	47.62	76.47	71.11	91.82
AT1G71696	AthALTA0042605-2/2	ABA-up in the light	27.59	45.08	40	78.03
AT1G76570	AthINT0013234	ABA-up in the light	23.46	24.22	21.18	54.29
AT2G20210	AthINT0016236	ABA-up in the light	28.57	26.32	16.67	33.33
AT2G36360	AthINT0019176	ABA-up in the light	24.46	2.37	23.01	13.93
AT4G38220	AthINT0038966	ABA-up in the light	21.43	17.07	16.28	25
AT5G61540	AthINT0050752	ABA-up in the light	47.37	62.5	56.63	86.86
AT3G20910	AthINT0088438	ABA-up in the light	21.21	29.73	17.86	14.89
AT4G16860	AthINT0100497	ABA-up in the light	35.47	71.18	31.67	20.54
AT1G34065	AthINT0101616	ABA-up in the light	27.27	31.96	29.63	8.11
AT2G31340	AthINT0114722	ABA-up in the light	15.79	26.92	19.44	17.56
