# Supplementary material for: Cotyledon opening during seedling deetiolation is determined by ABA-mediated splicing regulation
Source: EMBO Rep. 2025 Jun 18;26(14):3663–78. doi: 10.1038/s44319-025-00495-5 (PMC12287322; doi:10.1038/s44319-025-00495-5)
Supplement: Supplementary file 11 — Source data Fig. 4 [file 44319_2025_495_MOESM11_ESM.zip]

Archive with 23 entries (16 files):
- Figure_4/
- Figure_4/.DS_Store
- __MACOSX/Figure_4/._.DS_Store
- Figure_4/4A/
- Figure_4/4B/
- Figure_4/4C/
- Figure_4/4D/
- Figure_4/4E/
- Figure_4/4F/
- Figure_4/4A/.DS_Store
- __MACOSX/Figure_4/4A/._.DS_Store
- Figure_4/4A/Cotyledon_aperture.xlsx
- __MACOSX/Figure_4/4A/._Cotyledon_aperture.xlsx
- Figure_4/4B/Expression_levels.xlsx
- __MACOSX/Figure_4/4B/._Expression_levels.xlsx
- Figure_4/4C/Cotyledon_angle.xlsx
- __MACOSX/Figure_4/4C/._Cotyledon_angle.xlsx
- Figure_4/4D/Cotyledon_angle.xlsx
- __MACOSX/Figure_4/4D/._Cotyledon_angle.xlsx
- Figure_4/4E/Cotyledon_aperture.xlsx
- __MACOSX/Figure_4/4E/._Cotyledon_aperture.xlsx
- Figure_4/4F/Expression_levels.xlsx
- __MACOSX/Figure_4/4F/._Expression_levels.xlsx
