# Supplementary material for: Cotyledon opening during seedling deetiolation is determined by ABA-mediated splicing regulation
Source: EMBO Rep. 2025 Jun 18;26(14):3663–78. doi: 10.1038/s44319-025-00495-5 (PMC12287322; doi:10.1038/s44319-025-00495-5)
Supplement: Supplementary file 11 — Source data Fig. 4 [file 44319_2025_495_MOESM11_ESM.zip › Figure_4/4A/Cotyledon_aperture.xlsx]

## Sheet: Hoja1
Figure 4A - Cotyledon aperture during seedling deetiolation in rs40 rs41 double mutants
WT.1_0hWL	WT.1_3hWL	WT.1_6hWL	WT.1_9hWL	WT.1_24hWL	rs4041.1_0hWL	rs4041.1_3hWL	rs4041.1_6hWL	rs4041.1_9hWL	rs4041.1_24hWL	WT.2_0hWL	WT.2_3hWL	WT.2_6hWL	WT.2_9hWL	WT.2_24hWL	rs4041.2_0hWL	rs4041.2_3hWL	rs4041.2_6hWL	rs4041.2_9hWL	rs4041.2_24hWL
15.621	46.503	108.016	129.143	154.543	6.999	23.475	16.649	10.163	178.838	10.633	12.707	17.002	35.304	108.825	9.234	7.098	11.253	17.652	65.624
20.266	48.377	138.736	142.805	167.652	11.31	11.844	8.027	6.697	175.44	14.454	13.985	51.553	118.432	174.292	7.281	8.973	10.418	10.486	143.881
7.826	13.441	124.409	167.047	234.777	6.459	7.431	12.529	8.241	154.862	10.094	12.499	17.422	13.948	145.033	13.836	39.077	95.528	117.903	156.78
8.274	9.579	11.703	9.082	107.655	19.372	41.078	45.036	59.452	155.996	5.618	53.189	142.553	167.696	174.387	8.2	15.568	17.625	50.477	143.425
10.488	13.652	13.632	11.771	141.938	10.192	10.868	13.323	11.708	173.294	8.159	33.434	68.568	133.152	165.991	14.936	20.459	48.18	93.306	175.082
12.027	50.718	112.751	133.285	176.331	6.333	8.13	6.357	6.546	15.085	7.79	40.793	113.595	153.126	168.683	6.135	19.151	33.815	54.804	173.621
14.278	57.817	116.975	144.863	178.832	10.092	19.534	30.296	75.119	156.842	5.643	46.058	107.565	140.641	177.645	11.297	17.676	45.286	98.449	178.241
7.269	47.175	60.76	91.848	171.137	9.965	12.237	13.022	11.411	166.41	7.997	44.291	98.46	136.201	154.714	21.497	59.615	121.329	154.747	178.763
7.837	9.926	13.121	11.176	151.543	12.776	22.084	31.264	36.607	205.278	8.808	51.741	135.248	158.085	202.451	7.866	14.534	40.157	66.488	146.089
8.062	7.928	12.43	17.331	172.552	9.099	9.492	6.581	8.612	217.76	5.859	17.737	52.693	88.953	175.464	13.00	10.879	10.804	9.219	178.909
6.17	22.044	63.043	109.402	165.595	8.842	7.253	10.988	13.856	172.63	12.489	34.335	116.128	151.721	203.452	7.77	27.176	83.928	125.469	160.382
16.515	18.866	74.338	152.306	179.721	11.31	33.111	78.559	106.166	176.691	7.621	15.417	18.692	13.867	10.952	6.62	10.716	13.272	16.573	174.439
22.463	36.53	104.383	116.3	147.875	6.978	18.396	10.853	11.944	150.955	8.818	41.431	136.192	153.482	214.852	9.326	7.806	17.391	8.829	178.928
7.217	14.113	22.352	101.714	175.607	9.056	21.309	36.289	82.982	177.274	12.2	44.817	96.829	134.869	167.312	23.809	43.847	78.366	120.012	178.066
7.916	25.463	64.29	92.655	177.005	10.62	19.534	65.664	99.861	128.248	9.28	28.016	106.71	147.141	175.98	8.754	9.62	12.768	115.305	178.564
8.651	11.969	23.517	30.104	172.831	8.677	13.077	16.964	12.24	15.233	8.784	10.923	102.49	162.055	177.554	6.104	8.34	7.568	15.152	178.436
9.264	11.661	22.329	89.382	178.734	6.463	14.89	21.354	36.327	227.317	9.54	39.551	107.015	146.983	176.897	12.963	51.175	133.75	168.89	178.817
6.527	11.855	9.081	120.366	211.39	8.138	8.38	14.56	10.669	155.188	12.838	18.412	35.53	105.143	170.519	8.136	13.241	27.27	79.371	171.826
12.538	68.405	101.87	140.042	199.382	14.7	67.639	58.21	102.199	216.13	11.937	10.567	13.336	9.343	171.139	8.1	8.15	9.686	10.197	16.661
8.027	54.395	112.122	144.638	178.958	10.826	16.869	19.287	20.605	180	4.639	25.963	64.853	101.988	160.202	8.757	23.881	95.28	151.273	179.684
12.521	42.846	88.122	117.699	177.609	9.711	8.524	13.016	18.211	170.016	9.892	17.85	79.138	101.031	179.071	7.035	16.932	53.473	92.862	159.513
7.672	29.312	28.278	140.013	179.454	10.86	49.16	50.86	86.354	203.948	8.966	6.54	13.013	10.676	170.138	8.394	21.371	71.942	128.784	175.023
19.347	44.983	90.195	137.752	177.437	8.509	26.499	62.544	107.028	164.002	13.971	76.317	115.814	146.971	156.966	10.489	10.012	14.665	81.384	177.419
7.481	22.38	104.036	148.465	197.117	10.536	12.775	11.683	12.559	152.914	13.001	35.525	100.514	141.926	158.123	8.973	48.888	29.607	31.778	176.859
18.928	38.007	94.376	121.988	154.892	9.166	11.352	8.2	10.685	171.085	20.246	42.038	93.212	121.759	163.394	9.499	9.736	31.13	44.529	165.983
6.916	21.123	65.808	96.504	176.366	9.756	10.071	9.166	7.569	14.554	7.598	6.186	82.655	133.568	172.414	11.31	30.226	134.36	165.466	172.308
8.105	8.584	40.452	77.04	158.634	13.465	70.798	77.673	108.726	170.566	7.902	10.676	87.708	145.135	175.247	8.377	9.545	11.596	10.393	146.581
20.554	72.613	128.354	164.223	240.862	10.305	14.226	27.981	34.627	227.217	14.54	28.012	23.009	89.001	202.166	11.649	42.281	109.766	138.089	158.701
8.032	45.047	88.664	122.56	176.092	5.585	27.489	39.712	100.068	168.187	7.688	15.235	66.215	91.44	173.917	6.793	28.849	15.175	22.124	176.48
8.992	8.294	12.173	17.069	119.268	7.79	13.397	18.693	24.151	146.659	12.534	24.679	61.833	95.528	179.605	8.066	6.896	10.159	120.53	158.249
6.012	68.009	89.674	111.655	176.717	8.02	12.189	15.982	17.694	132.703	12.44	42.436	146.919	142.768	173.784	8.437	29.663	77.027	130.986	177.501
6.242	47.224	106.015	141.789	234.42	9.159	13.473	31.582	55.321	162.58	9.34	12.434	51.052	81.952	168.169	9.134	17.7	51.667	87.694	170.022
25.253	70.547	126.751	155.747	178.313	11.145	11.31	15.343	10.449	23.428	9.244	10.933	25.712	148.392	172.009	7.739	19.006	10.808	20.248	146.426
17.408	45.69	105.017	142.638	171.56	12.147	13.048	9.149	14.466	100.329	10.315	38.846	104.372	128.863	176.108	11.686	35.941	105.962	134.721	171.674
14.832	33.69	73.451	101.094	145.172	10.135	11.737	10.305	8.369	107.06	7.505	29.751	96.476	136.143	149.437	6.691	19.047	26.441	80.448	176.047
20.124	56.811	83.131	149.459	147.18	9.75	16.547	17.155	16.533	163.347	16.754	30.636	75.964	93.304	155.104	11.834	44.442	102.801	145.896	212.252
9.361	14.87	13.555	28.291	83.811	9.08	16.89	18.435	17.311	162.119	6.514	12.496	67.163	114.656	174.25	12.615	18.034	20.821	33.189	101.905
10.136	33.246	56.41	112.857	165.666	11.889	19.983	130.426	57.004	178.573	8.841	7.549	9.435	10.186	179.091	5.286	23.189	25.884	89.723	175.33
23.636	54.827	97.086	151.449	162.352	18.454	39.978	62.246	78.011	112.146	6.648	14.44	99.282	132.058	178.864	19.337	22.14	20.757	28.388	186.918
10.628	10.585	14.893	89.578	174.402	7.791	10.167	15.208	10.106	13.782	7.893	9.267	18.767	16.12	141.308	6.431	8.286	58.224	93.819	153.311
17.572	92.997	147.771	176.979	236.588	10.225	15.114	26.792	23.256	44.765	16.606	40.647	91.583	138.886	168.805	8.227	33.044	101.68	147.813	198.174
18.353	62.953	108.435	151.551	227.654	12.553	18.225	10.764	10.999	168.69	11.159	8.396	73.526	104.3	134.326	6.756	89.523	35.841	26.672	135.913
13.708	37.96	89.276	149.534	175.153	10.586	6.066	7.459	10.493	165.16	14.498	23.908	39.659	163.098	150.141	9.658	90.202	119.397	150.301	209.253
6.65	15.901	56.645	152.39	176.257	3.346	6.012	14.36	12.79	177.436	7.575	22.433	105.169	105.653	176.389	8.6	16.2	16.6	34.5	179.8
6.452	13.1	20.034	132.316	179.644	7.302	8.351	19.588	23.431	217.621	10.303	12.759	15.952	17.677	168.255	7.4	20.7	45.1	81.1	179.1
22.089	56.469	101.689	139.65	211.629	14.258	14.372	8.13	14.579	153.419	8.598	9.642	148.485	146.683	178.159	7.3	20.0	60.6	95.0	176.8
25.808	36.481	101.051	129.615	168.503	8.086	9.638	8.081	8.091	11.8	8.266	14.92	56.603	110.474	156.163	12.8	42.4	121.4	142.8	156.4
9.545	27.98	87.241	119.535	175.015	14.949	19.989	27.363	65.566	205.373	7.677	7.485	10.183	16.515	141.911	9.7	17.3	47.8	72.6	158.6
9.966	11.71	56.145	117.11	169.559	8.982	23.629	42.56	68.63	179.47	7.292	30.391	90.166	147.426	176.183	6.4	26.9	76.0	110.7	145.5
8.626	10.784	12.619	8.875	214.013	9.017	7.836	10.828	14.52	149.479	11.083	80.979	110.864	141.075	174.958	9.8	15.3	43.5	115.0	168.6
8.493	13.353	47.453	106.74	171.914	10.429	9.225	9.581	8.182	148.401	9.704	13.955	104.77	133.904	176.935	9.7	28.1	63.5	66.6	169.1
15.753	83.14	119.033	130.613	131.217	7.808	54.5	85.186	84.859	178.068	10.044	8.715	15.464	14.349	160.821	8.9	9.2	15.7	84.9	172.5
7.003	24.152	79.784	113.783	208.02	8.499	11.637	12.719	15.142	139.488	8.839	21.779	20.791	58.729	153.322	7.2	30.8	26.3	79.7	205.2
13	143.771	140.729	178.586	170.623	14.22	39.909	74.338	126.234	177.533	8.51	9.7	71.505	145.869	178.315	9.2	21.8	87.1	111.4	135.1
8.347	12.444	20.891	17.228	204.697	9.657	15.68	14.193	15.947	173.454	7.879	14.513	12.783	8.778	175.084	9.3	9.4	22.2	16.4	120.4
11.889	32.316	75.389	84.838	145.713	6.5	15.9	22.2	11.7	176.3	6.548	48.18	126.112	137.718	154.398	8.2	15.1	68.2	100.1	174.6
7.187	10.91	51.703	126.573	215.314	8.7	9.1	50.2	148.6	213.3	7.427	13.185	79.912	105.354	176.682	13.2	18.5	46.6	102.2	169.8
11.979	49.015	87.486	123.19	174.432	10.7	14.5	24.9	16.1	168.5	7.042	27.835	19.256	45.661	170.177	11.4	28.4	101.2	164.2	216.8
11.538	41.288	77.183	78.27	188.633	8.7	10.7	18.9	13.9	160.8	7.9	18.2	116.6	172.4	174.0	7.9	26.5	125.4	167.3	175.0
20.172	55.201	109.376	114.852	169.804	20.5	30.7	76.2	117.4	169.6	10.9	12.7	14.6	91.9	176.1	19.4	35.7	90.5	124.2	163.6
42.355	26.402	143.234	144.145	171.204	11.2	45.8	26.9	54.8	177.1	13.3	20.5	23.8	34.7	179.5	8.0	17.3	30.8	106.7	171.2
12.62	13.695	58.032	92.301	146.502	11.5	23.5	36.1	35.6	177.1	10.9	47.8	113.4	134.2	170.3	8.8	20.9	61.9	137.9	168.4
14.95	35.65	94.933	83.435	156.425	15.8	40.0	25.1	33.5	175.9	14.3	32.0	109.7	162.2	173.1	9.2	14.6	24.8	117.2	171.4
18.506	49.316	93.233	112.508	167.985	7.3	26.5	47.7	105.3	153.9	8.5	16.7	51.7	88.4	152.9	7.6	13.9	26.9	126.2	179.0
11.751	50.814	104.574	155.957	162.364	35.7	48.0	88.1	140.0	232.3	29.9	68.4	103.4	136.1	174.9	10.7	17.2	21.0	92.5	157.2
33.236	56.85	96.46	103.938	170.165	14.7	42.4	88.1	178.0	167.9	10.7	66.9	123.3	155.2	187.8	8.5	14.5	44.8	85.5	139.4
12.397	22.906	77.915	86.687	146.282	8.2	9.9	15.4	14.5	20.8	8.8	8.3	19.6	20.1	168.4	8.0	18.0	57.9	131.3	178.7
21.623	62.134	120.102	120.273	163.991	9.3	28.7	78.4	121.2	242.2	15.0	30.7	114.2	146.1	176.3	6.5	25.9	95.4	138.3	171.4
9.34	49.202	104.074	114.806	147.995	10.8	24.5	38.0	118.0	207.1	14.0	44.3	126.6	149.8	200.9	11.0	27.7	54.4	111.5	170.8
16.642	86.055	126.393	140.493	166.378	11.7	14.0	16.9	12.3	140.8	8.5	23.8	119.3	153.9	174.2	9.5	19.2	77.2	134.8	159.1
8.937	32.8	101.751	99.256	136.777	7.9	13.2	25.7	67.2	178.4	6.9	22.8	73.4	125.0	178.4	9.1	25.2	82.2	146.1	171.9
10.056	40.299	119.792	136.631	152.184	13.9	12.2	27.0	66.5	156.3	10.6	28.1	117.2	156.0	179.5	9.9	23.2	55.7	121.5	179.0
18.159	80.599	105.048	129.668	172.294	6.1	16.8	16.6	8.9	146.5	9.9	32.4	119.1	148.0	171.9	7.6	9.7	16.5	30.8	175.6
9.529	14.727	12.225	22.109	134.284	9.2	12.6	15.4	14.1	131.1	11.4	18.4	42.5	86.8	176.1	6.2	16.9	27.4	52.6	175.4
17.087	40.05	119.892	137.291	201.917	10.8	30.0	18.8	125.3	177.6	6.4	34.8	106.8	156.3	179.9	12.7	26.3	92.7	152.5	180.0
7.087	21.356	98.384	125.218	158.007	14.1	30.0	35.5	97.0	177.6	10.6	10.4	18.4	14.1	141.7	8.719	8.868	9.132	9.52	15.518
10.882	45.554	86.556	113.134	136.446	6.6	12.5	22.7	18.7	146.0	7.7	42.5	53.5	48.4	178.3	5.194	27.731	59.727	89.72	157.361
23.726	92.875	87.606	107.163	152.301	11.1	32.4	63.9	65.6	152.4	10.9	48.3	141.2	174.7	175.9	10.574	11.227	15.547	14.316	120.88
9.198	22.829	40.158	61.766	192.49	11.6	23.4	54.4	67.1	177.1	13.3	14.9	28.4	75.3	116.4	10.53	13.501	24.723	124.978	149.144
8.427	19.798	41.26	29.198	196.241	13.6	23.1	56.4	127.4	179.3	16.2	45.6	123.3	163.9	176.1	10.299	26.565	66.448	35.327	152.925
10.898	18.154	129.723	142.883	210.174	9.4	15.2	17.8	73.8	160.9	8.0	32.1	138.4	169.9	179.2	19.155	31.498	28.563	76.657	99.094
39.172	93.925	145.126	165.372	115.708	10.6	18.6	27.9	46.4	178.6	9.2	22.0	106.3	136.5	171.6	10.015	25.751	32.11	28.219	32.878
9.83	50.626	91.878	89.7	170.287	10.6	14.3	41.0	126.5	126.9	12.3	51.9	130.7	148.9	174.4	11.428	27.86	99.885	124.795	149.117
29.562	66.586	115.604	124.757	193.411	7.3	11.5	9.8	8.7	129.0	9.5	72.9	128.0	144.1	169.1	7.926	20.809	27.085	126.42	168.309
11.964	24.131	22.245	25.346	152.72	7.6	9.2	25.5	14.3	141.9	21.8	66.3	119.2	135.2	178.3	10.62	13.601	32.416	69.632	154.67
16.628	27.958	67.759	64.867	168.588	17.9	25.3	34.8	45.0	59.8	7.1	18.4	28.5	60.1	208.3	13.349	27.99	23.088	87.605	167.961
33.828	60.809	97.93	127.478	158.282	10.6	16.5	47.9	117.5	161.9	10.5	11.7	33.9	104.2	175.6	13.923	29.562	37.75	121.971	175.041
12.162	20.914	80.232	121.62	176.009	11.8	36.9	70.1	132.1	170.6	13.299	39.966	92.157	61.828	137.261	26.565	33.601	90.178	109.488	118.355
9.462	31.743	100.853	125.661	166.001	8.2	22.9	42.0	14.9	112.3	9.416	56.497	104.762	117.35	174.515	8.985	12.35	23.376	14.758	147.545
8.653	22.344	70.387	97.312	143.495	11.7	25.7	18.4	17.1	87.8	19.949	39.617	84.74	114.481	171.703	15.777	23.432	36.79	35.867	154.799
17.934	47.309	96.582	141.909	170.558	14.495	33.003	34.237	35.637	140.954	10.774	18.79	65.212	78.665	171.85	9.925	23.402	45.955	98.43	169.474
17.683	41.032	108.923	148.782	211.858	9.405	24.976	62.783	70.804	176.785	8.18	12.84	41.154	45.32	150.543	9.199	13.431	18.132	59.792	127.36
10.62	27.942	26.002	120.964	158.289	22.479	31.856	31.287	35.822	121.314	8.774	23.365	45.47	113.566	176.183	18.423	33.059	31.403	30.669	117.255
15.204	36.213	91.685	111.826	144.354	10.434	16.954	12.752	11.151	11.316	8.929	12.522	11.598	21.194	169.257	8.611	18.566	46.087	98.531	173.583
10.105	27.837	15.668	57.499	168	7.644	10.421	18.713	11.486	153.094	10.345	27.255	107.748	163.879	222.923	9.559	14.772	31.451	81.127	152.719
20.556	71.882	118.347	145.105	202.438	8.39	19.911	32.803	57.745	133.872	11.277	35.147	121.635	140.544	132.174	9.118	14.439	58.176	137.943	174.317
12.053	21.673	107.47	135	128.323	11.083	9.666	6.927	16.653	140.906	16.903	49.684	120.619	125.673	208.301	6.542	22.957	20.807	36.016	93.168
11.482	55.288	92.192	145.514	167.601	8.882	22.095	27.681	17.725	172.185	13.431	42.594	80.738	113.402	156.628	17.052	25.676	24.199	103.028	165.117
10.421	30.522	97.136	120.99	143.468	13.248	27.151	27.624	22.089	165.005	20.283	44.341	112.668	152.354	179.042	12.408	22.152	42.157	54.721	131.198
18.465	47.519	107.85	139.901	173.715	7.704	12.184	31.81	24.774	154.293	8.693	28.593	103.174	127.478	179.196	8.329	19.395	15.405	28.351	172.285
13.039	37.379	129.611	152.11	176.902	10.741	12.368	10.548	9.232	119.467	10.322	17.77	79.305	84.329	178.741	11.911	9.982	13.108	25.998	39.896
32.517	42.268	67.759	112.228	169.648	9.02	9.678	11.195	12.671	116.691	19.496	38.353	89.356	128.163	160.146	6.697	11.497	30.171	57.653	164.778
14.818	51.206	130.436	123.379	176.269	9.632	17.845	13.861	14.234	119.703	12.566	13.73	32.73	81.604	155.746	8.213	28.211	74.646	123.986	178.803
21.241	40.365	115.911	125.429	166.163	7.8	11.092	17.281	12.241	124.916	6.043	8.116	18.551	25.499	154.669	7.151	16.39	24.597	20.772	136.164
18.96	49.773	109.201	96.597	171.25	7.893	16.674	13.681	9.49	133.322	10.247	29.54	41.275	69.114	137.596	15.637	27.046	39.789	48.594	68.567
22.109	41.231	86.371	77.095	156.061	9.574	7.68	10.368	9.934	121.106	14.177	37.635	41.095	72.638	173.553	23.552	30.481	35.424	76.825	82.064
12.129	18.9	87.752	119.655	150.604	8.277	38.463	79.335	120.469	178.108	10.939	23.318	100.248	119.187	174.327	21.972	15.283	43.407	NA	NA
18.063	14.89	15.694	24.38	159.545	7.001	14.474	23.164	35.641	139.345	13.402	25.002	45.551	125.022	179.741	8.718	29.947	97.921	NA	176.356
24.617	44.064	125.789	154.017	177.143	9.673	20.254	54.024	106.815	163.706	11.991	25.573	95.796	116.852	164.751	12.327	12.282	19.476	103.636	174.079
27.469	50.504	115.964	117.763	180	14.676	45.343	95.47	119.219	201.391	13.893	9.907	50.766	123.183	172.194	9.462	18.707	26.163	36.014	170.221
16.494	24.891	74.107	107.586	175.513	21.24	38.964	40.718	38.868	139.075	9.234	22.38	42.395	38.505	175.205	10.904	27.348	53.648	88.497	146.896
26.397	40.553	86.939	109.553	178.941	13.236	24.169	59.051	74.394	169.246	12.106	26.73	72.067	133.363	165.39	9.302	15.644	40.759	100.035	165.392
13.449	23.696	72.195	90.408	178.249	12.196	8.139	9.16	12.068	168.763	16.26	30.735	113.587	156.129	171.17	11.354	65.283	114.57	140.546	154.671
16.725	59.623	113.275	139.693	172.875	9.792	8.504	11.821	9.417	100.746	9.741	33.483	109.961	136.898	176.329	14.572	26.204	29.631	61.314	165.91
22.352	39.254	68.314	116.732	148.35	11.644	20.001	32.845	48.996	152.075	9.076	17.276	106.314	132.879	175.746	8.21	41.205	85.582	94.325	169.104
11.432	30.442	108.435	145.428	210.42	8.324	12.995	11.418	14.945	156.33	17.375	37.311	102.529	141.425	177.776	11.356	16.422	23.492	72.335	161.635
30.485	38.813	98.81	147.906	175.442	13.908	19.621	22.488	60.945	169.943	18.166	42.46	145.132	179.496	172.902	11.979	45.725	109.533	160.493	178.061
36.912	72.413	119.168	143.746	156.874	9.914	26.097	96.054	134.96	178.545	11.964	23.815	109.03	150.486	170.647	10.856	22.62	82.325	112.261	152.287
16.674	31.788	94.988	153.883	214.361	16.323	20.747	33.327	101.694	142.784	20.073	34.892	51.549	93.215	179.255	8.687	23.303	75.176	133.996	161.929
17.222	27.077	42.389	45.616	147.095	8.885	11.076	15.689	11.264	130.073	22.513	41.889	130.193	168.069	226.817	19.258	37.701	56.893	101.654	152.287
20.743	45.256	119.219	151.945	174.926	11.891	12.447	29.129	14.297	176.775	16.493	28.845	105.409	163.494	209.625	9.341	30.877	53.049	121.386	179.602
					7.82	14.493	36.346	66.903	143.157	24.901	35.838	72.833	109.551	152.904	8.551	23.487	21.312	14.672	160.795
					8.289	8.91	31.493	23.859	156.552	9.622	30.681	69.949	91.975	141.34	11.117	27.395	25.957	22.722	144.751
					8.13	8.859	9.407	15.099	122.158	22.297	45.00	96.705	101.229	174.92	8.11	14.456	37.637	74.515	162.726
					15.682	51.124	88.082	116.527	166.689	18.74	41.794	124.482	151.68	215.318	15.559	34.36	75.473	75.987	144.462
					8.917	23.299	70.511	104.934	213.776	18.913	39.421	139.078	166.692	204.812	11.566	10.593	31.184	35.418	126.158
					9.85	15.257	19.605	31.633	145.028	12.936	30.483	99.27	139.272	173.874
					11.837	32.915	78.485	87.623	174.144	10.595	28.467	71.432	130.156	144.921
					10.567	16.97	45	25.583	163.868	7.402	13.841	74.518	117.607	171.756
					9.423	14.155	12.046	15.524	153.275	11.889	21.161	65.48	97.286	142.145
					7.375	14.511	28.301	31.227	156.734	14.466	45.813	89.001	112.62	163.009
					7.712	19.39	93.666	145.615	176.105	21.213	19.6	44.026	129.15	162.191
					8.63	14.014	37.85	56.565	177.357	19.652	40.51	64.762	108.951	170.52
					9.192	8.406	19.994	16.009	150.448	8.907	18.646	46.528	95.589	172.504
					7.469	16.002	24.775	19.92	144.462	19.44	32.196	105.578	138.738	156.975
					10.254	10.259	9.926	12.741	132.544	7.51	23.783	62.216	103.371	139.729
					7.696	11.197	10.764	11.642	167.217
					9.88	6.854	11.699	10.049	12.689
					10.535	29.055	100.809	118.59	202.71
					14.227	24.228	37.618	83.476	177.039
					15.255	8.344	30.131	79.216	167.524
					9.172	15.884	15.198	22.872	175.592
					11.61	36.993	81.87	117.359	175.92
					11.326	40.731	16.363	18.33	147.606
					10.882	23.766	20.133	15.279	175.433
					14.308	15.876	18.435	23.099	178.901
					10.26	18.054	24.775	22.395	137.936
					13.609	13.001	16.52	18.02	174.879
					6.828	13.869	18.97	15.304	124.624
					9.566	29.375	65.317	91.177	179.166
					19.29	29.278	59.291	84.073	143.899
					11.32	8.853	13.205	13.523	150.06
					11.902	26.915	20.103	41.931	147.762
