# Supplementary material for: Cotyledon opening during seedling deetiolation is determined by ABA-mediated splicing regulation
Source: EMBO Rep. 2025 Jun 18;26(14):3663–78. doi: 10.1038/s44319-025-00495-5 (PMC12287322; doi:10.1038/s44319-025-00495-5)
Supplement: Supplementary file 11 — Source data Fig. 4 [file 44319_2025_495_MOESM11_ESM.zip › Figure_4/4B/Expression_levels.xlsx]

## Sheet: Hoja1
Figure 4B. Expression levels of RS40 and RS41 in ABA-treated cotyledons during seedling deetiolation
RS40	A	B	C	D	Average	SEM	Normalized
Dark	1	1.0051	0.8456	0.8415	0.92305	0.0459188	1
WL	0.6387	0.708	0.6459	0.6922	0.6712	0.0170577	0.727155
WL-ABA	0.621	0.6855	0.6719	0.5912	0.6424	0.0219986	0.695954
RS41	A	B	C	D	Average	SEM	Normalized
Dark	1	0.97	0.9011	0.9109	0.9455	0.0236978	1
WL	1.1699	1.4597	1.1503	1.1872	1.24178	0.0730316	1.31335
WL-ABA	1.0271	1.0914	0.9667	0.8557	0.985225	0.050122	1.04201
