# Supplementary material for: Cotyledon opening during seedling deetiolation is determined by ABA-mediated splicing regulation
Source: EMBO Rep. 2025 Jun 18;26(14):3663–78. doi: 10.1038/s44319-025-00495-5 (PMC12287322; doi:10.1038/s44319-025-00495-5)
Supplement: Supplementary file 11 — Source data Fig. 4 [file 44319_2025_495_MOESM11_ESM.zip › Figure_4/4C/Cotyledon_angle.xlsx]

## Sheet: Hoja1
Figure 4C. Cotyledon angle in etiolated RS40- and RS41-overexpressing lines
WT_2dD	OX40.1_2dD	OX40.2_2dD	WT_3dD	OX40.1_3dD	OX40.2_3dD	WT_4dD	OX40.1_4dD	OX40.2_4dD	WT_7dD	OX40.1_7dD	OX40.2_7dD		WT_2dD	OX41.1_2dD	OX41.2_2dD	WT_3dD	OX41.1_3dD	OX41.2_3dD	WT_4dD	OX41.1_4dD	OX41.2_4dD	WT_7dD	OX41.1_7dD	OX41.2_7dD
8.45	7.74	7.59	9.79	9.68	6.93	11.90	9.87	7.21	44.22	146.52	20.54		14.522	9.228	8.728	10.525	17.37	34.681	11.31	16.251	11.503	54.791	86.716	13.914
7.39	11.81	6.42	7.73	11.97	6.11	6.74	13.99	9.91	11.23	16.07	11.93		6.894	9.039	7.805	11.363	31.119	11.714	9.883	22.776	8.703	12.529	18.325	87.955
11.64	8.56	9.71	9.34	23.72	8.30	7.67	8.44	10.21	32.61	7.22	18.13		7.571	7.198	9.287	11.991	7.588	16.08	8.62	11.386	21.237	90.775	103.382	18.957
6.96	18.28	15.12	19.47	11.31	8.59	9.13	9.72	8.78	10.27	29.56	18.60		7.874	8.392	10.359	33.731	9.87	9.402	6.491	8.677	11.457	22.431	78.714	24.206
9.84	10.31	9.32	8.30	12.89	11.02	8.56	8.07	11.63	12.53	29.03	8.19		9.937	14.704	8.213	11.337	14.043	9.655	9.673	37.952	16.075	17.584	16.484	100.187
7.26	7.40	7.69	7.00	19.72	8.75	14.58	7.99	8.64	9.64	31.31	38.16		11.85	12.219	9.802	9.994	20.612	9.361	7.566	21.835	24.717	12.25	82.458	16.222
10.53	7.24	9.57	17.40	10.93	39.38	9.60	12.42	7.25	11.26	22.22	12.95		23.17	9.09	7.738	7.465	8.222	15.116	10.854	28.891	11.514	11.488	111.192	129.509
9.22	9.09	7.71	10.68	8.89	11.36	6.69	12.46	15.51	11.09	32.35	72.10		8.205	10.803	9.763	10.96	14.081	10.905	7.979	11.05	13.222	33.909	27.852	53.905
9.15	13.22	7.11	8.30	10.86	11.63	9.19	17.49	7.63	58.27	11.31	47.84		9.5	12.65	8.331	11.066	8.773	20.661	11.215	7.411	26.532	14.872	134.863	54.395
12.16	8.98	8.04	7.77	10.48	7.77	10.10	9.19	9.51	8.97	10.34	16.19		13.018	6.615	9.1	17.48	14.18	9.926	9.011	19.179	11.023	11.889	153.025	50.986
10.47	5.67	8.30	9.95	10.87	19.69	7.83	16.93	9.05	20.49	13.90	10.65		6.782	10.362	9.181	8.252	12.041	11.448	10.107	9.86	7.254	10.085	146.238	23.656
7.25	9.97	8.12	7.60	7.30	10.78	13.38	7.83	28.24	113.76	21.58	46.12		8.954	13.826	9.179	12.046	11.31	10.356	8.387	35.18	9.572	8.45	88.069	12.095
9.39	10.15	10.68	8.35	9.64	8.10	8.27	8.73	16.55	8.82	43.20	98.79		7.852	9.325	7.186	10.014	8.073	9.889	16.785	19.221	13.75	10.689	108.311	20.837
8.22	10.54	8.21	11.31	11.22	12.00	8.88	6.90	7.55	30.06	24.10	6.71		8.527	10.121	10.498	9.866	9.363	24.336	6.929	25.571	16.783	11.104	107.588	128.507
7.62	9.28	7.96	10.84	9.66	8.22	8.74	10.46	8.56	12.06	114.53	10.85		7.304	8.271	10.553	37.273	8.175	9.494	12.777	18.973	8.13	42.079	26.155	43.589
12.74	7.75	7.59	13.37	27.35	13.15	7.56	12.59	17.91	13.53	12.25	20.83		7.428	7.323	10.603	11.04	10.495	10.087	22.616	9.886	11.575	54.266	11.302	12.326
8.11	7.60	8.73	8.67	16.96	19.78	9.02	8.21	7.40	124.03	25.47	86.88		5.696	8.883	6.984	13.054	10.968	9.43	8.643	22.364	8.436	10.401	88.63	20.966
10.17	10.00	10.03	10.63	9.56	9.96	12.22	8.94	10.32	13.98	13.49	19.23		7.725	7.604	10.109	10.864	11.021	11.021	10.494	20.186	19.399	19.637	44.705	14.621
7.22	10.51	12.91	8.92	8.96	6.95	13.12	8.93	10.10	94.88	45.35	67.63		7.014	22.068	9.764	8.75	8.861	10.138	12.86	26.847	33.977	15.708	9.539	32.905
7.05	10.04	9.03	8.91	9.60	11.40	7.44	13.36	7.46	47.62	129.35	19.83		7.015	11.316	35.029	8.13	10.176	32.921	5.836	20.492	9.056	28.648	52.608	23.601
9.86	7.38	10.86	9.23	10.44	10.28	8.02	7.92	11.20	48.27	58.32	39.42		7.956	11.023	7.154	8.587	24.144	10.819	10.647	14.133	16.75	49.038	134.385	11.368
7.28	8.84	10.78	8.63	13.04	14.91	12.76	10.46	8.69	63.86	14.89	17.31		8.052	9.118	10.652	7.983	16.013	38.897	12.895	12.972	10.55	24.865	169.197	15.871
8.74	7.78	12.35	7.13	7.69	8.29	8.54	10.51	10.88	13.57	143.57	17.26		7.258	7.38	7.692	10.376	21.937	9.647	6.794	14.984	48.053	28.546	28.62	48.01
10.01	18.60	10.37	9.81	27.11	6.19	10.75	10.88	12.38	9.27	12.22	93.02		8.271	10.737	14.911	10.412	12.413	8.243	8.655	35.917	10.393	9.623	45.391	63.582
12.97	8.56	8.58	9.15	9.19	10.36	11.31	24.15	8.96	103.48	45.85	69.30		15.207	7.647	8.578	10.889	8.647	6.746	8.821	31.401	37.972	34.077	157.751	114.479
9.22	7.77	8.01	10.525	9.10	12.94	9.883	6.90	12.89	38.30	146.14	73.12		7.728	7.642	8.28	14.624	12.646	8.506	13.392	10.73	8.07	27.092	13.106	117.393
9.89	8.10	10.72	11.363	14.70	7.82	8.62	8.54	9.32	80.92	18.57	9.69		6.644	11.828	9.019	9.445	11.835	10.145	8.761	36.027	32.669	60.147	100.6	153.118
7.64	9.87	11.75	11.991	9.91	23.21	6.491	10.56	12.13	29.30	11.63	13.06		8.198	8.625	16.888	15.926	8.181	9.394	7.125	11.952	10.171	26.896	12.004	11.568
8.08	6.53	9.46	33.731	9.21	12.72	9.673	9.35	13.05	18.78	32.09	53.14		9.518	8.238	9.252	11.442	15.709	10.407	12.058	11.61	10.254	6.633	12.066	14.415
8.71	11.00	8.96	11.337	16.19	9.61	7.566	9.74	22.77	54.791	71.18	12.28		8.239	8.972	11.153	7.537	11.377	10.12	12.317	29.81	20.225	43.493	12.874	77.989
14.522	12.95	24.77	9.994	7.11	8.94	10.854	11.65	10.63	12.529	30.89	106.33		8.99	12.348	8.731	9.996	11.125	6.906	8.601	12.33	12.209	15.61	74.291	80.659
6.894	9.98	8.87	7.465	9.46	11.66	7.979	8.20	9.69	90.775	8.31	96.61		8.296	8.649	9.838	9.196	14.38	17.35	9.283	11.86	10.378	56.514	52.803	49.579
7.571	29.32	8.68	10.96	24.07	8.72	11.215	22.00	14.16	22.431	22.99	35.76		8.624	7.643	9.605	9.382	12.95	12.579	8.733	9.45	17.418	14.027	34.293	126.276
7.874	9.16	9.56	11.066	13.28	18.96	9.011	13.88	8.18	17.584	24.99	10.81		7.929	12.173	7.52	10.421	10.84	89.52	11.081	26.15	32.36	69.024	119.765	150.878
9.937	9.66	11.05	17.48	12.17	12.08	10.107	9.82	10.03	12.25	14.31	34.57		8.721	10.144	9.19	9.57	7.87	54.72	18.959	19.78	28.05	12.496	143.761	146.141
11.85	8.26	10.96	8.252	7.17	21.30	8.387	9.61	9.24	11.488	52.59	8.58		7.746	11.023	6.93	8.894	8.86	16.45	13.196	23.54	20.62	56.093	16.562	32.808
23.17	11.20	7.19	12.046	10.02	7.89	16.785	25.66	10.73	33.909	49.43	24.09		8.421	8.795	10.35	12.404	10.42	8.77	11.624	24.62	15.06	50.299	149.218	12.522
8.205	9.60	10.82	10.014	9.25	7.86	6.929	21.15	11.12	14.872	28.04	40.98		7.562	9.267	10.97	10.385	7.42	9.44	14.37	19.84	11.15	7.806	108.555	82.596
9.5	8.49	10.40	9.866	7.13	9.18	12.777	9.85	11.57	11.889	97.35	11.21		10.824	10.733	10.86	8.821	7.6	17.79	7.095	13.14	9.67	17.131	44.372	14.712
13.018	10.27	8.79	37.273	12.05	8.55	22.616	10.24	8.16	10.085	9.70	11.04		10.593	12.275	8.48	9.951	11.88	9.29	11.081	34.5	20.11	50.337	135	14.864
6.782	7.431	10.75	11.04	6.72	11.88	8.643	7.866	9.62	8.45	91.78	11.70		9.617	10.305	8.97	6.826	14.79	24.61	9.316	14.61	11.18	50.023	154.125	28.202
8.954	7.153	7.63	13.054	9.062	8.29	10.494	9.524	9.59	10.689	16.32	54.42		11.719	10.745	13.25	9.167	7.61	10.5	7.295	14.31	12.11	13.856	72.108	119.878
7.852	12.222	9.6	10.864	8.326	10.35	12.86	13.799	14.71	11.104	10.22	37.37		11.48	8.63	9.37	10.686	15.18	24.74	33.62	8.46	13.89	9.455	176.816	10.046
8.527	8.966	7.813	8.75	9.056	14.98	5.836	16.026	10.51	42.079	45.62	9.02		14.353	7.41	9.07	11.8	17.75	8	7.929	7.85	58.02	30.015	171.741	139.326
7.304	8.373	11.356	8.13	9.866	9.41	10.647	26.077	9.88	54.266	13.71	12.30		8.024	9.48	7.3	12.398	9.47	8.96	13.456	32.7	15.17	10.625	15.182	19.361
7.428	8.402	7.443	8.587	10.406	10.04	12.895	16.538	14.84	10.401	26.81	28.48		8.629	9.75	10.59	11.006	10.49	77.36	11.194	14.53	18	47.734	22.752	121.42
5.696	8.505	9.719	7.983	29.137	10.42	6.794	13.196	11.08	19.637	93.69	14.40		8.944	8.97	8.48	9.862	25.11	12.28	8.98	49.08	10.06	12.66	56.821	52.987
7.725	8.434	7.291	10.376	8.206	13.49	8.655	7.828	14.97	15.708	15.42	41.60		10.31	11.18	8.82	10.222	20.71	10.72	48.573	8.59	7.43	22.87	129.907	22.836
7.014	7.706	9.159	10.412	8.03	17.24	8.821	10.338	11.27	28.648	59.46	9.15		10.43	7.89	10.28	8.89	9.12	10.91	9.079	17.41	10.79	67.63	31.278	24.224
7.015	7.953	11.392	10.889	12.195	7.79	13.392	13.237	11.46	49.038	16.95	17.25		10.44	9.29	7.84	8.18	10.58	10.29	37.355	19.54	8.31	25.37	124.932	103.57
7.956	12.3	8.711	14.624	9.958	11.13	8.761	13.905	8.92	24.865	46.21	14.082		6.71	8.82	9.17	7.28	9.26	44.66	26.179	12.59	13.45	15.71	130.886	123.465
8.052	8.198	9.872	9.445	13.21	11.831	7.125	21.403	6.04	28.546	8.38	10.258		25.84	8.23	15.69	7.96	9.01	35.99	9.789	46.07	8.26	26.3	144.554	65.199
7.258	8.788	8.931	15.926	10.177	14.434	12.058	11.578	9.669	9.623	37.183	68.843		10	10.52	7.7	7.15	19.42	9.27	9.612	10.2	10.6	88.88	176.155	69.12
8.271	9.673	7.088	11.442	6.824	7.874	12.317	18.122	8.661	34.077	19.547	39.207		10.18	9.94	9.27	9.78	9.31	10.81	10.42	22.34	9.2	9.62	169.38	58.559
15.207	10.914	9.807	7.537	9.819	10.47	8.601	13.955	8.813	27.092	9.62	42.352		8.76	11.57	9.08	12.48	11.71	9.38	15.17	37.51	40.1	11.62	152.372	29.826
7.728	7.023	10.464	9.996	7.431	14.218	9.283	45.352	28.296	60.147	13.09	9.541		8.98	10.14	8.65	13.54	23.34	17.57	7.24	27.21	17.21	10.39	105.814	52.579
6.644	14.522	9.536	9.196	9.593	7.945	8.733	16.927	11.969	26.896	23.178	14.43		8.58	9.07	7.83	19.92	8.58	8.7	8.02	10.42	22.03	14.56	8.411	28.841
8.198	9.62	9.469	9.382	8.618	7.808	11.081	21.801	9.462	6.633	25.094	9.392		10.53	8.76	9.09	13.67	12.88	13.33	14.13	14.85	26.17	9.77	148.57	12.89
9.518	10.233	9.395	10.421	12.982	8.973	18.959	10.476	31.827	43.493	33.179	77.905		8.1	11.08	8.88	10.45	9.68	30.47	6.79	16.5	25.53	11.49	16.148	31.258
8.239	22.894	9.324	9.57	6.837	8.309	13.196	12.219	10.003	15.61	50.676	9.172		9.71	11.02	9.1	10.8	6.74	14.49	12.88	8.96	18.05	50.42	166.902	105.967
8.99	8.807	7.263	8.894	7.696	10.68	11.624	14.673	12.559	56.514	34.442	44.509		13.25	8.63	10.69	7.79	9.05	9.26	7.62	11.35	9.46	13.99	51.766	61.763
8.296	8.994	13.723	12.404	13.658	8.305	14.37	16.232	10.684	14.027	11.665	20.57		29.58	10.23	10.97	7.91	8.95	9.71	11.82	12.1	11.94	11.55	133.161	20.616
8.624	8.406	8.648	10.385	9.363	9.825	7.095	9.797	8.771	69.024	15.867	83.833		10.03	9.35	8.26	8.87	6.23	8.82	8.91	19.2	20.03	52.07	125.398	14.724
7.929	9.181	6.809	8.821	20.848	11.903	11.081	9.773	8.17	12.496	13.965	25.942		8.37	7.94	12.04	15.95	17.64	10.19	9.73	13.33	12.64	51.4	45.901	109.929
8.721	14.057	15.164	9.951	9.643	15.422	9.316	13.671	8.19	56.093	20.056	12.907		7.62	10.67	13	8.41	7.41	15.28	11.72	8.69	7.48	34.51	47.868	29.438
7.746	17.651	7.352	6.826	8.985	11.889	7.295	10.207	13.325	50.299	23.78	9.329		7.8	8.29	8.69	12.42	8.49	12.38	8.34	10.21	19.9	24.16	54.265	19.019
8.421	11.213	9.784	9.167	9.795	12.582	33.62	14.3	9.573	7.806	18.673	21.444		9.24	10.45	11.28	8.02	10.01	9.58	12.17	20.01	12.05	11.08	162.941	30.161
7.562	9.002	10.749	10.686	9.984	15.537	7.929	8.177	9.228	17.131	14.016	14.722		9.61	8.97	10.22	8.23	9.81	22.92	6.6	10.84	9.56	10.58	13.699	112.787
10.824	9.534		11.8		12.688	13.456	15.858	9.212	50.337	14.214	12.734			7.71	8.67	13.47	11	27.55	7.13	15.26	7.52	49.57	10.565	28.706
10.593	8.524		12.398		9.736	11.194	11.806	11.203	50.023	14.859	11.564			9.61	10.29	9.86	9.67	10.91	8.33	17.18	14.39	60.1	9.739	99.348
9.617			11.006		9.938	8.98	8.753	10.552	13.856	10.14	39.621			9.35	7.33	7.37			33.8	14.04	14.27	14.17	10.008	116.709
11.719			9.862		9.308	48.573	10.03	8.71	9.455	28.319	12.529			9.69	9.2	11.69			21.74	14.08	10.58	9.63	115.899	75.201
11.48			10.222		20.706	9.079		11.757	30.015	20.18	84.385			10.99	8.53	11.79			10.62			32.74	11.916
14.353					8.746	37.355		12.091	10.625	27.126	14.413			10.4	10.16	9.49			7.79			12.29	124.457
8.024					13.134	26.179		10.88	47.734	28.29	14.69			10.35		8.7			7.17			9.87	149.393
8.629					5.807	9.789		13.074		11.603	9.548			7.84		6.95			9.36			7.92	31.45
8.944					19.942	9.612		8.817		43.509						9.17			11.53			9.8	141.232
					11.878			8.734		32.905						12.5			12.23			13.41	131.523
					12.941			19.421		13.683									6.54			10.47
					11.916			13.665		22.186												8.82
					8.432			9.06		84.815
					9.445			29.708		25.383
										26.781
										10.983
										93.513
										62.1
										29.745
										13.68
										38.369
										16.179
										12.543
