# Supplementary material for: Cotyledon opening during seedling deetiolation is determined by ABA-mediated splicing regulation
Source: EMBO Rep. 2025 Jun 18;26(14):3663–78. doi: 10.1038/s44319-025-00495-5 (PMC12287322; doi:10.1038/s44319-025-00495-5)
Supplement: Supplementary file 11 — Source data Fig. 4 [file 44319_2025_495_MOESM11_ESM.zip › Figure_4/4D/Cotyledon_angle.xlsx]

## Sheet: Hoja1
Figure 4D. Cotyledon angle of ABA-treated RS40- and RS41-overexpressing seedlings during seedling deetiolation
C_WT_0hWL	C_WT_3hWL	C_WT_6hWL	C_WT_9hWL	C_WT_24hWL	C_OX40.2_0hWL	C_OX40.2_3hWL	C_OX40.2_6hWL	C_OX40.2_9hWL	C_OX40.2_24hWL	ABA_WT_0hWL	ABA_WT_3hWL	ABA_WT_6hWL	ABA_WT_9hWL	ABA_WT_24hWL	ABA_OX40.2_0hWL	ABA_OX40.2_3hWL	ABA_OX40.2_6hWL	ABA_OX40.2_9hWL	ABA_OX40.2_24hWL		C_WT_0hWL	C_WT_3hWL	C_WT_6hWL	C_WT_9hWL	C_WT_24hWL	C_OX41.2_0hWL	C_OX41.2_3hWL	C_OX41.2_6hWL	C_OX41.2_9hWL	C_OX41.2_24hWL	ABA_WT_0hWL	ABA_WT_3hWL	ABA_WT_6hWL	ABA_WT_9hWL	ABA_WT_24hWL	ABA_OX41.2_0hWL	ABA_OX41.2_3hWL	ABA_OX41.2_6hWL	ABA_OX41.2_9hWL	ABA_OX41.2_24hWL
7.312	32.199	98.677	137.69	174.708	17.635	61.067	117.965	141.801	177.557	9.873	12.477	15.839	16.639	75.605	16.468	36.97	39.255	24.647	110.913		11.8	35.163	134.19	149.504	206.132	9.998	37.131	93.002	148.092	165.748	5.607	13.582	26.896	33.851	174.104	11.685	21.243	42.506	37.192	170.049
11.502	19.534	36.689	76.805	230.363	51.294	145.6	106.051	144.469	178.453	10.62	22.649	32.1	34.069	76.116	11.619	31.715	31.559	31.436	122.782		9.574	61.22	97.498	137.556	175.95	11.882	26.906	27.419	84.389	179.572	10.905	39.537	28.829	113.376	178.493	10.84	32.196	73.463	80.732	154.735
8.494	23.294	29.723	131.874	212.355	8.83	29.841	133.201	160.278	167.954	5.382	9.015	10.725	8.455	21.213	10.008	21.595	12.205	12.164	141.191		10.573	14.015	14.18	15.067	55.775	26.732	52.282	113.242	139.459	179.443	15.212	35.293	40.193	34.811	114.801	15.642	33.744	39.061	59.055	118.188
12.124	27.025	23.723	44.288	128.733	17.986	38.914	48.855	121.126	175.272	7.469	18.741	29.963	11.885	140.595	10.179	17.157	29.686	31.652	81.752		21.974	116.862	164.411	172.995	156.544	10.683	24.752	37.946	85.253	155.054	6.642	7.392	35.434	36.294	122.958	12.876	19.633	45.763	53.65	112.82
8.091	26.447	76.481	122.169	168.275	9.868	34.008	95.686	95.159	193.859	7.851	23.378	60.657	88.234	161.806	6.724	7.125	6.084	8.246	27.426		16.298	56.597	84.108	105.336	161.333	22.005	103.005	164.578	174.472	173.062	12.955	30.693	21.008	26.777	104.446	17.351	12.944	14.344	12.261	125.011
8.752	58.432	113.552	142.872	170.492	15.988	43.729	114.687	144.629	173.789	5.606	27.897	19.316	22.714	57.204	9.432	25.462	40.004	59.248	130.615		13.051	49.815	86.908	136.296	178.673	42.663	77.149	90.056	143.151	162.464	7.061	16.035	14.378	16.296	103.252	23.07	26.211	59.26	92.234	162.687
6.989	73.009	123.416	162.036	177.722	10.562	63.679	120.816	179.635	216.833	8.357	29.445	33.624	53.256	140.182	16.837	34.014	48.395	46.332	86.516		12.903	25.301	24.774	18.13	21.728	10.335	42.492	60.94	73.683	172.304	21.105	52.293	85.221	82.776	121.344	16.696	30.51	69.228	86.645	145.962
13.547	45.045	100.719	179.667	234.545	12.529	51.404	105.255	154.708	182.392	8.616	10.778	28.436	32.831	152.201	17.357	25.117	32.254	24.799	112.865		22.337	62.692	72.996	113.065	115.526	12.144	38.739	144.162	174.685	173.523	15.044	22.094	18.183	19.279	66.93	25.059	45	81.87	102.339	163.634
9.432	35.499	57.729	157.613	177.188	11.61	78.232	103.222	150.373	186.418	9.728	34.33	52.853	69.997	146.81	28.54	38.823	36.492	31.836	123.096		7.615	23.367	17.254	19.061	23.048	11.057	34.051	104.904	157.286	194.117	6.826	36.573	32.471	46.82	145.478	9.426	10.593	15.085	43.595	136.796
7.877	12.201	28.847	111.428	162.824	9.98	44.531	71.156	93.879	210.542	11.687	33.162	38.144	36.173	87.424	8.956	15.33	45.465	54.621	103.335		8.398	16.535	38.886	149.534	201.633	8.36	34.286	112.536	133.521	158.547	5.711	11.462	17.43	16.39	22.325	14.577	20.511	44.197	70.977	121.853
12.123	60.429	117.46	174.527	176.465	20.376	66.431	43.457	98.549	226.64	7.249	17.027	20.069	12.96	117.096	8.679	15.966	23.542	37.227	91.735		15.068	45.89	103.813	148.658	130.683	18.514	20.207	20.672	29.118	175.477	10.3	27.433	42.139	56.968	135.695	12.043	42.233	105.238	120.53	153.334
16.914	49.236	129.133	167.471	228.33	8.227	38.772	126.015	152.386	152.622	11.665	11.31	15.773	18.154	137.891	15.811	23.575	13.496	13.657	42.357		16.729	18.166	20.949	21.35	147.038	10.113	21.509	25.707	110.761	177.494	14.04	27.636	54.939	68.499	138.231	11.707	18.268	32.691	52.474	163.626
13.115	44.038	96.833	139.644	169.496	16.185	45.319	168.999	179.107	127.576	8.584	13.656	18.612	22.818	130.244	10.222	42.63	55.648	62.7	151.702		8.13	15.21	24.372	62.686	172.324	27.976	61.294	146.679	174.145	177.23	10.303	49.897	114.735	103.429	149.413	12.081	30.608	38.118	54.386	144.363
8.37	39.102	131.353	155.857	233.728	14.3	140.268	133.934	150.476	191.228	18.738	47.361	99.319	84.193	131.038	12.951	27.487	52.104	50.542	100.62		13.55	14.6	27.255	17.585	161.964	12.572	38.803	115.171	175.997	225.352	13.205	32.443	42.474	33.256	126.006	19.995	32.184	57.57	81.57	165.677
11.952	82.116	100.088	131.654	173.996	6.365	54.031	91.656	135.799	190.578	8.982	30.51	31.61	42.298	78.31	20.638	27.091	29.756	25.022	31.477		10.331	65.88	85.428	116.829	213.397	11.365	22.14	57.305	94.075	178.741	9.777	29.167	23.634	23.298	155.447	22.467	33.955	89.835	113.292	140.293
7.841	80.534	130.672	155.181	174.31	11.701	44.568	103.218	144.909	200.499	7.097	15.957	18.699	19.798	35.538	12.17	23.788	39.609	43.668	110.355		11.666	19.231	81.183	127.676	209.251	14.187	57.518	110.849	179.105	158.19	10.326	36.741	38.638	30.361	164.698	29.827	42.022	75.469	102.321	154.599
10.05	11.417	14.476	13.392	166.83	6.382	46.548	94.457	139.967	180.312	11.114	24.52	33.111	27.19	48.406	12.136	36.713	77.51	94.772	166.631		22.46	90.246	33.41	95.194	173.277	21.226	58.745	179.53	179.894	138.617	8.746	15.616	39.517	47.939	152.17	24.22	36.754	60.782	79.171	79.715
5.301	25.354	102.352	135.998	175.829	6.282	21.915	15.461	91.713	196.25	16.749	58.234	125.65	149.437	134.363	33.333	35.279	38.346	63.657	137.337		10.002	21.87	26.004	66.506	179.903	11.677	25.138	76.585	154.086	175.36	9.006	18.734	24.473	19.729	127.895	33.064	56.896	117.316	136.598	138.007
8.478	16.3	8.353	12.996	178.965	10.244	17.43	33.292	118.856	189.67	13.522	31.842	47.726	61.841	127.452	23.814	37.617	38.098	31.906	59.26		12.075	42.298	118.193	165.964	204.451	13.379	70.013	94.115	132.304	173.388	10.312	28.813	29.815	43.795	120.861	24.959	57.68	82.837	102.995	141.85
8.159	44.579	118.975	142.125	177.966	9.577	50.117	91.254	133.758	182.213	15.046	30.544	44.563	80.283	179.95	17.07	43.363	40.601	51.808	92.603		8.552	36.87	112.784	122.784	177.008	31.509	82.394	125.997	151.029	179.122	8.94	16.717	24.835	26.051	62.909	18.015	61.079	86.754	105.018	144.036
7.93	23.253	85.393	109.453	240.969	9.4	51.321	125.538	157.213	187.023	9.677	32.864	37.801	53.081	150.234	6.499	19.832	17.083	12.512	54.097		16.704	23.72	60.469	101.31	167.675	13.912	35.523	122.617	178.919	171.481	9.5	8.097	21.192	34.766	135.852	10.561	16.47	21.981	40.502	147.349
10.02	28.772	132.316	173.259	211.188	11.252	42.879	78.075	131.54	188.142	14.065	18.074	12.929	15.978	100.117	11.997	20.247	27.684	37.223	41.7		13.153	49.73	81.894	123.602	173.277	9.268	41.753	141.753	175.334	176.888	8.365	17.732	22.105	20.45	52.883	15.926	28.65	20.287	22.007	119.266
11.351	25.831	45.911	110.602	168.304	6.958	33.19	80.289	146.501	181.174	9.868	10.877	23.199	26.799	92.035	17.444	45.131	65.683	81.933	94.372		14.112	55.552	102.929	113.635	150.818	27.224	31.633	29.359	24.075	215.099	8.354	30.687	74.468	97.815	119.819	17.65	38.469	61.562	79.828	146.738
8.041	6.968	6.625	23.279	145.071	17.647	19.264	108.414	156.813	180.603	9.598	21.295	27.71	30.379	99.325	9.71	27.61	41.944	53.748	140.272		8.95	17.231	39.609	102.538	169.441	9.462	25.181	34.876	110.792	220.035	7.639	15.803	40.93	38.52	86.864	9.401	9.834	18.958	31.517	106.058
15.697	48.417	124.002	160.413	175.193	43.509	57.475	157.824	154.654	186.654	7.433	17.092	14.972	18.623	68.174	6.081	25.596	20.548	19.43	62.098		9.634	31.734	106.372	144.425	178.892	21.637	73.367	147.847	179.167	211.256	7.642	19.296	18.9	23.169	49.338	28.995	51.314	88.395	99.38	121.6
8.494	11.825	12.085	109.664	173.161	14.318	34.071	84.03	114.166	191.853	8.372	6.782	10.863	9.101	21.27	12.419	28.682	35.407	45.65	129.651		9.384	20.437	29.062	131.468	175.022	12.979	51.053	83.508	136.637	176.348	10.357	14.201	14.568	18.107	50.033	14.411	18.477	29.826	51.59	82.704
16.849	64.498	149.886	168.534	235.562	10.897	29.578	16.112	145.593	185.294	13.291	33.179	41.775	42.389	90.717	10.878	23.623	48.592	76.481	125.964		9.265	63.8	95.023	147.238	155.14	17.4	79.648	153.61	169.306	169.247	13.363	22.836	29.808	30.5	111.061	9.995	14.133	32.563	32.859	69.232
9.749	14.727	13.231	32.293	151.325	6.289	10.99	124.38	9.304	222.845	6.125	7.203	10.945	15.407	132.709	15.313	32.105	30.784	26.991	103.1		22.267	12.76	53.391	98.466	214.739	17.393	48.074	84.699	102.056	178.763	21.579	54.417	65.991	78.02	116.921	9.617	27.088	77.454	90.498	153.619
14.094	48.344	131.348	154.134	179.897	18.842	34.895	131.654	91.507	197.99	13.039	28.349	24.959	25.859	135.812	21.198	34.699	47.832	69.109	147.121		8.733	16.567	15.604	18.167	102.886	24.829	67.251	111.292	150.353	219.86	9.623	12.918	15.478	28.676	121.542	10.305	11.276	34.647	47.768	115.65
18.567	54.806	111.214	146.696	180	10.401	148.716	128.37	152.592	183.561	8.007	12.286	13.57	20.407	25.206	10.176	23.37	34.362	24.717	120.107		9.137	50.764	118.106	150.478	176.422	14.865	25.015	136.45	144.025	175.865	7.152	12.466	17.338	20.321	173.192	9.549	14.752	19.511	33.387	141.773
16.276	51.76	96.411	106.531	178.452	9.349	13.148	11.142	28.941	245.1	9.497	13.661	16.002	14.2	105.749	14.122	35.173	59.65	71.798	89.453		10.953	11.614	13.534	111.371	224.761	8.539	54.064	134.819	171.583	178.9	6.763	36.88	38.473	104.167	172.552	10.58	13.932	41.554	44.628	151.219
24.832	81.997	123.293	143.028	210.499	18.551	44.338	120.648	164.572	183.144	8.016	9.524	15.002	10.075	168.347	12.646	22.281	20.988	19.899	99.603		11.276	21.65	63.885	114.624	174.895	7.526	26.426	28.392	24.518	175.752	11.57	16.925	18.959	19.504	27.075	15.255	33.78	54.383	64.11	122.755
12.051	27.185	49.611	54.274	105.255	8.808	26.243	170.111	145.544	181.94	7.997	9.269	14.987	12.212	101.535	12.995	22.466	54.118	73.209	123.69		11.708	73.408	49.902	94.004	142.784	27.435	152.432	147.352	175.84	198.915	8.341	7.776	15.749	14.679	161.026	9.09	16.008	31.896	43.637	102.613
16.177	34.706	78.336	119.787	176.817	16.171	22.962	27.803	100.534	209.932	13.29	30.091	67.238	80.736	131.749	14.477	113.978	165.615	159.419	149.543		7.18	23.556	92.278	126.05	136.49	16.683	92.809	177.071	170.895	179.632	7.223	15.568	21.022	21.285	49.461	12.671	13.634	25.151	36.493	85.799
16.015	8.513	24.507	56.927	179.06	8.691	27.766	57.441	132.892	188.584	14.418	40.986	45.621	47.324	127.648	14.95	42.16	23.25	23.237	153.136		12.886	26.723	105.083	134.644	171.183	15.023	50.299	112.962	138.366	175.434	7.582	23.847	27.926	43.083	101.803	24.316	37.909	117.54	134.703	150.382
9.68	11.864	28.771	49.667	157.013	8.207	14.692	20.57	17.232	257.712	10.347	45.751	47.758	45.244	138.992	16.598	13.37	34.221	26.847	107.421		15.721	33.474	101.689	128.182	153.3	21.412	48.61	91.123	138.05	178.176	9.492	27.701	22.284	21.396	100.666	8.973	16.325	22.586	28.736	101.123
9.086	40.107	112.148	129.386	173.324	15.083	33.315	128.48	156.103	181.251	17.491	27.871	37.463	39.391	135.05	12.716	31.504	53.331	48.889	157.64		6.667	56.409	92.989	116.814	151.354	12.664	24.706	124.885	149.616	175.107	10.554	16.77	27.805	18.898	78.69	8.947	14.165	20.354	53.498	114.452
12.448	34.916	124.722	152.863	213.832	8.55	35.365	72.745	123.105	182.538	13.805	23.674	26.604	25.966	79.547	15.122	24.362	17.995	24.097	72.437		15.448	37.206	118.284	138.814	175.525	39.752	84.144	145.84	180	176.943	6.582	9.009	12.798	14.822	87.397	28.926	39.154	103.039	121.493	160.741
10.408	37.235	107.103	163.686	224.012	9.462	24.361	102.995	162.834	196.853	9.496	13.511	40.113	48.797	72.466	20.684	20.445	30.296	34.756	124.738		10.358	14.444	79.38	126.449	177.927	25.23	60.579	115.98	163.448	225.538	9.195	16.147	41.317	68.978	174.517	13.503	26.412	73.129	74.841	116.71
14.678	33.064	81.87	145.741	228.273	8.783	17.943	18.783	10.008	191.605	9.436	26.872	49.705	50.274	143.481	19.779	50.14	58.041	52.702	112.055		10.763	37.091	86.085	114.239	169.216	37.614	108.094	171.83	174.003	220.4	16.141	56.586	88.267	93.217	127.444	22.848	50.433	75.029	80.144	101.195
14.071	44.091	130.006	145.192	173.523	6.956	89.569	62.973	112.999	229.017	14.149	28.105	43.203	43.995	111.354	15.345	32.573	22.355	25.699	136.226		14.897	31.965	71.273	111.249	170.955	27.061	56.989	92.801	112.535	173.851	13.899	21.869	15.888	20.163	51.593	19.878	28.466	79.008	113.282	155.213
17.678	54.705	135.687	179.855	213.816	9.974	29.291	93.691	146.524	182.594	10.008	7.989	15.735	32.978	175.404	7.667	29.256	26.3	33.441	64.775		11.452	45.74	62.039	63.665	152.741	25.123	27.631	39.202	128.848	172.405	11.061	13.349	14.744	10.484	97.138	17.452	32.499	80.19	91.129	128.426
11.809	42.852	136.042	173.613	176.309	9.413	21.656	141.331	145.687	185.966	10.384	21.983	45.553	32.42	89.549	7.264	61.861	49.588	135.196	94.384		7.074	30.207	86.139	117.291	180	29.947	93.536	124.941	155.433	179.31	16.26	35.474	51.278	61.717	106.013	12.16	23.454	47.364	48.731	149.587
11.114	28.104	123.103	174.176	178.414	9.058	27.488	83.089	113.61	201.161	7.45	14.799	18.206	24.602	135.143	12.221	32.115	78.413	71.694	113.667		11.48	26.908	73.705	91.774	178	20.24	70.422	110.653	155.619	176.052	13.844	33.042	34.313	37.672	121.842	14.831	20.911	39.354	66.313	159.444
8.063	13.073	60.04	94.854	169.467	8.569	22.329	86.977	141.252	181.745	11.192	25.935	27.254	35.891	115.866	12.653	16.581	21.204	24.001	54.129		11.027	20.673	76.817	138.431	179.895	17.62	19.363	51.382	111.673	176.073	9.762	32.115	42.644	53.329	107.429	8.13	11.004	21.191	26.717	137.544
12.438	34.858	122.096	177.963	215.292	10.179	46.9	121.759	121.293	180.214	9.376	20.303	32.728	34.663	170.527	12.839	21.507	23.546	22.834	66.966		12.272	28.525	56.31	113.629	177.269	10.101	83.888	115.149	148.913	179.338	12.777	20.131	32.068	34.641	94.108	9.033	26.025	63.649	73.743	122.62
12.189	28.174	44.346	131.573	218.762	7.447	18.435	22.215	15.038	186.244	11.386	21.23	49.028	69.665	178.025	10.198	30.466	32.081	29.549	98.459		22.953	103.797	137.259	148.945	133.085	17.807	22.265	27.257	134.519	177.469	25.925	41.332	52.024	46.339	95.205	15.667	27.842	42.225	42.207	92.764
8.286	17.394	29.232	53.465	176.091	30.492	123.576	115.56	164.168	155.664	14.112	38.934	28.053	37.26	115.463	12.609	9.594	40.367	18.988	93.857		14.826	10.61	152.073	178.971	158.875	29.099	72.951	142.943	170.018	234.154	12.132	22.93	33.254	31.615	59.235	12.787	22.17	42.69	60.02	147.777
13.224	55.592	37.443	131.304	225.852	10.68	17.356	7.562	104.574	176.008	16.35	17.831	33.126	55.447	108.435	17.732	15.501	19.009	15.563	143.835		11.023	59.942	114.829	141.681	178.393	10.635	17.736	83.166	109.553	169.945	12.255	30.101	43.452	42.015	66.087	35.75	68.636	121.018	133.884	149.653
24.656	63.153	124.467	155.45	163.329	10.427	55.491	83.353	87.483	97.557	14.501	38.651	61.798	67.833	164.895	12.707	29.785	33.455	33.623	103.081		9.844	28.65	107.526	118.912	176.241	29.374	42.793	119.578	162.474	206.786	8.634	24.044	20.685	21.58	60.082	11.895	23.839	57.609	80.938	124.9
14.951	20.026	37.61	67.716	177.544	6.7	12.817	83.78	135.647	149.676	10.429	18.898	59.308	70.975	167.949	12.492	15.043	29.65	35.747	136.332		10.305	37.433	47.725	154.96	217.488	31.548	49.844	57.372	119.297	235.045	9.045	14.748	29.519	34.537	108.997	20.116	26.378	44.312	38.981	114.266
21.94	35.385	65.859	140.106	216.118	10.782	58.447	86.031	128.48	172.415	9.946	10.274	37.034	47.737	85.608	11.89	32.448	40.483	42.127	138.385		14.884	22.132	37.185	35.311	178.061	12.886	35.053	130.845	171.632	240.833	16.919	36.509	71.327	84.839	163.413	9.939	16.071	25.517	39.094	93.254
16.683	42.823	102.816	154.231	173.94	20.978	68.953	113.569	132.762	152.355	29.827	41.095	76.771	88.947	237.724	12.498	20.479	61.477	77.492	115.821		9.082	21.945	97.423	118.61	179.514	12.972	82.7	102.863	119.305	169.095	12.993	26.696	45	57.781	130.236	23.877	33.311	45.423	68.163	133.315
24.836	56.698	115.889	45.286	177.533	11.852	27.071	80.524	85.948	220.886	7.28	7.586	20.507	26.7	178.836	16.417	44.003	77.471	71.972	148.089		14.1	52.011	136.245	164.745	232.148	15.321	36.714	105.529	168.913	171.835	8.672	13.686	45.384	52.347	98.403	20.166	29.21	64.749	73.133	133.061
11.43	33.671	126.135	176.199	177.62	9.053	30.774	77.616	111.738	162.479	11.474	37.893	76.083	77.478	133.871	11.915	26.488	24.763	20.155	84.814		16.305	56.686	77.155	138.621	196.62	7.847	47.49	113.103	130.014	160.53	9.708	13.16	9.795	13.736	22.109	20.821	38.377	70.183	87.337	137.38
9.795	14.955	55.84	107.971	176.104	11.788	19.708	114.733	146.301	178.264	18.594	38.466	39.703	37.512	180	9.775	21.995	17.889	20.925	106.92		7.941	15.093	47.011	103.627	204.305	29.675	40.601	45.153	102.653	163.023	13.882	20.982	74.62	107.925	125.884	30.244	29.461	81.87	107.076	157.733
7.693	19.238	43.597	65.472	178.544	8.094	26.258	71.301	82.961	170.543	10.442	10.547	13.032	20.026	147.194	9.712	16.451	34.601	30.204	174.352		17.805	23.199	52.806	36.283	45.768	11.207	21.828	85.236	129.806	176.491	15.236	36.7	56.085	56.693	79.282	21.51	24.266	74.223	99.924	147.917
10.14	7.665	84.75	123.396	135.688	8.79	19.938	24.554	34.695	164.71	9.546	10.061	17.124	21.668	176.884	15.258	24.944	31.825	31.541	115.896		10.112	18.866	93.366	48.595	170.052	11.769	37.624	107.592	167.979	224.054	11.359	40.779	39.929	42.024	127.405	13.117	24.693	41.662	56.07	120.964
18.74	56.409	98.028	152.01	200.045	7.061	24.574	104.349	119.922	178.079	9.401	24.804	32.035	34.253	111.003	18.263	42.886	59.92	100.519	179.498		21.376	45	109.44	108.622	150.471	13.997	53.61	140.194	169.144	248.948	16.244	17.225	25.242	53.293	160.278	15.945	27.711	39.472	32.299	58.134
16.203	56.883	164.501	178.11	241.507	21.854	33.003	102.54	121.241	151.83	22.001	32.759	48.154	35.666	126.69	13.398	28.339	46.111	52.943	175.971		11.141	31.216	69.367	82.006	115.639	48.874	44.946	114.228	123.533	221.864	17.241	21.749	25.059	29.469	34.675	20.596	38.542	101.004	113.85	177.438
8.21	52.074	63.731	95.473	230.055	11.524	26.511	65.245	83.346	179.012	66.367	77.517	94.338	113.978	187.793	18.435	35.094	31.411	45.627	176.153		31.507	104.588	105.03	108.989	137.123	26.931	65.405	122.421	148.369	210.469	8.75	9.147	13.61	14.137	30.951	12.977	15.614	42.433	78.893	125.278
12.684	33.436	130.428	162.026	239.715	13.26	10.696	18.561	31.172	178.405	31.627	43.291	57.743	68.542	153.914	12.582	8.731	13.522	16.494	94.279		11.351	21.787	70.857	85.448	146.579	24.314	75.288	103.854	134.7	161.684	14.859	15.751	19.785	19.086	99.162	14.928	38.55	117.681	154.71	206.93
11.888	13.247	31.3	72.677	176.962	10.806	21.125	114.52	152.893	178.673	10.234	38.392	40.468	38.265	93.814	10.261	26.249	58.674	81.254	179.194		13.025	26.309	54.449	89.356	145.282	15.551	35.676	112.974	145.985	200.369	12.075	18.107	24.623	45.116	73.843	7.642	13.887	49.193	75.221	141.236
14.477	72.542	126.806	173.816	177.019	27.081	47.051	114.274	145.299	179.002	10.355	30.07	55.721	84.193	139.485	10.784	34.226	42.845	52.94	141.118		12.387	14.712	50.172	121.751	173.646	66.151	70.181	115.265	133.819	168.336	12.043	11.119	45.258	27.64	83.629	28.383	46.722	91.584	129.132	241.057
7.589	11.855	116.996	161.039	179.193	9.651	13.91	101.103	154.075	219.296	7.575	9.432	11.642	13.468	91.553	12.2	31.262	53.564	54.058	154.001		10.951	11.31	36.69	35.349	147.653	15.107	52.969	104.848	169.19	174.807	21.96	26.148	74.337	76.15	143.673	24.656	49.912	104.119	146.869	154.622
10.948	32.66	89.645	136.975	177.076	10.987	29.632	121.937	158.522	176.501	14.876	29.15	60.987	72.586	110.447	10.029	23.716	49.737	57.175	177.274		11.948	12.68	81.373	92.819	109.832	22.526	47.045	112.479	157.134	175.443	9.462	17.93	53.193	57.738	98.843	12.434	44.121	99.555	139.399	144.867
12.921	26.957	36.759	74.12	175.389	13.872	57.938	129.92	137.955	178.238	10.289	12.145	18.025	19.403	57.504	11.707	17.934	17.403	18.583	59.498		14.381	65.437	152.639	168.425	178.884	14.94	40.192	101.123	140.311	177.346	13.022	18.53	57.363	74.335	128.415	15.292	25.665	46.152	74.219	132.421
7.391	21.354	87.307	94.459	179.37	17.179	27.879	116.681	122.045	140.786	11.881	33.517	34.201	44.837	109.806	13.355	25.141	36.198	62.097	149.745		11.428	40.624	134.946	166.142	211.121	30.382	67.809	128.779	134.82	178.175	33.94	34.935	37.17	39.31	50.883	12.867	17.732	50.589	57.412	168.69
8.631	18.27	83.315	158.529	178.702	15.423	34.417	97.917	135.25	178.415	12.84	25.974	20.944	24.228	122.966	15.926	38.92	62.625	49.77	146.31		10.251	25.505	100.479	143.957	133.591	15.31	53.45	104.112	117.586	159.444	16.261	24.185	33.323	26.81	58.605	16.343	35.668	70.533	87.949	136.219
9.858	23.486	99.873	135.12	177.59	12.514	30.813	12.234	31.787	179.445	8.912	41.744	53.054	48.464	124.695	8.968	11.261	21.319	15.593	152.592		13.479	46.894	80.91	159.119	175.691	20.964	37.191	85.525	131.749	212.632	32.1	54.92	94.631	105.23	161.08	21.825	33.27	80.272	132.891	170.856
8.196	14.627	48.366	137.449	173.327	13.013	51.505	122.263	159.682	162.077	20.239	48.18	33.974	89.635	131.09	12.225	25.229	27.777	32.078	82.623		13.959	33.72	75.807	114.59	169.824	25.481	61.699	134.714	149.727	172.424	21.465	33.937	66.682	49.714	106.322	11.62	23.242	62.999	95.44	136.332
21.641	41.274	146.248	171.335	212.005	18.959	43.623	111.654	132.183	211.529	10.727	29.908	47.191	50.018	134.492	6.926	34.262	63.768	67.26	176.241		12.547	30.327	94.753	149.978	210.71	14.317	50.259	136.801	178.394	169.545	11.378	36.929	50.008	74.197	84.256	18.754	20.394	60.255	92.077	164.604
9.948	11.976	22.021	21.371	171.353	13.406	12.453	46.771	76.862	177.23	17.231	39.472	50.266	65.648	168.072	14.311	47.75	74.914	91.561	170.031		14.523	51.132	124.146	171.027	200.631	12.875	11.822	79.503	161.959	160.459	37.185	55.054	100.236	111.954	134.269	14.5	13.211	39.736	138.895	142.815
10.558	17.347	11.655	16.618	176.634	30.5	49.764	135.198	150.173	179.892	7.533	9.17	18.63	12.829	87.312	13.732	26.283	41.94	40.764	143.77		12.544	25.435	77.221	178.947	177.492	51.083	62.466	131.83	178.554	234.769	13.861	19.274	33.085	26.882	145.516	18.708	34.654	73.228	52.702	135
12.125	43.028	105.018	120.756	172.434	10.041	18.435	57.096	86.124	122.269	9.866	12.414	10.805	12.967	55.194	12.88	18.768	19.728	22.834	128.398		9.857	32.607	71.078	109.325	157.42	9.342	39.382	128.155	159.567	218.66	9.462	20.991	47.175	61.748	147.543	17.4	41.643	72.139	89.219	121.321
10.391	19.625	60.707	85.601	173.944	11.895	34.21	65.061	84.025	173.274	12.529	17.999	29.414	14.659	34.579	9.948	18.495	38.533	35.202	152.241		13.767	36.628	88.398	126.027	207.255	26.622	65.89	104.068	139.613	173.113	12.421	25.296	38.429	44.157	120.356	16.39	26.967	61.615	122.683	176.029
14.885	41.279	153.586	152.395	176.387	12.991	37.647	106.307	131.269	176.006	11.473	11.535	19.532	14.252	60.546	12.409	24.71	47.805	54.15	139.298		15.078	38.435	63.435	96.951	160.16	25.211	73.081	131.269	166.645	217.475	15.974	41.775	64.045	65.423	135	15.341	36.223	48.783	55.954	121.56
12.453	14.853	18.594	18.556	85.653	14.631	20.125	47.649	106.105	198.636	23.286	39.008	83.638	95.18	144.09	15.355	39.936	108.208	110.609	96.562		13.494	41.835	75.675	76.701	178.21	16.15	29.77	64.416	148.671	214.061	7.835	11.492	17.165	24.179	139.764	13.924	35.361	68.615	88.346	145.008
10.57	15.59	33.082	17.708	171.485	21.228	37.235	73.991	84.648	147.378	16.322	42.909	23.743	51.357	156.487	9.931	20.628	30.316	27.732	116.735		15.498	38.714	39.338	96.377	175.886	9.761	36.67	95.625	130.061	179.601	9.116	7.352	31.724	30.379	57.981	50.818	56.091	96.271	137.632	151.821
13.328	44.145	61.515	125.538	209.143	14.036	14.148	54.951	111.453	214.867	12.067	42.226	71.147	78.119	157.166	21.029	53.673	111.621	110.45	153.583		19.277	23.891	120.652	158.188	175.134	13.299	35.887	125.727	141.694	156.855	8.406	14.967	34.301	31.218	103.882	29.467	28.14	38.339	55.408	147.584
12.229	15.024	69.642	97.472	142.063	11.891	34.183	62.049	62.408	124.071						14.357	21.716	19.015	19.962	139.033		11.207	29.517	83.644	138.411	152.757	18.053	35.849	69.444	104.705	203.639	16.252	21.697	49.032	69.717	93.219	16.033	31.329	86.629	94.278	155.946
11.129	25.62	67.702	101.046	167.181	11.407	23.344	84.408	113.668	175.236						18.263	31.9	36.579	32.012	153.907		11.073	35.411	34.004	134.402	194.139	20.745	29.315	40.345	106.279	178.53	12.398	18.587	27.577	27.862	60.255	10.312	15.878	28.214	42.46	57.084
8.481	22.867	84.376	141.087	173.521	7.761	15.531	39.289	81.87	173.173						13.186	34.934	79.059	80.992	175.551		9.798	31.694	55.119	73.203	177.572	10.176	31.75	155.503	160.907	176.019	12.529	27.448	59.713	77.88	107.976	12.305	20.18	71.408	77.807	125.239
13.861	39.137	101.725	127.679	169.084	10.408	31.055	64.622	93.736	176.054						15.615	30.667	57.944	53.91	169.583		23.812	45.627	95.164	137.496	164.555	25.536	45.184	99.167	131.625	176.364	15.939	21.292	45	73.582	104.514	14.787	24.417	47.346	71.929	125.981
12.712	45.109	104.036	151.007	193.999	13.433	11.634	24.531	24.706	29.572						21.982	38.346	49.135	59.324	179.585		16.977	44.059	65.331	99.074	174.245	16.087	79.34	145.315	168.639	199.957	7.997	24.223	42.308	56.838	122.905	37.944	45.981	82.379	112.956	153.309
8.388	12.006	71.535	147.147	178.22	16.928	27.54	102.21	124.569	175.283						18.181	27.079	49.323	63.588	130.337		16.834	64.972	107.227	124.053	171.173	13.645	50.85	121.115	151.92	176.304	9.825	10.995	12.35	15.731	17.147	23.203	31.159	89.18	124.509	179.749
12.208	27.053	81.973	128.908	205.9	11.768	29.676	91.444	138.668	178.988						10.652	18.886	30.598	37.449	87.514		19.935	40.067	57.898	88.231	167.458	24.01	53.896	101.566	150.945	188.547	15.792	17.495	23.57	15.942	88.508	17.418	25.346	35.631	47.172	119.63
20.162	35.513	74.203	122.933	179.102	10.586	24.624	55.125	152.514	175.333						11.725	14.456	48.113	82.875	126.678		13.539	27.308	68.578	124.019	153.071	10.625	56.548	124.054	126.272	177.186						14.327	29.169	82.715	95.29	167.296
					11.866	30.562	122.585	174.99	177.987						18.791	49.611	100.378	88.576	139.431		11.449	29.147	62.923	108.901	146.583	33.323	47.49	150.994	179.431	179.91
					10.46	26.494	36.649	71.881	179.258						11.555	13.302	17.348	14.972	129.311		20.136	46.571	83.85	119.711	143.018	8.374	35.631	119.464	172.241	175.912
					12.085	30.343	81.443	122.926	175.863						11.552	12.615	27.143	21.275	136.66		14.25	31.88	76.046	132.817	174.108	10.356	15.899	115.56	164.926	175.253
					12.4	19.034	45	51.728	172.505						21.248	34.966	40.188	32.269	157.027		9.628	41.27	100.072	135	163.691	19.841	100.222	146.337	154.231	179.51
					9.467	23.047	53.507	83.411	213.615						18.049	29.241	91.848	99.002	173.66		16.642	44.437	107.592	153.869	163.375	10.948	19.322	99.955	125.198	174.402
					10.637	16.177	80.785	104.53	162.039						19.271	40.9	74.414	77.972	105.112		22.509	63.05	120.615	162.897	212.793	9.649	35.426	87.707	147.86	193.564
					26.616	40.714	65.056	117.394	199.058						11.974	16.567	46.325	41.05	137.128		7.146	22.286	71.043	140.599	174.905	19.234	39.718	125.939	150.895	215.065
					28.243	22.249	22.222	39.31	177.446						13.241	28.357	35.138	40.843	128.811		25.211	42.181	63.681	161.129	157.032	20.208	52.679	132.096	156.671	210.271
					20.089	50.277	108.288	138.314	190.109												15.175	28.381	69.191	111.029	176.264	20.339	69.274	157.9	169.992	183.845
					12.816	47.214	102.561	161.684	173.492												10.16	30.583	53.64	95.96	178.062	14.892	43.498	109.673	120.566	225.364
					9.059	26.99	81.602	124.714	200.065												9.728	18.094	109.654	158.814	169.654	10.644	31.283	101.768	135	176.269
					9.908	23.46	101.634	138.691	177.87												9.596	27.855	86.775	99.866	148.601	24.491	55.511	112.204	131.962	180
					17.286	28.728	113.138	108.764	133.582												10.297	28.902	49.386	122.847	134.536	10.408	24.533	131.326	143.829	243.158
					14.859	47.541	125.776	160.98	176.965												22.893	43.221	123.71	127.163	201.12	11.931	25.429	89.523	102.18	178.319
					12.349	43.197	83.32	134.065	178.463												12.625	38.644	83.66	152.049	179.107	9.009	13.918	127.261	157.902	179.519
					15.808	51.894	129.806	124.33	179.215												11.664	31.293	70.852	119.136	175.61	14.82	38.082	108.334	140.519	236.373
					11.941	29.352	92.575	126.586	174.569												6.845	13.741	47.347	43.263	82.499	14.405	32.243	68.749	97.886	153.563
					10.751	21.801	60.457	117.81	179.433												12.852	31.866	73.883	119.819	178.755	18.55	59.534	141.313	177.942	148.964
					11.497	32.306	123.821	159.087	230.155												7.607	24.544	98.849	136.119	179.234	17.195	41.065	96.52	154.116	175.943
					9.074	25.367	131.186	173.895	191.31												10.832	30.469	49.869	94.539	174.508	23.402	41.757	89.174	179.5	177.044
					32.375	37.551	56.635	62.676	173.341												13.799	37.3	93.834	123.69	177.853	11.294	30.406	127.314	168.71	228.477
					9.039	55.952	102.89	142.253	163.715												21.406	43.889	119.615	156.406	174.236	14.273	34.729	95.305	165.379	177.863
					15.438	39.333	88.302	164.154	196.912																	15.709	17.57	84.531	104.652	175.346
					14.758	43.21	83.875	90.244	179.349																	9.728	41.106	174.075	174.363	176.923
					9.685	11.723	21.133	67.166	213.406																	24.954	47.541	99.793	105.744	171.715
					14.676	31.931	43.494	130.078	173.376																	13.078	50.143	128.593	144.233	200.196
					25.424	43.148	96.795	110.042	163.161																	12.529	125.538	148.841	166.118	211.573
					11.235	39.077	100.664	142.049	199.44																	29.401	92.455	151.469	174.397	228.075
					10.683	29.006	34.507	101.889	196.338																	44.758	45	149.036	197.694	238.749
					13.365	16.109	19.906	20.757	83.109																	8.345	46.532	103.481	161.462	220.638
					16.661	23.962	54.52	80.357	205.813																	21.106	30.732	89.496	148.565	196.666
																										10.879	29.844	99.682	144.133	199.952
