# Supplementary material for: Cotyledon opening during seedling deetiolation is determined by ABA-mediated splicing regulation
Source: EMBO Rep. 2025 Jun 18;26(14):3663–78. doi: 10.1038/s44319-025-00495-5 (PMC12287322; doi:10.1038/s44319-025-00495-5)
Supplement: Supplementary file 11 — Source data Fig. 4 [file 44319_2025_495_MOESM11_ESM.zip › Figure_4/4E/Cotyledon_aperture.xlsx]

## Sheet: Hoja1
Figure 4E - Effect of ABA on cotyledon aperture during seedling deetiolation in rs40 rs41 double mutants
C_WT.1_0hWL	C_WT.1_3hWL	C_WT.1_6hWL	C_WT.1_9hWL	C_WT.1_24hWL	C_rs4041.1_0hWL	C_rs4041.1_3hWL	C_rs4041.1_6hWL	C_rs4041.1_9hWL	C_rs4041.1_24hWL	C_WT.2_0hWL	C_WT.2_3hWL	C_WT.2_6hWL	C_WT.2_9hWL	C_WT.2_24hWL	C_rs4041.2_0hWL	C_rs4041.2_3hWL	C_rs4041.2_6hWL	C_rs4041.2_9hWL	C_rs4041.2_24hWL	ABA_WT.1_0hWL	ABA_WT.1_3hWL	ABA_WT.1_6hWL	ABA_WT.1_9hWL	ABA_WT.1_24hWL	ABA_rs4041.1_0hWL	ABA_rs4041.1_3hWL	ABA_rs4041.1_6hWL	ABA_rs4041.1_9hWL	ABA_rs4041.1_24hWL	ABA_WT.2_0hWL	ABA_WT.2_3hWL	ABA_WT.2_6hWL	ABA_WT.2_9hWL	ABA_WT.2_24hWL	ABA_rs4041.2_0hWL	ABA_rs4041.2_3hWL	ABA_rs4041.2_6hWL	ABA_rs4041.2_9hWL	ABA_rs4041.2_24hWL
15.621	46.503	108.016	129.143	154.543	6.999	23.475	16.649	10.163	178.838	7.088	38.292	77.196	109.696	151.572	9.234	7.098	11.253	17.652	65.624	10.647	19.134	19.07	16.293	104.346	9.421	26.816	26.572	19.164	111.157	8.759	7.972	23.828	22.521	33.361	7.195	10.715	6.887	6.442	57.607
20.266	48.377	138.736	142.805	167.652	11.31	11.844	8.027	6.697	175.44	9.379	10.835	12.707	14.289	160.19	7.281	8.973	10.418	10.486	143.881	12.207	28.832	39.428	44.38	114.302	13.046	20.946	25.984	25.272	32.417	11.415	15.174	33.961	78.529	167.188	11.816	13.746	22.408	20.176	29.497
7.826	13.441	124.409	167.047	234.777	6.459	7.431	12.529	8.241	154.862	9.62	31.406	96.379	133.219	176.961	13.836	39.077	95.528	117.903	156.78	11.74	29.501	57.375	58.566	126.999	8.178	10.095	8.948	7.074	14.012	17.571	19.996	30.134	26.917	120.571	9.803	19.887	34.146	32.368	146.065
8.274	9.579	11.703	9.082	107.655	19.372	41.078	45.036	59.452	155.996	7.496	43.15	76.258	103.515	151.038	8.2	15.568	17.625	50.477	143.425	11.435	25.896	33.506	31.692	87.839	6.866	10.668	12.296	9.776	22.361	5.807	19.376	27.888	33.586	143.611	10.136	14.73	13.531	12.771	117.974
10.488	13.652	13.632	11.771	141.938	10.192	10.868	13.323	11.708	173.294	11.683	40.014	63.694	100.408	176.518	14.936	20.459	48.18	93.306	175.082	14.335	44.848	70.343	72.871	101.128	6.925	8.555	7.379	11.765	111.824	11.39	13.044	11.881	12.079	15.79	11.58	16.573	19.085	13.387	17.978
12.027	50.718	112.751	133.285	176.331	6.333	8.13	6.357	6.546	15.085	9.656	20.415	73.219	77.356	148.374	6.135	19.151	33.815	54.804	173.621	29.389	20.148	16.441	15.936	107.313	8.983	17.103	13.305	11.788	44.234	8.465	7.696	11.141	7.401	70.096	7.708	6.303	13.689	14.036	102.032
14.278	57.817	116.975	144.863	178.832	10.092	19.534	30.296	75.119	156.842	9.149	32.345	90.431	98.997	176.738	11.297	17.676	45.286	98.449	178.241	13.792	14.395	19.505	24.336	37.863	13.298	19.173	21.541	25.407	33.057	7.762	7.235	15.518	14.079	119.151	11.687	19.496	23.06	19.44	66.334
7.269	47.175	60.76	91.848	171.137	9.965	12.237	13.022	11.411	166.41	16.123	58.903	147.86	178.026	176.892	21.497	59.615	121.329	154.747	178.763	7.729	9.298	7.511	10.53	101.744	9.576	14.713	19.286	22.834	24.506	12.123	12.391	64.293	82.142	177.16	8.157	10.638	12.98	11.392	28.149
7.837	9.926	13.121	11.176	151.543	12.776	22.084	31.264	36.607	205.278	7.367	16.857	93.224	127.404	169.205	7.866	14.534	40.157	66.488	146.089	5.914	6.818	7.909	8.076	24.785	12.424	13.692	13.277	12.358	44.31	12.691	11.246	24.955	33.454	103.127	8.986	23.097	20.992	15.396	97.275
8.062	7.928	12.43	17.331	172.552	9.099	9.492	6.581	8.612	217.76	16.676	58.496	121.868	139.416	172.954	13	10.879	10.804	9.219	178.909	36.085	38.327	24.006	23.767	133.452	12.218	16.015	11.957	13.429	84.979	8.442	8.666	9.503	23.732	160.369	10.165	19.129	15.407	13.102	116.478
6.17	22.044	63.043	109.402	165.595	8.842	7.253	10.988	13.856	172.63	15.539	51.766	89.481	138.945	205.694	7.77	27.176	83.928	125.469	160.382	11.764	25.572	14.621	20.726	18.467	8.13	8.45	6.801	6.694	53.27	8.228	12.285	20.376	18.371	92.765	13.421	12.569	39.942	53.086	171.027
16.515	18.866	74.338	152.306	179.721	11.31	33.111	78.559	106.166	176.691	10.323	24.9	28.055	25.49	85.024	6.62	10.716	13.272	16.573	174.439	11.863	13.201	26.211	26.611	51.619	13.936	14.879	22.213	32.227	162.904	12.486	11.796	11.615	19.134	16.966	11.922	28.336	35.324	33.489	87.357
22.463	36.53	104.383	116.3	147.875	6.978	18.396	10.853	11.944	150.955	11.752	47.019	117.013	129.258	147.077	9.326	7.806	17.391	8.829	178.928	9.446	19.819	25.41	27.499	89.456	6.722	12.197	9.022	10.92	114.782	9.944	42.656	24.053	28.474	142.86	10.209	12.541	9.375	7.08	17.369
7.217	14.113	22.352	101.714	175.607	9.056	21.309	36.289	82.982	177.274	8.352	9.018	18.677	58.777	168.996	23.809	43.847	78.366	120.012	178.066	20.51	32.732	63.712	69.444	153.208	13.767	22.135	12.424	11.403	48.791	10.639	10.493	14.829	12.246	82.61	7.29	10.177	6.571	8.551	12.88
7.916	25.463	64.29	92.655	177.005	10.62	19.534	65.664	99.861	128.248	7.91	35.193	94.341	176.153	178.854	8.754	9.62	12.768	115.305	178.564	12.325	17.452	16.269	16.473	129.973	13.634	13.28	8.658	11.142	12.678	9.073	16.587	28.335	30.606	143.13	9.81	8.003	8.815	6.914	19.541
8.651	11.969	23.517	30.104	172.831	8.677	13.077	16.964	12.24	15.233	8.072	98.729	108.641	146.366	176.031	6.104	8.34	7.568	15.152	178.436	16.467	49.446	77.247	63.06	151.496	13.253	15.418	15.354	10.053	88.264	13.712	16.133	29.239	36.108	130.208	8.876	7.496	14.619	15.461	19.338
9.264	11.661	22.329	89.382	178.734	6.463	14.89	21.354	36.327	227.317	11.722	8.286	11.448	19.44	150.641	12.963	51.175	133.75	168.89	178.817	9.211	13.432	12.975	15.884	48.375	10.575	8.775	10.01	6.719	130.463	9.953	22.38	49.749	53.607	94.436	8.15	14.013	9.082	14.931	13.572
6.527	11.855	9.081	120.366	211.39	8.138	8.38	14.56	10.669	155.188	9.825	12.208	18.879	11.798	147.415	8.136	13.241	27.27	79.371	171.826	11.131	37.587	101.393	112.063	202.175	13.213	10.6	7.595	6.789	29.3	12.848	13.21	65.955	81.153	134.917	8.247	9.782	14.092	15.883	95.511
12.538	68.405	101.87	140.042	199.382	14.7	67.639	58.21	102.199	216.13	14.549	58.352	116.87	135	155.229	8.1	8.15	9.686	10.197	16.661	7.491	27.072	19.498	25.928	67.828	10.759	14.4	14.882	12.529	80.072	9.007	13.376	16.974	37.367	127.965	9.847	9.876	22.106	33.802	105.813
8.027	54.395	112.122	144.638	178.958	10.826	16.869	19.287	20.605	180	10.477	51.415	129.824	158.316	178.152	8.757	23.881	95.28	151.273	179.684	10.186	9.765	20.587	19.122	173.163	9.522	8.959	7.306	10.291	31.698	16.117	28.197	117.167	124.28	134.584	8.033	12.324	12.165	21.172	19.733
12.521	42.846	88.122	117.699	177.609	9.711	8.524	13.016	18.211	170.016	10.606	32.309	72.946	116.536	147.125	7.035	16.932	53.473	92.862	159.513	24.515	29.427	32.241	33.646	66.15	11.394	11.319	19.095	15.519	79.267	9.8	20.296	48.674	55.413	157.443	6.587	6.237	7.134	6.822	9.384
7.672	29.312	28.278	140.013	179.454	10.86	49.16	50.86	86.354	203.948	24.386	59.952	113.419	154.494	176.639	8.394	21.371	71.942	128.784	175.023	12.66	19.725	31.99	66.205	130.446	10.31	14.16	26.305	25.672	90.794	10.051	21.932	47.663	80.939	131.582	14.77	19.306	14.237	7.136	40.815
19.347	44.983	90.195	137.752	177.437	8.509	26.499	62.544	107.028	164.002	7.794	87.357	147.304	171.151	177.682	10.489	10.012	14.665	81.384	177.419	12.952	46.784	62.303	51.096	156.898	6.967	6.394	7.17	7.236	24.003	14.653	27.294	37.74	43.295	96.106	9.59	14.007	11.823	9.544	9.539
7.481	22.38	104.036	148.465	197.117	10.536	12.775	11.683	12.559	152.914	10.316	43.096	15.422	10.468	172.641	8.973	48.888	29.607	31.778	176.859	11.689	25.166	20.814	61.131	170.374	11.655	34.778	47.074	47.429	42.115	8.552	14.062	19.337	24.178	102.918	8.297	16.403	8.714	11.155	33.336
18.928	38.007	94.376	121.988	154.892	9.166	11.352	8.2	10.685	171.085	9.798	39.353	78.596	132.764	216.193	9.499	9.736	31.13	44.529	165.983	6.728	8.171	20.833	19.798	92.706	8.13	16.015	19.634	20.262	55.355	7.421	11.294	19.569	20.888	133.636	7.71	9.723	8.971	10.386	60.973
6.916	21.123	65.808	96.504	176.366	9.756	10.071	9.166	7.569	14.554	10.062	54.189	136.157	175.721	172.109	11.31	30.226	134.36	165.466	172.308	11.31	9.522	16.352	21.073	163.264	12.25	26.267	30.801	31.738	62.401	8.888	14.343	35.368	35.074	115.543	8.405	10.972	10.728	11.622	9.301
8.105	8.584	40.452	77.04	158.634	13.465	70.798	77.673	108.726	170.566	19.126	51.308	71.177	135.572	157.166	8.377	9.545	11.596	10.393	146.581	8.194	15.817	24.419	28.989	134.305	7.431	10.322	10.945	18.63	68.117	8.673	9.211	20.866	17.615	63.619	11.821	18.608	17.634	11.856	87.152
20.554	72.613	128.354	164.223	240.862	10.305	14.226	27.981	34.627	227.217	8.119	25.643	27.342	37.339	163.848	11.649	42.281	109.766	138.089	158.701	10.673	23.618	13.006	16.476	61.938	12.108	15.662	16.497	13.459	99.012	9.471	19.134	54.349	61.963	147.974	14.29	23.154	19.303	16.778	18.211
8.032	45.047	88.664	122.56	176.092	5.585	27.489	39.712	100.068	168.187	27.073	95.244	125.043	155.925	210.343	6.793	28.849	15.175	22.124	176.48	13.017	26.082	32.466	29.598	73.188	12.047	22.522	31.023	24.786	50.218	8.071	10.062	10.352	8.199	12.75	10.166	12.553	18.538	23.518	31.272
8.992	8.294	12.173	17.069	119.268	7.79	13.397	18.693	24.151	146.659	6.054	15.143	83.279	122.829	157.37	8.066	6.896	10.159	120.53	158.249	7.654	13.996	34.914	56.996	143.771	7.808	9.936	9.854	13.056	84.338	21.775	30.141	47.871	35.765	92.661	13.172	18.186	15.533	13.995	75.484
6.012	68.009	89.674	111.655	176.717	8.02	12.189	15.982	17.694	132.703	8.188	13.595	19.14	15.717	144.584	8.437	29.663	77.027	130.986	177.501	9.885	22.079	15.396	14.094	58.392	10.008	9.547	12.619	10.754	45.531	8.715	8.607	10.454	13.518	113.11	12.438	28.458	45.596	52.403	78.335
6.242	47.224	106.015	141.789	234.42	9.159	13.473	31.582	55.321	162.58	21.221	63.83	142.023	162.597	170.006	9.134	17.7	51.667	87.694	170.022	14.304	14.149	17.695	8.598	96.783	8.055	14.094	6.944	7.121	26.815	7.671	8.239	9.978	9.492	108.569	11.206	10.777	13.1	10.821	17.406
25.253	70.547	126.751	155.747	178.313	11.145	11.31	15.343	10.449	23.428	10.982	18.343	16.532	13.111	152.195	7.739	19.006	10.808	20.248	146.426	12.387	14.036	20.991	22.872	41.421	10.869	8.226	11.611	11.088	19.967	27.094	29.291	62.616	62.601	173.555	19.1	16.035	21.483	19.125	102.378
17.408	45.69	105.017	142.638	171.56	12.147	13.048	9.149	14.466	100.329	9.067	19.236	23.751	106.336	165.907	11.686	35.941	105.962	134.721	171.674	8.712	24.791	18.731	34.45	119.684	7.793	6	8.702	7.949	65.481	9.964	5.271	21.44	15.848	144.496	9.572	17.885	12.609	15.568	14.429
14.832	33.69	73.451	101.094	145.172	10.135	11.737	10.305	8.369	107.06	11.385	15.445	86.515	133.264	152.527	6.691	19.047	26.441	80.448	176.047	10.274	9.728	23.948	38.402	67.363	10.89	16.474	12.357	13.12	60.327	9.85	13.867	24.149	30.345	149.636	23.298	26.573	35.236	36.633	70.978
20.124	56.811	83.131	149.459	147.18	9.75	16.547	17.155	16.533	163.347	9.51	26.936	97.553	141.66	146.508	11.834	44.442	102.801	145.896	212.252	10.729	7.231	8.552	13.026	120.473	8.809	17.301	16.554	13.05	12.709	7.731	17.347	30.176	30.948	97.381	8.586	16.051	24.434	28.418	107.622
9.361	14.87	13.555	28.291	83.811	9.08	16.89	18.435	17.311	162.119	9.463	34.176	85.049	152.682	175.291	12.615	18.034	20.821	33.189	101.905	19.006	29.45	67.405	90.658	202.894	14.47	16.79	19.846	20.92	55.913	10.316	15.524	23.078	27.641	74.578	9.684	13.808	12.971	10.831	105.378
10.136	33.246	56.41	112.857	165.666	11.889	19.983	130.426	57.004	178.573	15.237	46.023	119.175	167.822	176.415	5.286	23.189	25.884	89.723	175.33	9.871	33.528	41.241	61.271	156.986	13.392	14.036	13.48	8.717	25.046	9.926	8.169	10.291	18.829	81.87	8.771	12.261	8.006	8.02	10.308
23.636	54.827	97.086	151.449	162.352	18.454	39.978	62.246	78.011	112.146	6.367	11.655	81.119	124.639	151.39	19.337	22.14	20.757	28.388	186.918	9.258	26.328	33.844	37.027	81.265	11.563	20.045	17.48	10.258	16.63	8.361	11.621	29.19	72.449	99.775	13.111	11.023	8.679	10.36	72.893
10.628	10.585	14.893	89.578	174.402	7.791	10.167	15.208	10.106	13.782	9.806	48.387	111.726	159.496	207.57	6.431	8.286	58.224	93.819	153.311	12.771	15.945	11.986	18.415	150.03	7.625	9.834	10.078	13.106	26.12	8.87	7.595	9.34	13.836	93.08	11.871	20.678	46.42	33.366	96.578
17.572	92.997	147.771	176.979	236.588	10.225	15.114	26.792	23.256	44.765	10.702	27.085	94.255	141.403	163.505	8.227	33.044	101.68	147.813	198.174	8.569	9.437	9.562	10.757	68.077	9.522	13.67	16.435	14.14	18.204	8.785	8.559	34.68	55.549	119.08	13.175	21.198	25.279	26.973	41.573
18.353	62.953	108.435	151.551	227.654	12.553	18.225	10.764	10.999	168.69	11.19	13.465	17.487	13.028	44.842	6.756	89.523	35.841	26.672	135.913	16.935	24.305	36.444	39.677	145.132	13.417	9.061	9.527	10.164	14.538	19.02	41.792	48.796	50.476	123.917	8.686	15.714	25.668	28.738	115.076
13.708	37.96	89.276	149.534	175.153	10.586	6.066	7.459	10.493	165.16	12.126	43.709	84.843	130.914	142.895	9.658	90.202	119.397	150.301	209.253	9.486	17.24	15.021	16.155	66.014	10.008	19.933	17.547	15.555	51.859	8.217	29.134	43.797	56.398	138.612	8.726	15.045	17.266	13.061	53.786
6.65	15.901	56.645	152.39	176.257	3.346	6.012	14.36	12.79	177.436	32.564	83.131	118.506	152.263	164.476	8.6	16.2	16.6	34.5	179.8	17.679	23.772	34.134	31.251	109.686	8.476	12.044	10.6	9.845	33.301	17.526	51.606	64.25	66.232	141.189	11.356	17.02	28.072	31.155	28.517
6.452	13.1	20.034	132.316	179.644	7.302	8.351	19.588	23.431	217.621	12.197	64.511	126.891	157.064	161.277	7.4	20.7	45.1	81.1	179.1	10.88	11.078	17.008	29.276	151.115	8.343	10.62	8.312	12.647	16.192	20.281	44.705	75.397	81.66	129.472	13.412	24.924	39.289	41.21	49.708
22.089	56.469	101.689	139.65	211.629	14.258	14.372	8.13	14.579	153.419	9.096	17.309	29.687	77.114	169.305	7.3	20.0	60.6	95.0	176.8	11.436	20.556	32.637	51.516	137.215	7.443	11.088	8.268	9.933	15.945	10.584	18.047	34.518	38.089	131.241	9.605	11.117	14.549	11.685	21.023
25.808	36.481	101.051	129.615	168.503	8.086	9.638	8.081	8.091	11.8	14.512	13.643	18.435	38.297	174.589	12.8	42.4	121.4	142.8	156.4	13.033	26.565	33.283	25.95	84.513	9.257	8.81	10.16	7.899	8.846	11.16	23.814	39.56	56.381	134.635	14.0	27.2	40.3	44.3	43.8
9.545	27.98	87.241	119.535	175.015	14.949	19.989	27.363	65.566	205.373	9.805	20.031	48.26	61.399	164.116	9.7	17.3	47.8	72.6	158.6	15.672	28.523	18.077	41.262	50.938	9.751	21.784	31.821	41.738	97.682	14.069	31.453	58.767	94.832	162.976	8.0	12.1	20.5	19.9	33.0
9.966	11.71	56.145	117.11	169.559	8.982	23.629	42.56	68.63	179.47	8.501	23.665	75.964	92.212	122.315	6.4	26.9	76.0	110.7	145.5	13.389	33.914	44.713	49.764	142.983	11.819	17.539	18.954	19.77	69.482	49.135	44.51	68.618	96.34	149.83	10.9	15.2	36.3	56.1	124.2
8.626	10.784	12.619	8.875	214.013	9.017	7.836	10.828	14.52	149.479	9.719	24.635	46.219	38.783	165.379	9.8	15.3	43.5	115.0	168.6	9.01	18.944	13.071	14.659	22.255	18.435	30.606	35.961	45.698	42.637	15.174	10.341	14.46	17.657	158.199	9.7	13.9	17.9	13.3	17.2
8.493	13.353	47.453	106.74	171.914	10.429	9.225	9.581	8.182	148.401	37.073	51.689	116.818	118.41	81.389	9.7	28.1	63.5	66.6	169.1	17.686	30.319	52.859	46.222	146.762	6.69	8.973	8.282	8.229	11.358	9.091	23.522	47.255	58.301	146.107	7.5	11.3	11.7	8.8	39.9
15.753	83.14	119.033	130.613	131.217	7.808	54.5	85.186	84.859	178.068	10.8	23.299	86.186	105.228	176.334	8.9	9.2	15.7	84.9	172.5	15.368	26.227	30.155	27.753	107.353	9.293	12.095	22.895	21.952	93.593	15.054	14.344	45.377	43.867	137.925	7.5	20.3	36.7	36.0	136.4
7.003	24.152	79.784	113.783	208.02	8.499	11.637	12.719	15.142	139.488	5.739	20.651	17.65	28.301	49.608	7.2	30.8	26.3	79.7	205.2	7.058	13.814	20.454	20.875	64.898	10.2	13.7	13.6	11.5	118.5	9.459	18.493	56.678	69.366	137.344	10.1	20.6	17.6	14.7	24.1
13	143.771	140.729	178.586	170.623	14.22	39.909	74.338	126.234	177.533	7.281	15.426	55.125	72.193	138.913	9.2	21.8	87.1	111.4	135.1	9.471	8.569	28.926	22.767	101.592	11.2	19.3	34.2	40.2	142.0	16.656	35.836	70.045	82.099	162.737	25.5	26.8	67.5	70.6	123.1
8.347	12.444	20.891	17.228	204.697	9.657	15.68	14.193	15.947	173.454	11.921	41.8	107.127	121.753	168.744	9.3	9.4	22.2	16.4	120.4	10.675	12.93	22.551	21.58	74.564	9.6	8.3	13.8	13.7	24.6	13.534	20.939	41.286	49.954	140.988	17.8	19.3	28.3	47.4	81.2
11.889	32.316	75.389	84.838	145.713	6.5	15.9	22.2	11.7	176.3	13.19	45.296	104.901	121.179	156.84	8.2	15.1	68.2	100.1	174.6	8.357	17.151	23.462	21.936	68.369	6.9	7.9	9.8	8.3	10.7	20.574	21.239	8.866	10.517	56.083	9.4	18.3	19.1	18.1	67.5
7.187	10.91	51.703	126.573	215.314	8.7	9.1	50.2	148.6	213.3	11.346	21.22	58.036	90.261	171.428	13.2	18.5	46.6	102.2	169.8	13.251	15.321	24.176	17.219	165.527	14.4	20.4	21.8	20.6	14.5	9.822	14.589	13.61	15.309	38.113	8.7	14.1	10.1	12.2	9.3
11.979	49.015	87.486	123.19	174.432	10.7	14.5	24.9	16.1	168.5	11.057	34.33	30.942	31.353	171.452	11.4	28.4	101.2	164.2	216.8	25.426	52.284	83.904	74.644	157.286	7.2	10.3	9.5	7.5	13.4	12.766	27.864	60.184	76.169	143.692	12.7	20.9	35.8	44.1	47.0
11.538	41.288	77.183	78.27	188.633	8.7	10.7	18.9	13.9	160.8	19.095	15.578	28.818	58.081	155.534	7.9	26.5	125.4	167.3	175.0	18.276	52.176	61.243	65.194	157.38	8.8	16.7	21.0	23.8	34.2	12.256	19.725	37.248	34.915	96.907	10.8	11.5	29.7	37.1	61.3
20.172	55.201	109.376	114.852	169.804	20.5	30.7	76.2	117.4	169.6	10.087	12.559	58.648	129.382	175.292	19.4	35.7	90.5	124.2	163.6	9.006	14.763	19.537	11.219	75.451	6.5	12.8	13.1	12.1	18.7	9.318	10.657	33.166	30.485	119.361	10.1	24.6	18.6	14.9	24.5
42.355	26.402	143.234	144.145	171.204	11.2	45.8	26.9	54.8	177.1	7.962	26.957	114.729	59.142	174.438	8.0	17.3	30.8	106.7	171.2	12.714	22.605	32.644	34.814	137.49	7.8	9.9	12.3	10.6	9.4	10.318	22.08	29.703	27.799	151.526	6.8	15.1	13.8	11.2	12.0
12.62	13.695	58.032	92.301	146.502	11.5	23.5	36.1	35.6	177.1	17.878	39.82	55.363	90.73	147.238	8.8	20.9	61.9	137.9	168.4	11.518	20.522	42.628	44.412	143.427	11.1	12.6	19.3	15.8	76.6	11.2	23.738	36.02	49.158	136.771	6.6	12.1	11.0	14.4	68.1
14.95	35.65	94.933	83.435	156.425	15.8	40.0	25.1	33.5	175.9	14.208	45.025	113.603	136.665	158.137	9.2	14.6	24.8	117.2	171.4	5.915	5.576	12.011	8.106	121.265	9.2	4.4	13.8	7.9	12.0	12.224	29.189	48.511	51.486	107.727	8.2	7.7	8.7	7.3	79.9
18.506	49.316	93.233	112.508	167.985	7.3	26.5	47.7	105.3	153.9	14.409	55.035	83.397	119.691	152.309	7.6	13.9	26.9	126.2	179.0	10.337	8.925	18.992	14.806	14.271	8.1	7.7	6.8	8.3	119.9	11.404	23.639	33.778	60.329	96.452	9.3	11.6	19.6	30.6	46.5
11.751	50.814	104.574	155.957	162.364	35.7	48.0	88.1	140.0	232.3	8.979	17.456	17.843	10.315	157.526	10.7	17.2	21.0	92.5	157.2	46.318	49.911	71.616	73.339	139.399	14.2	17.1	11.3	10.5	18.7	16.504	25.288	39.452	40.96	159.793	10.7	9.1	19.2	28.8	56.7
33.236	56.85	96.46	103.938	170.165	14.7	42.4	88.1	178.0	167.9	15.717	34.997	86.395	103.081	164.383	8.5	14.5	44.8	85.5	139.4	11.968	23.148	25.577	16.491	118.451	12.5	19.3	15.6	16.9	48.3	18.51	35.24	31.459	26.264	175.426	8.7	12.6	21.8	34.9	50.9
12.397	22.906	77.915	86.687	146.282	8.2	9.9	15.4	14.5	20.8	18.492	39.329	114.59	126.667	161.94	8.0	18.0	57.9	131.3	178.7	10.108	10.571	14.036	12.741	130.561	10.3	11.5	14.5	13.5	22.3	13.212	25.424	46.774	33.254	110.283	6.9	15.0	19.9	19.6	27.6
21.623	62.134	120.102	120.273	163.991	9.3	28.7	78.4	121.2	242.2	9.173	22.199	58.471	81.036	87.066	6.5	25.9	95.4	138.3	171.4	8.344	25.557	23.701	21.435	111.701	14.7	32.6	35.9	39.0	53.4	20.283	36.555	74.194	95.886	155.783	7.8	14.9	9.5	11.4	21.2
9.34	49.202	104.074	114.806	147.995	10.8	24.5	38.0	118.0	207.1	15.507	55.228	64.44	144.255	167.926	11.0	27.7	54.4	111.5	170.8	9.002	13.528	19.821	18.749	97.015	12.2	19.5	18.5	10.1	20.9	14.818	24.069	72.468	89.994	175.986	7.7	13.2	10.8	13.6	12.4
16.642	86.055	126.393	140.493	166.378	11.7	14.0	16.9	12.3	140.8	26.116	52.125	157.834	147.642	167.525	9.5	19.2	77.2	134.8	159.1	31.29	41.228	37.222	90	134.396	8.6	22.1	70.0	78.3	108.9	18.14	33.336	53.198	59.294	176.869	7.1	12.5	18.4	13.5	38.2
8.937	32.8	101.751	99.256	136.777	7.9	13.2	25.7	67.2	178.4	13.66	41.413	128.399	134.725	166.358	9.1	25.2	82.2	146.1	171.9	8.696	12.714	15.436	23.554	33.493	8.1	12.4	9.8	8.8	10.6	10.214	9.235	7.316	9.812	10.703	7.6	10.2	17.1	19.6	53.4
10.056	40.299	119.792	136.631	152.184	13.9	12.2	27.0	66.5	156.3	11.386	18.499	35.709	55.986	175.256	9.9	23.2	55.7	121.5	179.0	31.314	35.558	40.184	43.806	134.549	6.7	12.3	9.0	10.4	12.7	8.43	27.332	39.322	50.887	116.105	8.2	12.0	20.6	18.1	35.9
18.159	80.599	105.048	129.668	172.294	6.1	16.8	16.6	8.9	146.5	7.592	29.061	98.948	129.282	169.282	7.6	9.7	16.5	30.8	175.6	8.21	15.665	24.305	24.981	128.578	9.3	7.9	12.0	15.3	18.0	14.462	13.934	19.19	25.218	118.761	9.4	17.0	20.7	14.8	12.5
9.529	14.727	12.225	22.109	134.284	9.2	12.6	15.4	14.1	131.1	11.119	10.847	82.831	73.413	161.279	6.2	16.9	27.4	52.6	175.4	7.875	15.457	26.794	30.669	127.963	10.1	15.3	13.3	9.5	55.0	18.189	23.892	60.068	75.995	167.269	9.7	14.6	12.1	7.8	49.8
17.087	40.05	119.892	137.291	201.917	10.8	30.0	18.8	125.3	177.6	20.357	35.815	99.049	133.676	166.888	12.7	26.3	92.7	152.5	180.0	48.447	62.128	109.3	124.016	171.427	7.3	5.8	8.7	8.1	16.6	18.283	25.677	62.662	77.418	150.483	9.7	13.8	35.6	25.6	100.3
7.087	21.356	98.384	125.218	158.007	14.1	30.0	35.5	97.0	177.6	28.221	76.145	135.422	167.471	178.614	8.719	8.868	9.132	9.52	15.518	16.204	25.629	55.709	53.254	131.154	7.4	16.0	13.3	7.6	97.6	30.295	37.148	51.934	65.841	145.176	7.8	10.5	13.3	12.4	48.2
10.882	45.554	86.556	113.134	136.446	6.6	12.5	22.7	18.7	146.0	14.849	43.405	100.091	135	174.987	5.194	27.731	59.727	89.72	157.361	20.236	11.465	11.669	13.03	17.384	10.0	10.4	12.5	7.4	93.5	11.799	24.768	54.083	65.759	125.421	8.4	26.1	25.5	19.5	95.8
23.726	92.875	87.606	107.163	152.301	11.1	32.4	63.9	65.6	152.4	20.948	28.85	102.375	125.096	176.227	10.574	11.227	15.547	14.316	120.88	8.937	13.44	28.789	33.466	88.435	9.9	23.3	17.6	14.5	95.6	13.046	29.301	45.712	57.632	115.878	7.1	22.7	48.7	40.5	50.5
9.198	22.829	40.158	61.766	192.49	11.6	23.4	54.4	67.1	177.1	15.042	22.531	46.784	66.677	162.485	10.53	13.501	24.723	124.978	149.144	10.415	15.307	34.025	46.891	131.309	10.0	11.7	7.4	13.8	25.5	18.376	24.662	40.348	48.278	101.393	10.4	12.4	19.1	11.1	34.1
8.427	19.798	41.26	29.198	196.241	13.6	23.1	56.4	127.4	179.3	11.212	32.713	105.935	144.788	177.263	10.299	26.565	66.448	35.327	152.925	23.561	30.449	42.603	39.071	146.46	10.5	11.9	7.6	5.3	10.5	15.712	32.313	66.644	92.621	128.729	11.2	20.4	18.0	14.6	77.2
10.898	18.154	129.723	142.883	210.174	9.4	15.2	17.8	73.8	160.9	12.683	36.296	110.157	113.105	177.459	19.155	31.498	28.563	76.657	99.094	12.031	13.346	33.07	56.963	171.887	12.6	22.6	17.4	20.0	41.0	13.554	41.654	92.223	107.595	179.097	13.7	29.8	38.9	29.1	101.5
39.172	93.925	145.126	165.372	115.708	10.6	18.6	27.9	46.4	178.6	10.685	35.789	110.787	113.105	132.025	10.015	25.751	32.11	28.219	32.878	7.9	8.915	16.983	19.317	140.293	10.5	9.8	15.7	9.1	20.1	21.495	26.19	30.632	28.905	128.568	13.7	24.9	53.5	51.4	103.9
9.83	50.626	91.878	89.7	170.287	10.6	14.3	41.0	126.5	126.9	10.782	40.601	91.984	161.35	166.847	11.428	27.86	99.885	124.795	149.117	19.156	52.131	20.703	27.191	107.002	9.3	13.1	13.3	14.7	24.3	12.059	11.424	18.119	24.006	100.507	12.39	9.988	9.97	9.766	13.318
29.562	66.586	115.604	124.757	193.411	7.3	11.5	9.8	8.7	129.0	12.007	28.811	20.394	27.35	142.818	7.926	20.809	27.085	126.42	168.309	11.041	12.902	76.683	102.595	167.983	11.8	18.3	11.0	10.6	20.2	18.531	52.065	92.391	100.14	172.04	12.001	19.041	25.821	17.148	38.504
11.964	24.131	22.245	25.346	152.72	7.6	9.2	25.5	14.3	141.9	15.202	33.185	110.652	117.628	173.517	10.62	13.601	32.416	69.632	154.67	11.134	25.058	42.001	35.875	158.199	9.1	21.2	11.6	10.0	41.3	9.339	17.405	16.769	13.052	91.948	14.574	10.717	22.984	21.56	31.741
16.628	27.958	67.759	64.867	168.588	17.9	25.3	34.8	45.0	59.8	18.522	40.753	97.551	138.882	170.956	13.349	27.99	23.088	87.605	167.961	8.561	10.883	14.276	15.356	129.255	7.7	8.5	10.5	10.4	18.0	23.878	23.79	61.359	82.178	145.755	9.858	21.027	24.363	26.092	96.083
33.828	60.809	97.93	127.478	158.282	10.6	16.5	47.9	117.5	161.9	12.201	47.068	108.435	132.096	164.843	13.923	29.562	37.75	121.971	175.041	8.781	16.597	20.908	19.058	129.021	13.8	27.5	11.8	25.5	25.1	11.461	8.941	19.844	18.102	83.339	10.319	9.733	22.216	34.016	122.025
12.162	20.914	80.232	121.62	176.009	11.8	36.9	70.1	132.1	170.6	11.704	42.422	109.559	140.005	177.826	26.565	33.601	90.178	109.488	118.355	7.913	17.235	22.417	22.395	120.964	8.8	11.1	15.4	20.3	26.3	19.654	47.365	54.224	48.247	143.522	23.199	31.774	58.966	76.112	162.641
9.462	31.743	100.853	125.661	166.001	8.2	22.9	42.0	14.9	112.3	29.987	41.192	82.593	144.325	154.713	8.985	12.35	23.376	14.758	147.545	14.604	17.287	20.859	24.027	115.072	16.1	35.5	32.0	35.7	68.2	23.503	27.421	31.318	39.301	69.314	7.761	14.02	18.456	10.886	18.912
8.653	22.344	70.387	97.312	143.495	11.7	25.7	18.4	17.1	87.8	13.808	79.982	139.708	176.282	199.089	15.777	23.432	36.79	35.867	154.799	11.68	14.124	25.795	30.546	97.054	20.509	31.944	20.421	10.871	22.735						9.212	22.648	26.2	26.828	99.611
17.934	47.309	96.582	141.909	170.558	14.495	33.003	34.237	35.637	140.954	11.29	14.236	106.639	152.897	180.307	9.925	23.402	45.955	98.43	169.474	9.086	15.076	16.26	18.793	38.504	12.529	27.87	13.578	20.492	37.266						10.683	12.774	27.471	41.115	104.651
17.683	41.032	108.923	148.782	211.858	9.405	24.976	62.783	70.804	176.785	11.845	29.924	98.721	149.491	237.436	9.199	13.431	18.132	59.792	127.36	10.786	15.706	14.667	30.889	100.305	14.586	10.15	15.491	8.841	140.042						10.444	12.152	13.588	21.179	143.054
10.62	27.942	26.002	120.964	158.289	22.479	31.856	31.287	35.822	121.314	20.346	59.221	127.057	165.996	177.077	18.423	33.059	31.403	30.669	117.255	22.523	28.567	37.954	28.018	100.51	9.703	15.486	11.89	5.802	128.454						10.802	28.253	42.61	41.92	137.209
15.204	36.213	91.685	111.826	144.354	10.434	16.954	12.752	11.151	11.316	19.044	38.743	65.437	119.476	198.803	8.611	18.566	46.087	98.531	173.583	16.892	27.222	28.86	28.76	152.102	9.401	13.701	10.954	9.036	18.686						14.297	30.137	38.089	37.073	75.283
10.105	27.837	15.668	57.499	168	7.644	10.421	18.713	11.486	153.094	9.133	28.559	75.691	90.877	165.76	9.559	14.772	31.451	81.127	152.719	20.754	33.031	72.329	85.818	130.143	21.663	26.997	31.545	35.534	123.807						10.422	11.723	15.785	18.871	32.965
20.556	71.882	118.347	145.105	202.438	8.39	19.911	32.803	57.745	133.872	25.361	69.924	130.914	160.328	174.919	9.118	14.439	58.176	137.943	174.317	10.98	25.655	31.032	29.81	59.603	8.793	11.171	20.489	21.715	73.805						14.036	15.08	11.714	14.836	14.255
12.053	21.673	107.47	135	128.323	11.083	9.666	6.927	16.653	140.906						6.542	22.957	20.807	36.016	93.168	9.103	15.814	38.157	36.476	139.399	9.377	9.954	15.008	19.138	12.724						7.561	26.529	39.2	42.977	58.184
11.482	55.288	92.192	145.514	167.601	8.882	22.095	27.681	17.725	172.185						17.052	25.676	24.199	103.028	165.117	29.803	60.503	70.436	66.874	110.765	14.158	9.446	22.384	14.815	14.463						27.216	38.966	45.888	57.003	23.004
10.421	30.522	97.136	120.99	143.468	13.248	27.151	27.624	22.089	165.005						12.408	22.152	42.157	54.721	131.198	10.738	10.251	15.039	30.995	137.412	5.852	12.823	14.242	13.203	94.185						13.97	18.31	19.432	27.962	127.196
18.465	47.519	107.85	139.901	173.715	7.704	12.184	31.81	24.774	154.293						8.329	19.395	15.405	28.351	172.285						15.647	7.253	28.723	16.283	51.655						12.229	16.684	17.969	15.832	26.645
13.039	37.379	129.611	152.11	176.902	10.741	12.368	10.548	9.232	119.467						11.911	9.982	13.108	25.998	39.896						7.009	15.421	10.615	9.104	11.819						10.35	26.026	12.489	13.875	48.341
32.517	42.268	67.759	112.228	169.648	9.02	9.678	11.195	12.671	116.691						6.697	11.497	30.171	57.653	164.778						12.924	20.202	13.079	15.8	78.556						8.63	11.332	14.312	11.785	58.124
14.818	51.206	130.436	123.379	176.269	9.632	17.845	13.861	14.234	119.703						8.213	28.211	74.646	123.986	178.803						11.854	15.032	10.061	11.05	12.597						10.603	14.341	7.943	9.224	98.75
21.241	40.365	115.911	125.429	166.163	7.8	11.092	17.281	12.241	124.916						7.151	16.39	24.597	20.772	136.164						8.355	15.721	13.773	9.902	25.684						7.513	17.241	19.691	17.694	122.596
18.96	49.773	109.201	96.597	171.25	7.893	16.674	13.681	9.49	133.322						15.637	27.046	39.789	48.594	68.567						11.971	11.925	10.704	10.855	75.964						16.961	26.879	71.865	84.313	111.474
22.109	41.231	86.371	77.095	156.061	9.574	7.68	10.368	9.934	121.106						23.552	30.481	35.424	76.825	82.064						13.68	15.281	21.928	15.799	14.436						9.69	18.535	19.277	17.843	52.496
12.129	18.9	87.752	119.655	150.604	8.277	38.463	79.335	120.469	178.108						21.972	15.283	43.407								7.514	8.561	16.062	17.603	115.756						12.465	18.333	27.968	24.041	60.573
18.063	14.89	15.694	24.38	159.545	7.001	14.474	23.164	35.641	139.345						8.718	29.947	97.921		176.356						14.238	24.344	33.106	29.616	126.528						8.915	24.793	42.823	48.413	68.639
24.617	44.064	125.789	154.017	177.143	9.673	20.254	54.024	106.815	163.706						12.327	12.282	19.476	103.636	174.079						10.615	13.321	9.047	10.285	42.728						10.305	12.037	11.682	11.631	72.332
27.469	50.504	115.964	117.763	180	14.676	45.343	95.47	119.219	201.391						9.462	18.707	26.163	36.014	170.221						13.287	10.453	21.065	27.078	29.539						8.13	15.181	13.065	12.915	12.875
16.494	24.891	74.107	107.586	175.513	21.24	38.964	40.718	38.868	139.075						10.904	27.348	53.648	88.497	146.896						10.697	18.987	15.417	17.499	21.821						10.442	9.128	16.902	10.059	75.754
26.397	40.553	86.939	109.553	178.941	13.236	24.169	59.051	74.394	169.246						9.302	15.644	40.759	100.035	165.392						11.25	12.359	9.083	12.095	70.765						12.257	12.619	19.529	25.086	114.106
13.449	23.696	72.195	90.408	178.249	12.196	8.139	9.16	12.068	168.763						11.354	65.283	114.57	140.546	154.671						8.913	11.485	31.239	19.323	158.199						8.654	23.664	28.445	15.84	109.058
16.725	59.623	113.275	139.693	172.875	9.792	8.504	11.821	9.417	100.746						14.572	26.204	29.631	61.314	165.91						19.11	16.206	11.97	11.264	46.761						9.664	22.792	38.037	47.269	79.723
22.352	39.254	68.314	116.732	148.35	11.644	20.001	32.845	48.996	152.075						8.21	41.205	85.582	94.325	169.104						9.283	17.274	22.616	30.346	114.865						7.735	17.348	16.227	14.678	69.992
11.432	30.442	108.435	145.428	210.42	8.324	12.995	11.418	14.945	156.33						11.356	16.422	23.492	72.335	161.635						22.947	35.454	37.517	34.572	111.554						9.714	8.282	10.083	15.292	86.348
30.485	38.813	98.81	147.906	175.442	13.908	19.621	22.488	60.945	169.943						11.979	45.725	109.533	160.493	178.061						11.932	10.472	13.306	7.924	9.969						12.31	18.994	10.494	12.439	71.844
36.912	72.413	119.168	143.746	156.874	9.914	26.097	96.054	134.96	178.545						10.856	22.62	82.325	112.261	152.287						13.83	31.201	61.438	58.881	131.76						14.244	20.011	35.811	35.272	60.795
16.674	31.788	94.988	153.883	214.361	16.323	20.747	33.327	101.694	142.784						8.687	23.303	75.176	133.996	161.929						11.039	19.338	39.408	42.008	57.734						11.52	10.196	29.745	29.478	31.554
17.222	27.077	42.389	45.616	147.095	8.885	11.076	15.689	11.264	130.073						19.258	37.701	56.893	101.654	152.287						7.073	11.977	10.39	14.931	28.748						9.377	10.613	8.071	12.084	14.597
20.743	45.256	119.219	151.945	174.926	11.891	12.447	29.129	14.297	176.775						9.341	30.877	53.049	121.386	179.602						12.529	11.694	9.353	10.337	11.176						12.92	22.358	16.411	25.538	30.282
					7.82	14.493	36.346	66.903	143.157						8.551	23.487	21.312	14.672	160.795						12.816	17.103	26.421	11.406	71.447						8.205	15.452	10.463	8.558	43.324
					8.289	8.91	31.493	23.859	156.552						11.117	27.395	25.957	22.722	144.751						8.842	20.57	20.095	18.384	7.07						12.907	16.636	28.007	25.932	124.18
					8.13	8.859	9.407	15.099	122.158						8.11	14.456	37.637	74.515	162.726						14.946	8.878	13.799	51.202	32.214						12.764	17.538	18.346	22.479	99.594
					15.682	51.124	88.082	116.527	166.689						15.559	34.36	75.473	75.987	144.462						12.628	23.412	55.62	9.396	135.409						12.08	11.052	13.439	9.876	37.179
					8.917	23.299	70.511	104.934	213.776						11.566	10.593	31.184	35.418	126.158						8.409	16.089	16.789	81.423	51.122
					9.85	15.257	19.605	31.633	145.028																15.04	25.611	73.065	26.04	107.337
					11.837	32.915	78.485	87.623	174.144																27.997	15.88	19.957	18.497	112.529
					10.567	16.97	45	25.583	163.868																13.675	14.461	16.673	8.429	42.489
					9.423	14.155	12.046	15.524	153.275																22.989	22.426	12.253	12.132	35.784
					7.375	14.511	28.301	31.227	156.734																12.642	17.623	10.947	15.16	27.172
					7.712	19.39	93.666	145.615	176.105																10.002	16.515	13.986	21.404	43.814
					8.63	14.014	37.85	56.565	177.357																10.913	10.038	9.762		26.507
					9.192	8.406	19.994	16.009	150.448
					7.469	16.002	24.775	19.92	144.462
					10.254	10.259	9.926	12.741	132.544
					7.696	11.197	10.764	11.642	167.217
					9.88	6.854	11.699	10.049	12.689
					10.535	29.055	100.809	118.59	202.71
					14.227	24.228	37.618	83.476	177.039
					15.255	8.344	30.131	79.216	167.524
					9.172	15.884	15.198	22.872	175.592
					11.61	36.993	81.87	117.359	175.92
					11.326	40.731	16.363	18.33	147.606
					10.882	23.766	20.133	15.279	175.433
					14.308	15.876	18.435	23.099	178.901
					10.26	18.054	24.775	22.395	137.936
					13.609	13.001	16.52	18.02	174.879
					6.828	13.869	18.97	15.304	124.624
					9.566	29.375	65.317	91.177	179.166
					19.29	29.278	59.291	84.073	143.899
					11.32	8.853	13.205	13.523	150.06
					11.902	26.915	20.103	41.931	147.762
