# Supplementary material for: Cotyledon opening during seedling deetiolation is determined by ABA-mediated splicing regulation
Source: EMBO Rep. 2025 Jun 18;26(14):3663–78. doi: 10.1038/s44319-025-00495-5 (PMC12287322; doi:10.1038/s44319-025-00495-5)
Supplement: Supplementary file 11 — Source data Fig. 4 [file 44319_2025_495_MOESM11_ESM.zip › Figure_4/4F/Expression_levels.xlsx]

## Sheet: Hoja1
Figure 4F. Expression levels of RAB18 in ABA-treated cotyledons of WT and rs40 rs41 seedlings during seedling deetiolation.
RAB18		A	B	C	Average	SEM	Normalized
WT	Dark	0.8255	1	0.5499	0.7918	0.131021	1
	WL	0.0876	0.2283	0.1783	0.164733	0.0411791	0.208049
	WL-ABA	5.7321	8.8534	7.144	7.24317	0.902405	9.14772
rs40rs41	Dark	0.5025	0.3536	0.4188	0.424967	0.0430942	0.53671
	WL	0.1407	0.1103	0.1073	0.119433	0.0106685	0.150838
	WL-ABA	14.552	8.4985	10.5561	11.2022	1.7771	14.1478
