# Supplementary material for: Cotyledon opening during seedling deetiolation is determined by ABA-mediated splicing regulation
Source: EMBO Rep. 2025 Jun 18;26(14):3663–78. doi: 10.1038/s44319-025-00495-5 (PMC12287322; doi:10.1038/s44319-025-00495-5)
Supplement: Supplementary file 12 — Source data Fig. 5 [file 44319_2025_495_MOESM12_ESM.zip]

Archive with 14 entries (9 files):
- Figure_5/
- Figure_5/.DS_Store
- __MACOSX/Figure_5/._.DS_Store
- Figure_5/5A/
- Figure_5/5B/
- Figure_5/5C/
- Figure_5/5D/
- Figure_5/5A/DSC_1112.JPG
- Figure_5/5B/Cotyledon_angle.xlsx
- __MACOSX/Figure_5/5B/._Cotyledon_angle.xlsx
- Figure_5/5C/Cotyledon_aperture.xlsx
- __MACOSX/Figure_5/5C/._Cotyledon_aperture.xlsx
- Figure_5/5D/Cotyledon_aperture.xlsx
- __MACOSX/Figure_5/5D/._Cotyledon_aperture.xlsx
