# Supplementary material for: Cotyledon opening during seedling deetiolation is determined by ABA-mediated splicing regulation
Source: EMBO Rep. 2025 Jun 18;26(14):3663–78. doi: 10.1038/s44319-025-00495-5 (PMC12287322; doi:10.1038/s44319-025-00495-5)
Supplement: Supplementary file 12 — Source data Fig. 5 [file 44319_2025_495_MOESM12_ESM.zip › Figure_5/5B/Cotyledon_angle.xlsx]

## Sheet: Hoja1
Figure 5B - Effect of the K252a compound on etiolated rs40 rs41 double mutants
C_WT.1_0h	C_WT.1_9h	K_WT.1_9h	C_rs4041.1_0h	C_rs4041.1_9h	K_rs4041.1_9h	C_WT.2_0h	C_WT.2_9h	K_WT.2_9h	C_rs40rs41.2_0h	C_rs40rs41.2_9h	K_rs40rs41.2_9h
14.612	11.31	49.103	9.933	5.132	47.384	18.518	21.009	48.572	5.973	10.222	26.42
10.497	11.733	37.762	23.597	21.256	7.901	14.47	11.843	22.507	5.431	6.023	7.943
8.724	11.915	18.272	8.949	10.846	11.051	7.74	12.599	13.219	7.627	7.982	8.427
6.703	5.616	80.618	10.546	9.693	9.594	9.691	6.625	20.489	15.911	14.036	7.772
23.824	7.238	64.894	17.423	9.862	5.517	11.066	9.869	25.821	10.619	12.555	10.495
15.67	24.163	67.538	7.265	7.436	28.791	10.529	8.973	32.106	10.55	12.445	9.916
11.659	13.567	49.994	8.294	7.133	8.107	11.209	14.083	20.235	7.023	7.452	18.362
12.201	29.642	8.556	7.978	9.531	9.395	11.061	10.323	18.435	6.34	14.262	24.049
8.853	11.509	9.608	16.166	31.127	20.158	8.491	7.767	15.124	10.046	8.68	17.245
13.651	11.211	8.814	12.522	11.635	9.626	10.256	10.598	14.602	17.7	9.401	19.796
26.231	9.892	18.774	6.862	8.542	9.732	9.1	8.842	16.091	21.408	8.647	8.022
9.928	13.157	28.398	19.02	9.802	9.16	8.693	46.941	10.571	24.18	6.653	7.765
9.105	9.448	23.962	8.054	8.169	11.765	13.286	11.875	44.836	6.499	10.363	39.002
8.781	10.734	8.792	6.414	25.301	10.13	13.762	15.86	47.911	10.853	9.445	34.801
9.023	8.258	29.078	10.57	10.689	5.354	12.053	9.966	23.847	7.766	7.073	11.039
8.364	8.664	32.421	7.924	6.958	7.695	25.196	10.332	28.289	8.874	14.434	10.657
12.161	6.825	34.072	10.357	8.448	23.332	11.125	11.917	11.31	11.706	10.277	10.267
8.603	9.089	7.253	7.173	7.499	10.356	8.923	40.09	17.585	17.295	8.609	8.13
26.996	13.241	43.21	7.884	6.079	8.905	10.305	11.592	19.455	20.113	14.278	9.35
11.585	12.86	6.37	14.107	9.966	6.893	9.588	21.662	21.473	7.728	9.98	31.056
18.97	7.56	29.6	8.688	6.736	7.405	19.782	7.715	43.167	7.509	9.362	10.085
26.38	8.537	63.424	24.567	12.665	6.491	25.27	10.095	16.834	6.863	8.91	15.173
7.554	9.447	22.933	19.014	7.9	16.602	8.98	15.047	30.931	6.449	10.841	11.222
10.081	13.596	19.047	7.275	7.007	6.452	11.358	8.735	12.555	14.04	6.097	19.002
12.048	10.155	34.787	8.569	50.968	12.172	21.905	9.499	10.702	8.162	7.96	6.654
16.77	9.352	27.625	9.92	9.637	23.314	15.756	7.708	44.202	15.791	14.618	13.091
8.746	9.118	31.187	9.588	8.542	7.2	17.635	14.871	19.405	13.003	20.999	7.662
31.827	27.219	13.92	12.576	6.676	20.003	12.668	10.046	15.716	7.376	11.993	56.721
11.259	10.843	45.382	9.471	7.989	30.398	9.519	8.842	27.186	7.453	11.179	6.667
14.065	9.704	10.375	10.008	7.111	8.559	22.311	9.802	51.34	8.617	7.475	28.82
34.824	6.847	79.956	10.213	9.219	6.311	8.182	6.595	13.76	19.199	6.228	32.225
17.451	7.246	6.755	18.335	6.356	7.696	23.259	10.453	52.94	7.791	13.928	11.653
12.931	12.689	17.292	7.02	8.246	10.251	21.321	15.407	12.356	8.141	13.202	11.418
14.81	8.976	12.743	23.55	7.65	8.458	8.086	6.952	36.772	15.057	20.253	9.227
24.422	15.257	43.685	11.167	8.236	8.081	8.621	8.374	22.36	13.404	34.992	17.103
31.794	11.3	34.166	17.736	6.183	33.457	9.904	13.707	19.193	9.353	10.449	8.339
10.47	6.152	27.069	8.878	7.839	5.651	8.973	12.609	10.251	7.918	14.812	7.538
15.624	9.265	41.852	11.949	10.07	7.042	14.909	10.491	48.903	33.728	13.455	34.952
6.179	15.431	18.566	23.942	7.382	10.934	20.826	8.701	12.495	7.409	12.42	8.327
7.758	6.447	32.808	7.319	6.912	30.126	6.973	12.254	13.807	8.243	13.799	12.572
10.375	7.482	9.082	9.129	5.553	21.866	19.673	9.246	18.347	10.543	13.484	8.74
11.516	10.909	23.1	9.011	7.192	19.968	22.214	15.18	14.139	16.538	7.943	8.731
14.77	8.777	24.833	7.49	6.458	16.074	9.804	7.859	10.783	7.725	6.194	5.948
18.055	6.618	42.32	6.66	11.389	11.322	7.619	10.546	18.916	9.234	7.041	10.209
15.621	14.162	11.867	19.277	37.572	11.873	10.271	21.072	15.892	7.281	7.49	8.989
20.266	10.352	54.486	14.542	9.962	6.026	18.435	14.817	9.952	13.836	7.659	19.113
7.826	7.219	31.389	6.999	10.633	9.541	10.305	10.374	47.238	8.2	9.593	60.575
8.274	13.388	43.386	11.31	7.438	6.608	13.166	9.753	11.859	14.936	9.069	11.995
10.488	6.484	25.228	6.459	10.363	47.369	8.815	7.581	25.762	6.135	8.595	20.329
12.027	7.798	30.141	19.372	10.795	36.297	9.198	13.772	49.001	11.297	11.065	9.169
14.278	12.726	25.56	10.192	9.859	33.88	16.528	13.192	27.272	21.497	10.882	15.775
7.269	9.121	7.857	6.333	14.937	21.122	21.537	9.987	21.139	7.866	6.404	12.736
7.837	17.654	16.769	10.092	9.89	21.227	8.789	12.393	16.909	13	13.768	12.165
8.062	9.484	9.462	9.965	10.176	10.372	7.088	10.57	11.719	7.77	7.329	26.94
6.17	9.179	46.644	12.776	18.847	16.658	9.379	7.977	12.379	6.62	10.598	23.589
16.515	9.51	30.694	9.099	16.697	7.384	9.62	9.443	11.569	9.326	15.602	19.697
22.463	14.657	27.971	8.842	8.761	8.161	7.496	9.124	63.076	23.809	26.376	6.667
7.217	9.899	22.62	11.31	10.447	10.681	11.683	7.292	37.253	8.754	14.036	12.848
7.916	7.791	25.832	6.978	10.917	13.511	9.656	10.207	19.759	6.104	8.973	48.124
8.651	9.804	8.859	9.056	5.7	7.047	9.149	14.51	13.799	12.963	7.423	8.973
9.264	15.945	77.842	10.62	6.312	8.872	16.123	9.759	14.911	8.136	11.953	17.409
6.527	9.887	26.669	8.677	9.912	22.473	7.367	11.011	13.068	8.1	15.255	12.448
12.538	10.344	20.618	6.463	6.285	12.407	16.676	9.529	43.176	8.757	7.31	16.677
8.027	10.713	27.723	8.138	11.988	48.207	15.539	11.195	17.757	7.035	7.856	10.78
12.521	9.945	32.642	14.7	8.443	14.741	10.323	21.625	10.701	8.394	6.792	7.227
7.672	13.736	19.091	10.826	7.683	37.94	11.752	10.141	17.542	10.489	8.361	17.235
19.347	15.382	17.389	9.711	14.752	7.043	8.352	8.161	54.977	8.973	8.707	14.086
7.481	10.026	33.051	10.86	6.421	14.867	7.91	7.784	35.83	9.499	9.668	16.28
18.928	12.77	28.275	8.509	8.488	22.401	8.072	7.715	23.162	11.31	12.285	9.568
6.916	15.422	19.526	10.536	6.447	9.732	11.722	14.391	29.79	8.377	11.082	18.587
8.105	6.91	36.803	9.166	6.986	8.063	9.825	10.57	11.31	11.649	14.997	18.4
20.554	8.122	31.018	9.756	6.872	22.099	14.549	7.377	45.347	6.793	14.036	10.557
8.032	16.189	13.9	13.465	7.428	8.638	10.477	11.853	36.157	8.066	11.414	7.415
8.992	17.458	15.054	10.305	9.678	10.581	10.606	19.537	22.344	8.437	7.779	17.534
6.012	21.501	14.416	5.585	16.559	10.533	24.386	10.62	25.601	9.134	10.9	11.026
6.242	7.819	30.102	7.79	9.047	21.43	7.794	30.145	20.455	7.739	10.713	7.272
25.253	11.183	19.794	8.02	20.828	24.311	10.316	9.332	18.695	11.686	10.951	8.313
17.408	11.192	27.551	9.159	7.08	8.367	9.798	9.842	32.905	6.691	16.299	40.974
14.832	20.556	48.066	11.145	7.957	8.586	10.062	7.625	14.029	11.834	7.627	33.04
20.124	8.169	36.782	12.147	13.497	7.831	19.126	11.533	23.625	12.615	8.75	8.961
9.361	21.252	18.062	10.135	7.676	7.995	8.119	13.679	45.057	5.286	11.233	8.213
10.136	9.211	12.358	9.75	7.344	7.189	27.073	11.546	39.566	19.337	12.683	7.574
23.636	7.764	8.893	9.08	15.054	8.667	6.054	9.451	26.251	6.431	14.154	23.008
10.628	7.372	11.837	11.889	12.095	15.703	8.188	19.219		8.227	8.653	9.179
17.572	16.983	14.282	18.454	7.145	18.591	21.221	11.706		6.756	8.318	10.194
18.353	10.135	20.621	7.791	7.547	16.637	10.982	10.091		9.658	16.129	20.499
13.708	15.787	11.292	10.225	14.004	7.575	9.067	8.755		7.195	9.25	9.646
6.65	7.742	18.317	12.553	16.102	10.836	11.385	7.595		11.816	11.511	17.898
6.452	11.16	11.085	10.586	10.648	6.928	9.51	9.082		9.803	5.947	8.454
22.089	9.856	23.061	3.346	9.951	39.798	9.463	8.04		10.136	18.402	18.668
25.808	10.095	23.762	7.302	6.985	19.17	15.237	7.347		11.58	16.247
9.545	7.496	32.818	14.258	11.908	8.806	6.367			7.708
9.966	8.39	68.405	8.086	7.681	9.382	9.806			11.687
8.626	7.07	19.347	14.949	10.114	25.867	10.702			8.157
8.493	15.255	8.085	8.982		7.949	11.19			8.986
15.753	27.724	18.991	9.017		14.366	12.126			10.165
7.003	8.168	10.088	10.429		32.657	8.759			13.421
13	8.78	17.465	7.808		10.91	11.415			11.922
8.347	29.02	24.36	8.499		8.896	17.571			10.209
11.889	8.784	11.492	14.22		9.576	5.807			7.29
7.187	7.653	42.834	9.657		11.75	11.39			9.81
11.979	7.833	12.739	9.421		19.525	8.465			8.876
10.647	16.663	51.667	13.046		6.843	7.762			8.15
12.207	8.738	11.028	8.178		25.799	12.123			8.247
11.74	22.906	34.288	6.866		16.099	12.691			9.847
11.435	9.51		6.925		6.472	8.442			8.033
14.335	8.205		8.983		25.326	8.228			6.587
29.389	7.559		13.298		8.157	12.486			14.77
13.792			9.576		9.687	9.944			9.59
7.729			12.424		7.191	10.639			8.297
5.914			12.218		23.473	9.073			7.71
36.085			8.13		7.382	13.712			8.405
11.764			13.936		11.482	9.953			11.821
11.863			6.722		6.927	12.848			14.29
9.446			13.767		8.134	9.007			10.166
20.51			13.634			16.117			13.172
12.325			13.253			9.8			12.438
16.467			10.575			10.051			11.206
9.211			13.213			14.653			19.1
11.131			10.759			8.552			9.572
7.491			9.522			7.421			23.298
10.186			11.394			8.888			8.586
24.515			10.31			8.673			9.684
12.66			6.967			9.471			8.771
12.952			11.655			8.071			13.111
11.689			8.13			21.775			11.871
6.728			12.25			8.715			13.175
11.31			7.431			7.671			8.686
8.194			12.108			27.094			8.726
10.673			12.047			9.964			11.356
13.017			7.808			9.85			13.412
7.654			10.008			7.731			9.605
9.885			8.055			10.316
14.304			10.869			9.926
12.387			7.793			8.361
8.712			10.89			8.87
10.274			8.809			8.785
10.729			14.47			19.02
19.006			13.392
9.871			11.563
9.258			7.625
12.771			9.522
8.569			13.417
16.935			10.008
9.486			8.476
17.679			8.343
10.88			7.443
11.436			9.257
13.033			9.751
15.672			11.819
13.389			18.435
9.01			6.69
17.686			9.293
15.368
7.058
