# Supplementary material for: Cotyledon opening during seedling deetiolation is determined by ABA-mediated splicing regulation
Source: EMBO Rep. 2025 Jun 18;26(14):3663–78. doi: 10.1038/s44319-025-00495-5 (PMC12287322; doi:10.1038/s44319-025-00495-5)
Supplement: Supplementary file 12 — Source data Fig. 5 [file 44319_2025_495_MOESM12_ESM.zip › Figure_5/5C/Cotyledon_aperture.xlsx]

## Sheet: Hoja1
Figure 5C - Effect of the K252a compound in etiolated RS40- and RS41-overexpressing lines
C_WT_0hD	C_WT_9hD	K_WT_9hD	C_OX40.2_0hD	C_OX40.2_9hD	K_OX40.2_9hD		C_WT_0hD	C_WT_9hD	K_WT_9hD	C_OX41.2_0hD	C_OX41.2_9hD	K_OX41.2_9hD
9.15	18.07	37.57	19.92	9.11	24.64		18.41	11.104	33.64	25.61	10.817	71.223
10.58	10.84	13.16	8.88	12.36	11.37		10.09	17.608	37.855	38.58	15.383	30.374
11.44	14.81	13.88	15.22	9.98	29.45		10.4	13.902	74.745	9.26	25.727	14.206
9.34	13.4	16.83	19.5	10.13	47		27.3	8.891	44.101	12.15	19.845	72.771
6.59	16.07	12.36	14.23	15.68	51.73		20	10.546	9.448	21.89	9.946	77.161
9.32	5.8	22.78	10.62	8.7	50.3		16.51	12.886	38.157	18.79	25.878	49.654
9.95	11.16	45	11.74	10.13	17.9		8.67	15.725	12.369	14.41	13.059	51.069
9.54	11.21	51.72	24.9	12.17	89.56		8.7	12.864	22.66	8.3	28.572	60.801
8.6	9.98	8.31	15.38	8.53	63.36		14.47	12.954	28.396	11.39	34.061	51.658
7.35	9.36	12.25	13.36	31.85	53.6		12.09	20.722	11.617	19.38	26.565	93.197
13.14	9.85	27.33	8.26	7.62	54.76		10.79	9.221	40.084	23.11	17.745	75.053
10.78	9.64	11.53	7.77	9.78	47.96		11.64	10.627	49.41	18.06	11.036	86.503
7.13	12.95	11.67	10.81	9.52	19.54		8.4	8.673	29.427	18.58	14.495	43.903
19.04	27.91	53.28	16.47	11.88	121.46		7.91	9.075	61.287	9.93	10.571	53.663
9.77	15.38	21.55	13.11	11.17	7.26		11.46	10.188	25.247	17.97	23.804	65.6
8.61	9.61	60.85	8.84	9.92	69.79		9.49	22.002	30.51	14.97	12.4	20.059
17.24	8.79	13.53	8.53	9.38	11.06		11.02	11.932	16.095	15.71	35.578	29.806
7.56	9.86	20.19	16.84	8.84	47.32		8.6	11.586	40.766	27.85	16.534	79.865
10.82	27.78	34.38	9.5	9.21	19.88		22.86	13.544	9.87	11.85	9.642	11.954
8.44	11.05	21.9	16.62	11.82	24.26		12.59	10.722	10.465	13.2	12.953	52.977
8.97	8.87	13.79	16.27	12.87	91.39		7.82	12.703	16.925	10.68	13.511	35.049
13.37	10.65	11.97	14.14	15.31	18.83		9.34	12.422	19.833	13.52	8.997	73.323
8.76	10.01	9.98	8.55	8.6	35.84		10.69	9.431	34.388	11.98	15.282	110.907
8.44	16.76	32.42	12.91	19.32	20.61		9.77	20.276	97.208	18.13	12.803	42.422
11.8	10.53	14.99	7.43	8.67	13.12		11.2	39.56	11.524	18.23	9.586	67.884
6.58	10.07	70.56	11.66	16.8	8.54		8.76	11.425	13.18	9.97	14.742	32.643
7.02	13.48	9.462	24.2	13.48	45.55		11.17	10.285	63.21	12.93	14.367	63.8
6.77	16.36	60.489	8.51	9.73	54.92		19.04	9.965	30.579	13.78	23.324	100.45
10.18	16.97	29.286	7.59	7.29	32.65		11.76	5.607	40.595	10.91	17.139	29.969
29.52	27.59	57.379	10.52	11.49	27.6		25.19	20.272	9.302	24.18	14.045	75.634
8.73	9.35	18.925	5.26	20.88	44.14		8.72	8.385	8.989	17.47	15.487	27.13
11.83	9.44	7.734	7.13	9.8	35.21		11.15	20.204	41.028	14.85	9.299	22.255
7.72	8.96	16.841	8.9	9.66	11.67		7.43	14	44.231	35.72	26.606	58.144
9.38	19.05	16.354	15.42	14.17	108.57		15.31	7.982	14.534	17.16	11.725	90.661
6.78	11.54	15.265	21.23	17.37	14.31		13.11	5.807	17.775	20.41	9.936	78.015
7.16	11.905	10.1	21	10.78	31.69		8.27	8.549	18.776	11.51	19.618	101.32
15.07	8.254	11.775	15.69	8.59	13.54		12.46	11.118	9.19	17.3	14.415	35.764
9.97	17.148	19.748	12.74	8.34	113.32		10.96	7.835	20.082	19.26	13.194	13.678
9.52	5.87	12.576	9.69	12.02	95.19		14.26	7.453	10.515	19.2	9.029	42.321
7.72	11.086	14.87	14.92	16.78	12.79		9.98	12.841	10.768	28	11.168	51.226
8.71	4.232	12.271	7.67	29.33	12.68		13.24	11.567	18.864	18.59	33.594	76.234
12.32	8.016	21.251	8.99	9.77	24.44		10.67	9.331	8.656	16.68	22.749	44.881
8.51	10.038	23.364	9.84	12.3	61.982		12.91	8.841	102.055	55.6	16.144	121.03
17.33	12.362	11.31	11.33	11.48	18.442		8.63	9.345	12.553	16.21	23.361	41.054
7.54	27.987	98.218	14.84	11.33	9.077		8.74	28.253	10.586	19.03	22.986	29.591
7.18	7.103	9.169	11.76	8.44	7.886		11.64	13.839	16.143	20.71	10.242	43.875
13.59	8.091	38.248	17.38	7.137	14.008		9.23	14.834	14.713	13.28	17.397	68.703
10.98	9.7	10.201	23.88	7.013	16.579		6.52	8.842	9.273	15.23	6.995	39.21
11.71	12.112	16.164	11.02	35.317	23.07		17.2	12.44	11.287	22.21	7.954	44.744
6.54	10.061	12.694	9.66	11.434	29.083		17.59	9.636	29.672	12.1	10.593	75.696
11.4	13.597	15.817	8.92	12.685	92.85		12.995	48.333	10.723	9.27	8.177	123.012
6.86	9.151	11.067	6.72	10.538	26.04		15.429	15.427	17.51	9.59	11.44	50.737
9.01	9.524		15.44	12.818	10.647		10.428	8.015		24.03	9.737	35.424
12.3	16.774		21.3	13.346	41.82		8.14	25.664		9.07	9.913	36.787
10.18	9.191		11.87	12.915	14.333		10.516	28.322		10.39	8.572	56.081
18.11	8.891		9.35	13.124	56.28		19.157	11.243		23.32	9.644	14.931
13.89	8.427		11.84	11.275	34.176		10.381	21.467		23.31	9.862	47.41
18.22	7.591		10.99	19.654	17.981		11.237	11.887		32.58	9.971	128.719
7.312	32.125		8.01	10.816	13.245		12.944	10.671		17.64	11.913	70.824
11.502	11.102		7.55	8.859	111.186		26.489	10.625		35.57	9.338	87.694
8.494	12.122		10.23	19.488	13.478		11.545	13.732		31.24	16.279	24.676
12.124	8.757		7.46	11.104	34.195		11.617	8.49		11.09	25.299	146.136
8.091	7.353		16.46	10.426	17.425		14.146			22.2	12.907	41.066
8.752	9.341		7.43	9.31	65.858		21.315			9.54	7.659	48.638
6.989	12.901		5.32	13.875	12.122		14.363			14.15	11.634	65.686
13.547	9.447		8.86	16.394	11.889		11.04			12.87	9.659	36.69
9.432	8.212		24	14.331	8.412		11.169			13.45	11.293	28.534
7.877	15.751		7.38	24.05	14.053		8.311			35.11	9.118	53.267
12.123	9.445		9.73	8.06	34.744		10.07			13.15	10.681	36.665
16.914	11.377		12.34	15.652	16.1		7.72			23.33	8.635	17.598
13.115	6.813		13.61	5.906	11.152		20.26			22.14	8.366	12.215
8.37			8.67	11.976	30.693		13.783			13.96	14.076	35.335
11.952			6.61	9.487	9.048		17.745			9.998	15.113	91.046
7.841			7.03	12.957	21.801		10.818			11.882	8.363	20.294
10.05			10.01	7.429	23.779		18.705			26.732	14.074	16.218
5.301			11.41	16.862	20.993		13.797			10.683	13.633
8.478			8.91	10.666	23.994		12.205			22.005	10.788
8.159			13.92	9.538	22.218		13.008			42.663	5.587
7.93			16.21	8.739	28.625		13.447			10.335	24.284
10.02			8.06	13.833	33.896		11.457			12.144	10.679
11.351			6.58	9.166	8.546		8.531			11.057	17.024
8.041			18.21	7.738	27.752		7.396			8.36	10.158
15.697			9.08	10.042	10.786		10.706			18.514	10.817
8.494			9.25	18.891	19.017		7.431			10.113	17.592
16.849			17.635	9.467	64.625		10.599			27.976	8.806
9.749			51.294	41.37	18.27		14.7			12.572	10.326
9.873			8.83	8.857	54.358		10.047			11.365	10.046
10.62			17.986	14.993	75.082		7.824			14.187	11.287
5.382			9.868	11.678	28.916		10.534			21.226	8.639
7.469			15.988	9.005			10.846			11.677	9.076
7.851			10.562	12.996			34.426			13.379	7.866
5.606			12.529	15.02			21.608			31.509	8.173
8.357			11.61	8.02			26.526			13.912	18.225
8.616			9.98	18.163			17.146			9.268	9.997
9.728			20.376	7.217			8.911			27.224
11.687			8.227	24.83			9.98			9.462
7.249			16.185	8.412			15.068			21.637
11.665			14.3	13.725			19.628			12.979
8.584			6.365	14.028			8.135			17.4
18.738			11.701	7.8			10.399			17.393
8.982			6.382	25.265			9.201			24.829
7.097			6.282	12.35			8.279			14.865
11.114			10.244	8.363			11.655			8.539
16.749			9.577				13.32			7.526
13.522			9.4				9.589			27.435
15.046			11.252				9.431			16.683
9.677			6.958				15.093			15.023
14.065			17.647				8.319			21.412
9.868			43.509				8.195			12.664
9.598			14.318				10.17			39.752
7.433			10.897				8.898			25.23
8.372			6.289				13.641			37.614
13.291			18.842				13.426			27.061
6.125			10.401				10.596			25.123
13.039			9.349				20.647			29.947
8.007			18.551				10.032			20.24
9.497			8.808				9.364			17.62
8.016			16.171				9.611			10.101
			8.691				8.772			17.807
			8.207				11.563			29.099
			15.083				9.388			11.685
			8.55				9.758			10.84
			9.462				10.679			15.642
			8.783				13.831			12.876
			6.956				10.041			17.351
			9.974				7.096			23.07
			9.413				9.801			16.696
			9.058				12.426			25.059
			8.569				17.149			9.426
			10.179				22.218			14.577
			7.447				22.307			12.043
			30.492				11.182			11.707
			10.68				9.547			12.081
			10.427				17.383			19.995
			6.7				15.281			22.467
			10.782				9.904			29.827
			16.468				26.516			24.22
			11.619				19.831			33.064
			10.008				13.06			24.959
			10.179				6.924			18.015
			6.724				22.628			10.561
			9.432				11.63			15.926
			16.837				11.006			17.65
			17.357				11.645			9.401
			28.54				18.941			28.995
			8.956				12.079			14.411
			8.679				26.239			9.995
			15.811				12.331			9.617
			10.222				10.234			10.305
			12.951				10.379			9.549
			20.638				8.818
			12.17				7.446
			12.136				14.676
			33.333				20.76
			23.814				8.215
			17.07				16.655
			6.499				8.881
			11.997				11.346
			17.444				13.705
			9.71				14.744
			6.081				14.446
			12.419				12.718
			10.878				7.803
			15.313				10.142
			21.198				13.97
			10.176				8.342
			14.122				14.824
			12.646				18.787
			12.995				10.186
			14.477				9.184
			14.95				8.345
			16.598				8.684
			12.716				8.022
			15.122				9.946
			20.684				12.263
			19.779				11.824
			15.345				10.981
			7.667				17.781
			7.264				10.014
							10.787
							9.88
							17.765
							8.385
							19.648
							9.069
							7.837
							9.162
							9.788
							8.407
							6.535
							9.072
							11.167
							10.008
							11.073
							6.831
							9.008
							10.538
							11.814
							11.8
							9.574
							10.573
							21.974
							16.298
							13.051
							12.903
							22.337
							7.615
							8.398
							15.068
							16.729
							8.13
							13.55
							10.331
							11.666
							22.46
							10.002
							12.075
							8.552
							16.704
							13.153
							14.112
							8.95
							9.634
							9.384
							9.265
							22.267
							8.733
							9.137
							10.953
							5.607
							10.905
							15.212
							6.642
							12.955
							7.061
							21.105
							15.044
							6.826
							5.711
							10.3
							14.04
							10.303
							13.205
							9.777
							10.326
							8.746
							9.006
							10.312
							8.94
							9.5
							8.365
							8.354
							7.639
							7.642
							10.357
							13.363
							21.579
							9.623
							7.152
							6.763
							11.57
							8.341
							7.223
							7.582
							9.492
							10.554
							6.582
							9.195
