# Supplementary material for: Cotyledon opening during seedling deetiolation is determined by ABA-mediated splicing regulation
Source: EMBO Rep. 2025 Jun 18;26(14):3663–78. doi: 10.1038/s44319-025-00495-5 (PMC12287322; doi:10.1038/s44319-025-00495-5)
Supplement: Supplementary file 12 — Source data Fig. 5 [file 44319_2025_495_MOESM12_ESM.zip › Figure_5/5D/Cotyledon_aperture.xlsx]

## Sheet: Hoja1
Figure 5D - Effect of ABA on K252a-treated WT seedlings
WT_0hD	C_WT_9hD	K_WT_9hD	ABA_K_WT_9hD
8.83	8.864	17.902	105.833
6.481	9.111	8.115	11.609
21.069	6.768	16.682	12.306
17.295	13.734	24.075	38.335
7.911	9.043	15.393	18.043
10.586	12.823	40.976	16.97
16.837	8.617	12.03	25.164
8.83	14.879	13.221	31.424
15.715	6.745	28.752	14.338
9.776	10.439	14.668	15.374
8.849	19.423	15.832	9.611
8.277	7.355	18.386	26.639
6.945	12.372	21.287	17.227
12.196	12.993	53.509	31.849
8.911	7.396	28.891	31.611
8.734	7.674	28.939	19.839
8.042	8.38	28.718	14.527
6.739	7.782	25.38	9.656
6.809	17.292	25.769	40.838
10.069	11.31	55.305	7.626
8.499	7.303	24.371	27.809
	6.713	19.885	45
		32.844	12.456
		9.346	35.455
		40.685	20.432
		39.86	13.841
		28.015
		25.387
